# Supplementary material for: High-resolution mapping reveals hotspots and sex-biased recombination in Populus trichocarpa
Source: G3 (Bethesda). 2022 Oct 17;13(1):jkac269. doi: 10.1093/g3journal/jkac269 (PMC9836356; doi:10.1093/g3journal/jkac269)
Supplement: jkac269_Supplementary_Data [file jkac269_supplementary_data.zip]

Archive with 4 entries (3 files):
- Suppl/
- Suppl/Supplemental_Tables_G3-2022-403844.xlsx
- Suppl/Supplemental_Figures_G3-2022-403844.pdf
- Suppl/Supplemental_Methods_G3-2022-403844.pdf
