# Supplementary material for: High-resolution mapping reveals hotspots and sex-biased recombination in Populus trichocarpa
Source: G3 (Bethesda). 2022 Oct 17;13(1):jkac269. doi: 10.1093/g3journal/jkac269 (PMC9836356; doi:10.1093/g3journal/jkac269)
Supplement: jkac269_Supplementary_Data [file jkac269_supplementary_data.zip › Suppl/Supplemental_Tables_G3-2022-403844.xlsx]

## Sheet: Table S1
Table S1: Design of crosses used for genetic map construction
Males/Females	GW-1863	GW-1909	GW-1950	GW-2048	GW-2066	GW-2283	GW-4593	TOTAL
GW-2365	12	18	18	21	18	18	22	127
GW-2393	8	17	19	15	17	20	13	109
GW-2515	36	17	17	18	17	19	11	135
GW-2572	1	18	18	18	18	26	15	114
GW-2683	19	12	11	17	15	13	16	103
GW-6909	6	19	33	18	20	4	15	115
GW-7073	18	17	17	17	24	18	15	126
TOTAL	100	118	133	124	129	118	107	829

## Sheet: Table S2
Table S2: Criteria for hard-filtering variants
			Cumulative count SNPs	Cumulative count INDELs
			30298502	7362718
Filtering criteria	SNPs	INDELs
Bi-allelic
missingness	<5%	< 5%
MAF	< 0.05 OR > 0.95	NA
QD	< 4.0	< 2.0
ExcessHet	> 20.0	NA
FS	> 20.0	> 200.0
MQ	< 50.0	NA
ReadPosRankSum	NA	< -20.0	5708450	4299243
Mendelian segregation	50th percentile Chi-square cutoff
Mendelian violations	50th percentile Chi-square cutoff
truth' dataset			1030941	125772
VQSR dataset			14656297
MAF - minor allele frequency
QD - the quality score normalized by allele depth
ExcessHet - Phred-scaled p-value for an exact test of excess heterozygosity
FS - the phred-scaled p-value using a Fisher’s exact test to detect strand bias
MQ - RMS Mapping Quality
ReadPosRankSum - the phred-scaled p-value of a Mann-Whitney-Wilcoxon rank sum test for relative positioning of REF versus ALT alleles within reads

## Sheet: Table S3
Table S3: Evaluation of statistical models for expected count of COs
Model name	Statistical model	E[CO] ~	DF	AIC
glm.poiss.1	CO_COUNT~SEX*CHROM+scale(FAM_SIZE)	Poisson: fixed	37	2344.05
glm.poiss.2	CO_COUNT~SEX*scale(LENGTH)+scale(FAM_SIZE)	Poisson: fixed	5	2635.67
glm.poiss.3	CO_COUNT ~ PAR * scale(LENGTH) + scale(FAM_SIZE)	Poisson: fixed	29	2309.14
glmer.poiss.1	CO_COUNT~SEX*scale(LENGTH)+scale(FAM_SIZE)+(1|SEXP:AR)	Poisson:mixed	6	2296.28
glmer.poiss.2	CO_COUNT~SEX*CHROM+scale(FAM_SIZE)+(1|SEX:PAR)	Poisson:mixed	38	1999.07
glm.nb.1	CO_COUNT~SEX*CHROM+scale(FAM_SIZE)	negative binomial: fixed	38	2227.26
glm.nb.2	CO_COUNT ~ SEX + CHROM + scale(FAM_SIZE)	negative binomial: fixed	21	2205.28
glm.nb.3	CO_COUNT~SEX*scale(LENGTH)+scale(FAM_SIZE)	negative binomial: fixed	6	2277.16
glm.nb.4	CO_COUNT~SEX+scale(LENGTH)+scale(FAM_SIZE)	negative binomial: fixed	5	2276.94
glmer.nb.1	CO_COUNT ~SEX+scale(LENGTH)+scale(FAM_SIZE)+(1|SEX:PAR)	negative binomial: fixed	6	2185.76
CO_COUNT: total count of cross-overs per LG
SEX: Gender of the focal parent of the half-sib family
CHROM: LG identity
FAM_SIZE: total number of offspring within the half-sib family
PAR: Identity of the focal parent of the half-sib family
LENGTH: The physical length of the chromosome/LG

## Sheet: Table S4
Table S4: Statistical models for predicting localized CO counts
Statistical model	E[CO] ~	DF	AIC
CO_COUNT ~ percent GC content + Gene count + Copia count + Gypsy count + Simple repeats count + sex	general linear model	8	5084.5
CO_COUNT ~ percent GC content + Gene count + Copia count + Gypsy count + sex	general linear model	7	5088.9
CO_COUNT ~ percent GC content + Copia count + Gypsy count + sex	general linear model	6	5100.7
CO_COUNT: total count of cross-overs per LG
sex: Gender of the focal parent of the half-sib family

## Sheet: Table S5
Table S5: Genetic linkage maps for all 14 half-sib families, plus a consensus map using all observed recombinations.
Half-sib_family_name	Linkage_group	Physical Chromosome	Physical_position (bp)	Genetic_map_position (cM)	Flanking sequence (+/- 100 bp)
CONSENSUS	LG-I	Chr01	2144	0	CTTAGCTTTCCAACGAGACTAATCGTGCTTGAATCGATGTTCTATAACTCCTGATATAGTTAAAATTCTTAGTAGAGGTCGGACAGTAACAGTTCAAAAACGAGACAGTAACAGTTGGACAGTAACAGTCTAAGTGTTTGTTGATGAGCAATTTTGACTATCTTACAGGCAGAACTTGGTTCTTCTTGATCATAGAACTTG
CONSENSUS	LG-I	Chr01	399288	0.33	CATCAGTCTGAATCCCACAAAATGACTAAAATGAACATATATAAAGACAGGTTCAAGCGCTGTTCCCATTCATCATCCATAAAGACAATTTTTCAGTATCCCTTAATAAATGACAACCCATTTGAACTAAGTCCAGAAAATCATGAAAAAGAAACTCATCCTACATAATAAAAATTGTAAAGCAACAGCATCAAAGGCTCG
CONSENSUS	LG-I	Chr01	509288	0.884	CATGGTTGTAATCATGGAAATGGAAATTCTTGTAGATGAAGTGGGGCAACCACCTTGAAGCAGCAAAGCATAGTACTGCCATGGAGACAAGCATAGTCCTTGCAGCTGCCGATATCACGTCATGCTTAATTAGTTGCAGCAGCAACTCCTATTGAAGTCACTGAGATGATCAGTGAAGAAGAAACAAATCTGAGTCAAGAA
CONSENSUS	LG-I	Chr01	599288	1.159	TTAAAGTAATTCAACTTAAACAAAATATCAAAATATTATGAAAGTAAAATGTTTTAACAAAAATATTTTAAATATAAAGTTAGGTCAATGTTATCAAGGCTAATGGAATCTAAAGCATCCCTTGTTTTGCTCAAATTACTACAAAGTATAAACATGAAAAAAAAACAACATGAATATAAACCATATATATTAGTGATAAAT
CONSENSUS	LG-I	Chr01	689288	1.996	ATGCTGGTTAACAATATATTTTCAACTTCTCTATGTCAAGACCTTGGGTGAATGTAAAATCATGAAACAGAGAGAGCCCTCTCTAAGATTTATAATGGATACAGGTCTATCAATTTCAGGCCCCGCTGAACACCAACAACGGCTGCAGAGATCCGCTGCAGACCCGGCAAAACATGGGATTCTTTATTAAAAAAATAATAG
CONSENSUS	LG-I	Chr01	749288	2.506	GGTTAGTTGGTTAGGTTAGGATTGAATTTTGGGTTTAGGTCTGATGGGTCAAGAATATGGATCTTGTAGTCATCATCGCCAAGAACAGCATCAATAGATGATGAATTCTTCTGCTTTGGTGAGTTCATGATGGAAGAAGGTAAGGAAGCCATTCATCCTATAACGAGTTTGCAATTGTCTAGAGCGTTTCTTTCTCTTTCA
CONSENSUS	LG-I	Chr01	829288	2.791	CACTTGTAATCTTACTTTGCAATGGTAGATTTCCATGTGCATATTTCTCAAGAACATCAAGAAGTCCAGAAATGATGCTCATATGTTTATCCATTATATTTGCATCATATTGAAATTGAGGATTCAACCAAAATGCCACAGCATAAAGATTTCTATATAGTTGTCCATCCCACCGATTATTGATAATGTCTATGAAAGGTT
CONSENSUS	LG-I	Chr01	999288	4.036	GAATGTAAATCAAGATATTAAATAGTACAAAATAAAACATTCACCTGATTTTATTATATACTAAACTTGTTTATTAACTTGAAATAATAAAAAAATACACAAATTGTAGAAATTTAACATAATGAAATTCTAAAAAATATATATATTTTTTACTATTATGATTTAGTGGATTAGATGAGGGTAAAGTCATTATTTAGACTT
CONSENSUS	LG-I	Chr01	1199288	4.346	GGACTGATTGCATAAAGAGAAGGTATTAGCACCCCTAATACGCCTTACATGAGGTAAGCTACATTGTTTATCTGTTTGATATAATTAAATTATTGATGTATTTTCTAATCATTGGTCTGTCTAAGGTTTAAGAAAAAATTTCTTCAATAAGGAGATCCTTATCTTATAAGGTTAAAAATCTAACTGTTCTAATGTCAATAT
CONSENSUS	LG-I	Chr01	1329288	4.763	TTAATTCAAATCTGAAGTAACTTTCAGTTTGGTTGGTTGCTTTTCCTTTTCACTAATAAATTCAAGGGACAGACCAGCGAAGACGTCGAAATCTGTTGTCTTCTCTCCGTGCTAATGGAAAGTTAACACCAAATACCATTTTTCGTCCCACAAATGAAAAATCACCTCTTCTTTTCAACTTTTTTCCTTTTCTTTTCATAG
CONSENSUS	LG-I	Chr01	1399288	5.669	TCTCATAGCAACTTCTGGGGGGCAATAGAAGCATAGATTCTCTCCTAAGATTTTGAAATCCCACAAATAGTTAATATTTTCCGGTTTTGGAATCAGATCTCAATGTTCCATTTTGACGCGTGGGAAGCGCTTTTCTCCCTGTAAATTCCAAGTGAATGTTTTGGGAAGCGGTGCAACTACAGTCTCATAAAACTTTGATTT
CONSENSUS	LG-I	Chr01	1499288	6.586	GCAATCAGCTGGTTTTGTATATTTTGTAGGGTTGTAGAGTTGAGAAATTAAACGTGAAGAGAGAAGAAAGGAAGATAGAGAGAAAGCGAGAGACGTGGGTTCTGCTCCCTTATTGTGGTGCAATTCAGTCAACGTAGTCTTATATATTTATGTTTAAGAACTTGAGGGGAACTGTGTCATCAACAATGGCAGAGGATTTTC
CONSENSUS	LG-I	Chr01	1589288	6.922	TTTGTGTAGCAGAAGATGGATATATTTCCAGCTGAGGCAAATAACTTTATCTTTGACGAGTGTTTGTGTGTTTTGGAGGATTGATTCCTAAACCAACCTACCTTAACTGACACACACCAACTTCCTCTCGAGAGAATCATATGGTTTGGTGATCTTCCTGTGTATGTGTGTGTGTGTATATATATATATATATATTATCAC
CONSENSUS	LG-I	Chr01	1729288	7.343	AACTGCAACGCAACAAAGATTGAGGTATCGGGAAGATGTTAGTTTGGTGCTTGTCGCTCATTTACAAGACCTTACTTTCAAATAATAGAAGGAAATATTTGTTTCAGCTCCACCTGCAAATAAGGGCAAGCCACATCAACAGTAAATACAGCTTGATTTTGGCTGCTGCTTTCAATGCATGTTGCCTACGGTATTTTGCTT
CONSENSUS	LG-I	Chr01	1889288	7.989	AGTTCAAGTCACACAAACCTCATGACCACTGAAAACTTACATGGTCGTTAACTTCAGAGGCCGTAGGATTAGTCGAGGTGCACGTAAACTGACCGGAACACCCACGTTAATCAATATATATATATATATATATATATATATATATATATATATATATATATATATATATATATATATATATATATATCATTGTTGTTGTAA
CONSENSUS	LG-I	Chr01	1989288	8.725	ACAAGGGGTTCAACTGCCCCATCTTCGCCAAGAGAGGCTCTGCACAGATCTGTGAGCTCCATCCTTGAAACTGCTGTTGCCATGAGGATCTTGCTCTTATCAGAGCCTATAAAAACAAGATGATTGCATTCAGACAACAGGTTCTTGGATACAACAATTTGGTAGGTATGAAGTTCAGATCTTGATATCGATTTTCGATTG
CONSENSUS	LG-I	Chr01	2079288	9.602	CAATCCATCCACAATTCCAGGACCAGAAATAATGTGACAATTAACTATATCAGCCCAATCCAGTATACGGAAGATGCCCCTGTGAAAAACAAGGCCACAAACCTCAGACTTCTGCCAGGGTACTAACAGAAAGGAAACCAGAACAGAAAAGCAACAGGGACGCTGCTTCTCACCCTTCATACTGCATAGTCACTGTGTTAC
CONSENSUS	LG-I	Chr01	2119288	9.898	TGCTGCTCCAACAGGAACCCTCTCAGCCACGTCTTTCAACTATATTAAAAAGATTAAACACATAAATTAAGATGATTGTCTGATATATTAAAAAACCTACAAATTTTTAGTTTTTTGACACAGTGCAGCTAATAAGACCCTGTTGATTGCATCCATGCCGCAAAAACAACATTTCCAGATGGAGTTTATGTCGACCTTACC
CONSENSUS	LG-I	Chr01	2149288	10.347	TTTTTTTTTCCTATTGAGTTATCAAACTTTCATGACACGAATCCTAGGTTTGACGGATTAACCTGTTTTGAAGGGTTAACCCGGTTAATTCAGATTTTTTTTTCTTTTTCTTCACTAGTTTTTTTCTTTGTTTTTTTTCTTTTAAATTAATCTTTTTTTGTTTAATAGTTTTTTTTTTTGCTTTTTTGTTTCCTTTTGCTT
CONSENSUS	LG-I	Chr01	2219288	10.457	ATTGAGGTTATCGGAGTACTTAAGAAATGTAATTTCAGATGATTTATATTTTTTATATTAATATATCAAAATTATTCATGGAAAAGCATCTAAAAAAAAGTTAATTTAATATTTTTAGATGAAAAAAACTTTAAAAAACAAATCAAACCAAGTAAATAAATATTTTATAACAGTGCGACCCTCGTAATTAAATGATATATC
CONSENSUS	LG-I	Chr01	2299288	10.972	TTGAGAGAGGGAAAAAAATTAATTACTTTGTTTTTCAATTGACATGAGATTGCTATTTTATCCCGGTTGAGGGGTTGTTACAATATCAATTCAAATTCGATTATAGATGAATTATATTCCACAAAACATCGAAAGATGTAACTTCAATAGTGAGTTTATTTTTACTTTCACTTCAATTTTATGTACTTTTAAATTTATTTT
CONSENSUS	LG-I	Chr01	2399288	11.962	ACAAACTATGTGAATAGCCTGACAAATGTTTTTTTTATTGATTATTTGAATAGGTTTAGACTCAAGAGAAGGTTTGATCATACCAGACCAGGTTAACATCTTAAAACTACAATAACTGGAGATCCAACCATTGGATCATGTTCAAATTTTTCTAGATGATTTCAGAAGCACCTTCGATAGTGAAATTATGTTGCTTATCAT
CONSENSUS	LG-I	Chr01	2499288	12.998	AAATATTTAAATCTTCAAGACTTCCGACATTGGATTTAAAAATTTTAAGATTTGAAATCTAATTTAAATTAAATTTTAAATTGAATAAACAAATTGATTTAGTCACATTTAGGAACTTCAATGTTAATGATAATAATTTATTTTTTAAAAATAAAATAATATTTTTTTAATAAAAATAATTGCTCTAAATTTATCGAGAAA
CONSENSUS	LG-I	Chr01	2569288	13.341	CAATATAAAGGAGTTCCATATACCTCAATTCAAGTACTCCTGTAATATCTTTGATAATCACTGTTCATTGATTTCTGAAGTTTTTTGTTAATTGTAGTTAACTAGTTATAGGTGAGCCATGTGCCCGTAGGTGTATGGGTGAGATTAGGTGATTTTCCTGCTCCAGTCTAGCTCACAGAAGAGACTTGCTTGGATTAGAAA
CONSENSUS	LG-I	Chr01	2649288	14.04	AGTATAGGAATCAAGTGCAGATATTTTGGGCATTGTTTATTACTTTCTTAAGGATATGGGCAACCAGGACCTACCTATGCATGGGAATGCATGCACATTTCTGAGCAATTTTCTTCTTGTTGGAAGCGTTCACTGATTTTTTAGTTGTGGCTTTTTTACCCCATGGCTAACAGGCAAGAAAGATTGTACTAGAGATGATGG
CONSENSUS	LG-I	Chr01	2719288	14.589	TACGAAAGAAAGATCCACTGCAAGATTGATGGAAGCCTTGTCTGGGATGTATGAGAAGCCATCAGCAAATAATAAAGTGCACCTGATGAAAAAGTTGTTTAACTTGAAGATGGTCGAAAACACTTCCGTTACGCAACACCTCAACAACTTCAATACCATCACAAATCAATTATCATCTGTTGAGATTGAGTTTGATGATGA
CONSENSUS	LG-I	Chr01	2749288	14.668	GCCTGAAGTGTTTAAAAAACTAGTCATACCTGGCCTTCATTATATATAACTGCATCTATGTTTAACAACGGGATGCCTGTTCCTTGCAACCATAATTATTCCTTGCTCATGTGCCTGAAACATTATGCTTAGAATCCATACTACACATTTTGCAACTTATCTGCTGATTGAGTTTATGTCTTGCCAGTGGGCCAGCAGCAG
CONSENSUS	LG-I	Chr01	2829288	15.438	AGTCATATTAACAGCCAAACTTCACAACGAAAAAAACCCTTTATTGATCTTACCAAAAATTTGAAGACTTTCAATGTAACTCCTATAAAGAAAACCCCTCCTTTCTTCAAGGAGAAGCTATCAATTTCAACTTTTCAGATACCCCCCAGCAAAGCTAAGGAGCTTAAAATAATGGGTTTTTCGAAATGAATACAATACAGG
CONSENSUS	LG-I	Chr01	3369288	16.241	TGTTTTTCAAAATAATTGTTTATTTAAAAATACATTAGAATACATTTTTTATATATATTTATTTTGATATCAATCCATCAAAATCATTAAAAAACCATTAAAAAAACATAATTTAATATTGTTTTCAAGTAAAAAATACTTAGAACAAAAGTAGAAGTCGTGTAAACCATCATTTTCACCCATAACCCAGCTACTTCTTGC
CONSENSUS	LG-I	Chr01	3429288	17.132	AATTTCCTAGTTCCACAAGAATTTTTAATGAGCTGAAACATAATTTTCAAGAGTGGCAACGATTCATTAATGTTCCAGAATCATTTTCTTATAAGGATTCCTTATTCATTCTAACTACACAAGGAAAAAGGTTTAGTGCTATTTAAGGATAAATTAGTTATTTTTATTATTTTCTTTCATGTTGGGCTTATTTAAAATTTT
CONSENSUS	LG-I	Chr01	3499288	17.837	AGAATGGTATTTATGTTATCTTTTTTGCATTTTCTGTTGGTGTATATTTTCCTTGACTTATCTTACATACAAGACTCATGCTACTTCATGACTCTCGCAATGATGATGGAATCAAGAGCTTTTTCCAGGAGGTTCATGAGCTGTATATAAAGGTAAACCACTCCTTGCTCTCCAGTTTTGAATTCTTACACACAACATATT
CONSENSUS	LG-I	Chr01	3549288	18.095	TTGATTTCCCAGTGGCTGGACGTTCATAATACAAATGGAAGTTGAGGGAAGAAGCACAGAATCATAACTTCAAAAATAAAGCCCTTCTTTTCCTTCTAGACCAGAGCTAGGGACATATCAAAAATTTGCATTGCCTGTTTCACAGCTCCTACATCTATGTCTTTTAGTTTCCCAGTTTTAGATGAGACAATAATGCATTTC
CONSENSUS	LG-I	Chr01	3599288	18.897	GAGTTTCTGACTAGAAAGCAGTCGCTTTGAACTTAAGAAATAGACTTTGTGGTAGCATTCTTAAATTTTGTTGCAGAGTTTTAGATGTTCTGCAATTCAAATTGTCATTATTGTTTCTTTTGCTTCCTGGGGCTGTTTTGTCACTCATTATTCCTTTCATTTCTTACTGCAGGGATTTCTTGATTTACGATTGACACCATG
CONSENSUS	LG-I	Chr01	3819288	19.957	AATAAAAATTCAGAATCCACATGGGTATTAGTAGTCAGAGTTTCACTTGTTTGAATTTCAATTTGTCTTCGCGATATCTCAGCAAGAAAGGAGATGCTAACTTCATTGTTTTATGTGATTGTAGGTGGAGCGGAGTTTATTTTTTTGGTTGGATAAGGAGGGTAGAATATCATAATAATAGTAATGGCAGAAGCGGAGCCG
CONSENSUS	LG-I	Chr01	3899288	20.748	TGACGATCACTTCATCTTCCTCGTTAAGACGCCTTCACAACTCTCTCTCTCTCTATCTCTCTCTCTCTTCCCTTGCCCAATTAGTCAAACCTATTTTTCTGCCCAAAAAAGAAGCGAATGACAGTAACAGAAGAGGTGACAATCCGGATAACAATCTCCCCCCTTCCCCTCATATCTGTCTTCCTTTGAGGCTTTCCACTC
CONSENSUS	LG-I	Chr01	4019288	21.684	TATTTAAGATTTCAAACAATATTTTCGCCTAGATTTTCGTTATAAAAAATTGATAGAATAGGGGCATAGAGTGATTCTCGCCTTTTTCATATCTTCTAGGGATTTGGGCTTTGGCTTCTCCAATAAACTATTGTAGTTGGGTCTTCTTGATTTTCTATTCTTTATTAAAGACAGAGAATAGTCTTTATTCTTTATTAATGC
CONSENSUS	LG-I	Chr01	4149288	22.547	TTTTTTGAGGATACCCTTCCAAATTGCTCTCCTTTAGTGACATTTTCCTTCCCAGTATCTGACTTCCTTTCAGAAGCAACCTGCATGAACATGATAAATCCTAAAGATGATAAAATCACACAGCTAAAACTACATATTCTATATCAAAATGTTGATGGATCACAAGAGTAATTTATCAATATGGAATTTCCAACTCTCAAA
CONSENSUS	LG-I	Chr01	4249288	23.439	TATTAAAATTTATTTATTTTATTTTAAATTAATTTTTTATGATTTTTTTATCGTTTTGATGTGCTGATGTCAAAAATAAAATTTTAAAAATTAAAATCAAATATTATTTTAATACATTTTCAAGAAAAAAATACTTTAAAAAGTAATCTCTATCAAACTCTTACCTTTCCTCGATTTTAAACAGGCTAATTATAAAAATAA
CONSENSUS	LG-I	Chr01	4299288	24.05	AGGTAATGCTATTGGGCCATAGTGACTCTTACACCAGAGACAAGCAAATGCAAGTGACCATTGCGTACAACCATTTTGGAGAGGGACTGATCCAGAGAATGCCAAGGTAACATTTAATTGGACCTTTCCTATTGAAAGGACTTTGGCTTTCCGACATTGCATTGTTATTATTATAAAATTGTCTAAAAAAAATAACATGAT
CONSENSUS	LG-I	Chr01	4419288	25.034	TTCATTTCAAGTGAACCTGTATAACGCTTTGTACATTCTTCTGCATTGATCAAAATGTTTTGCAGATTATTTACTTACCAAATCCTGTCTCTTGGAAAGGTCGACAGTAAATTTGCTAACGATCACTCTGACAAATTCCATGCTTATGTTCGATTGTAAAATAGAATCTTCCCTCAACCTTTGATCCGCATCGAAAACTCT
CONSENSUS	LG-I	Chr01	4489288	25.643	GAAGTTATGCCATGCCAGTCATTTATGAGTACCAGTAACTGTTTCTTAAATACATGGAAATAAAATGGTGGAAGCAAAAACAACCTAATTTTGTTATTTGTATGTGATTTAGAGCGACCAAACTGTTTAATATATATGTTATTTAATGAAACATATTGGTTAACTCTCATCATTCATGTTTCTGGTTACTGTAACCTGTTG
CONSENSUS	LG-I	Chr01	4559288	26.142	TAAACCAATAATTTTGAATTCCCAGTAATTTTCAAGCTTATCCCAAGTTCAGTGTCCCAAAGAGTACAAAGACATGAGAAAAAAGAAAGGCCACCAAGCACAAAAATAATTGACTGATTCTTCTATATTTAAGAAGAAAGTAGCACAGACCTGGGACCCTGGCTTTGGAGTATTGCACTTCCTCATGTTACAAACAGTTCT
CONSENSUS	LG-I	Chr01	4609288	27.131	GTTAAGTTGCGCTGTATTAGGCTCCGTTTAGCTACACGGTACACCTGCGGTGCAACCTGCATTTCAGATGAAAAAGCACCATAGGTGCACGCGTAGCCAAACGGGTATAAAAGCAAGCCATATCTTTTAACCTTTACCTAATTTTCACTTTTGATCGAGTGATTTTTAATGAGTTAACTGCTGCAACTGTTAATATAACTT
CONSENSUS	LG-I	Chr01	4659288	27.831	TAATGTTTGAACCTGGTTTTTTATTTTATGGGAGGGGAGGGGGGATGCTGCCGAGTAGGTCACAACAACTGCATATAATCCATTTCGATGTGTGTGATTTTTCCTATTCTTTTCCTTCCTTTTATTTTTTGTAAATTTTGTGGATTCACTTCTGTTTTTTATTTTTTTGTTTCTTTAGCCAGTTAAGAATTGATCCAGTGA
CONSENSUS	LG-I	Chr01	4709288	28.376	GCGGGGAAATAATTTACCCCTCTCAAGCGCCCCAAAGGACTCGACAGACAGACAGACAGAGAGAGAGATCAGGACTATCAACACGGTCATGCATGTATAATAGGGTTAGATTTATGACTTTACATATTGAAGAATTTATGTTGGTTTACAAGAGAAAATAGAAACTACATCAAACTCACCAGAGACCATTTACAGCTCTTA
CONSENSUS	LG-I	Chr01	4769288	28.862	TAGAGAATAATATAAATCATATCCTGAGACCTCACCTAAAAGCTTAAACTATTGGGTTGAGATGGTTCTTTGACATATCATCATCATATCAGCTAATTTCTTAATAAAAAAGCTGAAGTATTTTCGATCAATATTGCAAGGCAATATCACTCATGTAACAAGCCATGAAAATCTGGGTTGCTGCATGCAACCTATGAAATA
CONSENSUS	LG-I	Chr01	4849288	29.489	AGGATCATATATAAGAATATTGCGATTTTGAAGTATGTCGTAAATATTTTGTGTGCATTCTGACACTTATTTTTCTGCCATTCTTCTCATAATAGTATACCGTAATGGAAACTCAAATCCATCGCCAGACAATGATTAAAAGGTAAACTGATCACTCACGAAAAATAAAATGCCGTATGCAGTGATGTTCTGATTTGTTGA
CONSENSUS	LG-I	Chr01	4889288	29.984	GAAAGAAACTAACAGATAATCCCACGTCATTTTTTGACCGTTGCTTTGAATGCCCAAACCTCAGTTTCATTACCACAATCGTAAGTAACGCCGGGCAGAAGCCGCACACGCACGTGCTCCCTTACGGACACATAACAAATTTGAGCACCCTCATTGGACAGCCAAAACAAATGGTCCCCACTTTGCTGACTTGGCGAAACC
CONSENSUS	LG-I	Chr01	4969288	30.773	ATTAAAGATTCAAACTCTGTAGCAGAGAAATGACAGATTTGGAGGCTCTATGATTTCTCATATTGGAACAAATCAGTATCAGGTAGTCCAAGGCATAAAAGGACAAGATTGCAGGGTGGTAGCGTTGTAGTTCTTGGATGTTTTGCATGAAGGCTGTGGCTTGCTTTCTGATCCAATAATTTTATTTATTTTTTCACCTTG
CONSENSUS	LG-I	Chr01	5039288	31.66	TGAATTGAAAAATGGGATTATAACTATTTACATTTAAAATATTTGTTGTTAACAATAAATAATCAACTCGTTTTTCTTTAATAATAGTTACGGTCCTGGGAGCATCTTCATGTTGGTCGACCCAGATACTCAAATTGTTGCTTATGACTGTCCAAACTATTGGGGTTACACTATATCTCCCACTAGGATGCAGGTATTGCA
CONSENSUS	LG-I	Chr01	5109288	31.916	ATTTTCCATCAAATTAGTTTTTTTCTTTCTTTCTTAATGATGTTGAAGGAAAAAAAAAGTCCTTACGGTCTATGAGTGCATTTATTTTGCATAAAAATATTTTTAAATATTTTTCTTCTGGTTTTTTTTTAATTTGTTTTGATCCATTTTACTTATAATTAGCTTTTAAGAGTTTATTTATTATTATAATAGTGATTGCTT
CONSENSUS	LG-I	Chr01	5179288	32.558	TAACTCTGTTATCTAAAAAAATTCCAATAAAAAATAAAATTTTATGTTCGAATATGATTTTTTCTATTTAAAAAAATAAAAAACATGTGTTTTGAATCCTTTAACTTATAATTAGTTTTAGAAAAAATTAGTTTCAATATATATATTTTGTAATTAAATTTTTAAATATCAAACTTTGCAATCTAAAATTTAAAAATGGAT
CONSENSUS	LG-I	Chr01	5259288	33.074	TACCATTCTGCTTGGTTTTGTCTTACATCCCAAGCTTTCATTCATGATTCTTGTATAAATGTTATAGCTGTAAATAACCTGTTACAATTACATATTTATGGCTATTAATTATGCTTTTCTTTATGTCAAATATTATATCTGTTGTTTTCTCTCTCCTTTTCTTGAATTACTAGAAATACTTCACTTCTTTGCCAAGCAGAG
CONSENSUS	LG-I	Chr01	5349288	33.728	ATCTACTAACATTTACTTATATTGAACAGAGCCTCTTGCTGTGGGGGGTTTCCACACTAACCTTCCTCACCATTCCAACATTCCAAAAGCTCTAATTTCCATACGAGCACAAGATTTTCGAGCTTCTAGGTTTGTCAGAGCTCATATTATTGTTGGTTGCTCCTGAGAAATGCCATCCACGGTGCTATGGTATTTAGGCCA
CONSENSUS	LG-I	Chr01	5429288	34.197	ATCTTTAAACTGTTACCCATGCACGGGCCTTGTCCACTTGCCAAAGAAAGAAGTGGGCCATACGCAGATCACCCAAAGCCCAAGAATTGCCTAGTCATCCTTTTACTTTTTGAGTTTCAACCACAAAACGACAATGGCTAAAGGAAACGACAAAAGTTAAGGAACTTCTTTTCAGTTGTTTCTTTCTATTATTGTAATGAA
CONSENSUS	LG-I	Chr01	5489288	34.45	TCAAATTCTAAAATGAAAAGGTGTGCAGGACTTGCGAGCAGGAAATGGTCCCTTGCCTAAGATGGGAGAGACGGTTGTGGTAAGTTTCTTAGGCGGTGTGCAAGAATTTAAAGTTTGGCATAGTTTTCTTGGCTGGCCTAATTTGAATCCAAGTAATTGGGGCAATAGACTTTTGGATTTTAGATGATTTAGTTTCTTCAT
CONSENSUS	LG-I	Chr01	5549288	34.954	AAAAAATCATAGAAGAGGGATATTAATTAAAACATAAATTAAAAAAATTATTTTAAGAAAACAAATATTAGAAAAATTAGTTTAAGAAAACACAAATTAGAAAAAGGCGCCAAATAAAATAAAAACTAAAATTAGAATAAAAAAAGAAAAAAGACAGCGATGGTCTAGGAATCACAAGTGCATTTTAAAAAAATTTAAAAA
CONSENSUS	LG-I	Chr01	5619288	35.103	GTCCTAGATAAAAAATGAAAAAATCCAAGTAGAAAAAAGTAATTAAAATTCAAAATTATCTAGGAAAATAATCTAAACAACAAAAATACATTTTCAAGCGTCATAAAATTAAACTTGTAGAATCATCTAACAAAATCTAAACTCGATTCAATAGTAAAATTTAAAATTATAAAATTATAGTGTTTTAACAGAATATAATTT
CONSENSUS	LG-I	Chr01	5719288	36.178	CTCTCTTCAATCCAACCCTTTCTGTTTTTTTCTTTCAATCTTATCCCTATTTTAAAAAAAAAAATTTAATGGAGTTGTTTTTAGTTCTATTAAATTGGATATATCATATCTAATTAATTTTTTCTGTTGTTTTTATTTTTTTAATTTCGTCGTTGTATTTATTTTATGGGTACCTCTAGACTGGCCAAGTTTTGATATAAA
CONSENSUS	LG-I	Chr01	5779288	36.429	AATTACTTGTTTCTTGATTTCAACATCTCTCTGTAAAAGTCATATGTCAATCTCCTGTTTTCAAAAAAAAAAAAAAAACAAAGGTTCTTTCTGTATTTACTTTTCTTTATAAATTTACTACACAAAACTAATGGAAAATGAAATTTTCCAATATCTTTGCATAGTAAATATTATAAAGAGGGGGCAACTGTCATAACCCAA
CONSENSUS	LG-I	Chr01	5829288	36.68	ATAGGATTTGTACGGCGGACGTCAACTAGTTAATGTCTAAGTTTTTTCAGTATCAATCACAGGCTTGACCATATGTTAATTGCTAGCACTTGCTTCCTCCTTTCCAGGCATAAAATTTGTTGCTTGCTTTAAGCAAGAATCAAAAGATCATTGAATTTTTCTCCAATTGCATGTTTAACTTCTTAAGGACAAGTACCACAG
CONSENSUS	LG-I	Chr01	5899288	37.085	AGAAAAAAAGATTAAAAGCAAAATAAATTGGAATCAAAAGAATAAGGATCAAATCTGATAAAAAAAACATAAAAAATCAAATGCCAATGGATACAATTGAAAAACAACTAAATCAAATTTAATATAACTAAAATATTGAGGACTATTTTGCAAGGTCATCTCACCTTTTGAGGTGGTGGGGAGAGAAAAGAAGAGGGAGGA
CONSENSUS	LG-I	Chr01	5949288	37.17	CTAATTTTAAAAAAGTGTTTTGCAATCCAAACCTAATTACAAAACTTAATCTTCACTTTTAAAATACGAGTGTTGATATCGAGGGATGGTAGCAATGATTTTGGGTTTTGGCCCATTTCTTAGGTTATATCTGGAATGAGTCCAAATACATTCACGTATACTCAAGGCCTTGATGAGATCATATTGACCGCCTAACTTAAA
CONSENSUS	LG-I	Chr01	6019288	37.816	AAATGACGATCGTCAAGCTGCTACAACTGAAACTGAGCTGTTGATTACAGTGTGCTGTAGGCAAGTGTTAAATGAAAACCGAATTAAAGAAGAGGGCCGCAGCTGGGGCCTGGAAGAGAGATAAGGGTAATGTATCAATTGTTAGGTTGGCAGGTTTCGGTTGAATAAGAAAATATATGGGATTCCATGGAGGTAGATACA
CONSENSUS	LG-I	Chr01	6069288	38.534	ATTTACACTATGAACGATATTATAGTGCCATGTGATCTTTGCTGTTTTTTAGTCAAAAAATGTTACCGGGTTTGGTTCATAGCCAGGCTCAGGATATTGAGTTTGGCTCTGCAACAAGACCTAAGGGAGAACACTGTGCGGGTATTGTATACACATATTGTTTGTACTGTGGATCATATTGTAAACATACAGTGTTTGCAT
CONSENSUS	LG-I	Chr01	6119288	38.716	GGCGGCGTCTGAGGACGAAATAACTGGCCGGTGTTCTAAACTGAGAGTACAGAAAAAATAGCCCGCATAGGCCAAGTAAAGAACCGGTATCAAATGGAAAATTTATAGACCGGACTTATCGCAAGAAACCAGGAGACGACGAAATAAAACGCAGGGAACCGCTCGACACCGCACCATTAGCGTCTAATACATGACGTGAAG
CONSENSUS	LG-I	Chr01	6229288	39.322	AAAAAACATCTCAAAAGATTCCATTTTTATCAAAGCCTTTAATTCGCGACGGGTCTGGTTTTGTACCATTCCATTTTTATTCCTGACAAAATGTTTACCATTTGGCCTTCGAAAGAGACACCACATCTCATTTTCCTTCAAAGTTCAAAGCATCTAAAGTCACGTCCCATAGCTACATGCAGCCCCATCTACATGAAATAA
CONSENSUS	LG-I	Chr01	6369288	39.939	TGTATAAAATACCCCTGCCACGACTTTCTAGTGACTCTCCAATCGTTGGATTCTAGGCCACCAGATGACACATTATTTTTTTTGAAATAAAATTAAAAAGCGGATGATGTGTCATCCATCCTGTAACATTAAAAAAGATTAGGCACGCAAGTCCACATGCTAGGCCTGCTTTATTTTCTTTTTTTTTTTAAAAAAAAATTA
CONSENSUS	LG-I	Chr01	6449288	41.267	TCAGTAGTACTTGAAAGTGGTGCTAGTTGTAGCGTGAAAAAAAAAGAATTATATTCTAAATGATTTTTATATCTTGGTATACCAAATGGAGTAGAGTAGAATACTCTTAATGAAAGATCATCTATATAAGTGAGAAATTTGGCAATTTCTTTAAGAATTTTAAAAAGATTAAATTCACTAAAGTACCCATAAAACTAGGAG
CONSENSUS	LG-I	Chr01	6499288	41.393	GTTCTACAAGCTAAGTTCATTAACAAGGATAAAAAAATGTATGATGAAGCAACCTGTAAGTCTGTCCAGGCTCGAACTTCAAATTTGAATGAAGAACTTGGTCAAGTAGAAATCATTCTGTCAGATAAAACAGGAACTTTGACTTGTAATCAGATGGAGTTTAGGAAATGCTCGATTGCTGGAATTTCGTATGGGGGTAAC
CONSENSUS	LG-I	Chr01	6569288	41.937	ATGTTTTTGTTGATATATAATGCAGCTTTAGCAGCTATTCAATTGAGTCTTTATGATTATTTGCATTTTGCAGTGATAAGTTCATAGACTTGAAAAGATTTCTCACTTTGCAGTTGGTTTAAATGTACTTAACCACTGTATTTTTGTTGAATTCTTGGTTCATCATGCCTTGATACATTTCAAAATAAGACTTACTAGTTT
CONSENSUS	LG-I	Chr01	6619288	42.254	CAGACTTGGAGGTGGTTTTCTAATTCAATCCACTCCATTTATCTGGGCCGAGTAGTTTTATTTGACGGGCTTGATTCTTTCCAATGAAAACCCATCCACAGAACCCTTATAGAACACAAGCGGCAAGCAAACCGACTCGCTTGGCTTAAGAATAAAAGTAGCCGCGCAACAACTCGCAAATTTTGAAAACGCTTCCAAGAC
CONSENSUS	LG-I	Chr01	6729288	43.171	CTAGTCTAAACTTAAAGACTTTTCAGGCTCCTAGATTATTCAAATTACCAACAGGATAACCTAGTCTCTTAACCTTATGCACTATAAACATGGGGAAAATTATATGATACCCGGTACATAGGGTGAGTTCCAATCTGAGTGGGAGTCTGAATAAGCATCAATAGACATAAGTTACACTCGCCATTGAATCTTAAACTCGTC
CONSENSUS	LG-I	Chr01	6849288	44.02	ATTTTTTAATTCATCAATTAGATAATTTTAAAAAAAAATTATGATTTTTAAATTTTAATTAATTTAATATTAAATGATTAAATTAAAAAAAATCAATTACAAAAAAATATAAATAAAATTATTTAAGTAAACTTGTTTAATTCATTACTTAAATTGAGATAATTTTATAGGAAAGAAATTAAAAAATTTATTTGAATCAAC
CONSENSUS	LG-I	Chr01	6969288	45.068	GATGAACTACCTTCGGCCTGATATCAAGAGAGGGAACATCACTCCTGATGAGGATGACCTTATCATCCGTCTGCATTCTCTTCTTGGCAACCGTTGGTCTCTCATTGCGGGAAGGTTGCCAGGCCGAACTGACAATGAGATCAAGAACTACTGGAACTCTCACCTTAGCAAAAGACTCAAGAACAACACGGCAAGAAATAA
CONSENSUS	LG-I	Chr01	7089288	45.79	CATGTACAAGAGTTTTTAGCTATTGGAGCCTAACGACTTTTCTTTGAGTTCTTATTCGCTTATAGGTCTAGTTTTAGTGCTATCTTTTCAGTCCTTTTTGGGTTCCCTGGCTTCTATTATTTTGATGTAAATTGCACAATTCTATCAAACTTTTACCCGACTCTGAAATTGAAGACTCTGATTAGATATTCTCTTTAGCTA
CONSENSUS	LG-I	Chr01	7149288	46.666	TATGTTTTTCCTACTTTTCCTGCACTATATACACTGTGCCAGTGTCTTTATTGTGATGTTTTTATGCAGTTTGACTTGCTTTTCAGTTTTATGTACCCAATATCCTTTCAACCTGTAGCCTTATATAATTACTATCAAGAAAACTAAAGCAACTGGAATATTGTGCTGTGCTGGACACTTACAATATATATAATTATATCT
CONSENSUS	LG-I	Chr01	7249288	47.338	ATATCTATTTACTCAAATTGAAAGGTGTGTTTTGTCCTTTAGTTTAATTTCTTTAACTTAATGGGCACATATATTTTGTTTGGGACTCACAAGAGACTTTTTTTTTTTTTTAATTCATGAATAGTTATAATAATAACAATAAATACAGCAACAAAATCGTTTCAGGGAGTTGAAAGATGTTTGCTTCGGATTTCGCTTTAA
CONSENSUS	LG-I	Chr01	7329288	48.16	TGATAGTATTTTTTCCTTGTCGAGTTCAGAATATTGGTATGTGAAGTTGGGGTTCCGGCACATGTAATAAATGTCTTACTGGGTTTCATAGACTGTAACGAAGAGAAAAGTCAGAATAGCTCTTTTTGAATGAAGCTTTTTGTATGCTTGAAAAGTGAATCACGCTACGATACAGATTCTTGGTTATTATAGTTGAAACCA
CONSENSUS	LG-I	Chr01	7379288	48.394	TGTAACATTGACTACAATTAATTACATTGCAAGAGATAATGAGTTTGTGCTAGGACTTACATGTGTTCTAAACCATGTGGCAAATTGTTCATCTTGTAATTGAAAGATCTGGGATTCGGTCAGCTGTGAGTTATTGGACAGTAAGTATCGTCGATGTTGCCTGCAAGGTTGTTCCAAAGTATATGAGTGTATGGTATCACA
CONSENSUS	LG-I	Chr01	7439288	48.904	AGTCCTTCAGAGAATCCGAACATACAGAAACGGATGTAAGATAGTTTAAAGTAGATGTAGCTTGACTGTCGTCATATATGGTTAGTAGTCTGACTTCACTTCTAACCTGGTACATTATGCATAACAAGCAGGATTTATATAAAAAAAATTGTTAATGAAAAACAAAATATCTATTTTATTATTTTTTAAATAATTTTTTCA
CONSENSUS	LG-I	Chr01	7489288	49.526	TAGATGAATAAATTCGTATTTTTCTTCTTTTATTCATACTTTTGATTATTATTTTTTAAAATTATTTGAGATAATTTTTAAAATTAATTTTTTTATATATAATTTTATCCTTGATGTTCTCTTTTCAAATTTTATCATTATTCTTTTGATTACTAATTTATTTACTTTGAAATATTTTTTAAATTGATATTTTTTCTCTGA
CONSENSUS	LG-I	Chr01	7569288	50.085	ATTTAGCACAGGAGGATGAAGAAACACAGAATACCACTGATTGCCTTGGATCCTTTTTTGATGGTTTGTGCAAGTATGCTCGTTATAGTAAGTTTGAAGCACGTGGGCTACTAAGAACCGGGGACTTCAATAATTCTGCAAATGTTATTTGTTCTTTGAGTTTTGACCGTGATGCAGACTATTTTGCTGCTGCTGGAGTAT
CONSENSUS	LG-I	Chr01	7629288	50.661	CTCTCAGGTCGGCTGTCCCAGAACGATTCATAGTGTAAAAACAAAATTAAGGATGCAAAATTGAAGAAACAACAACACAATATTGTCTCTCAATCTCTCTTTCTCTCTGGTCAAATACCCAAACCAATAGTGATTAAGTACTTGATAAAGAAGCTCAGCAGTTACTGAAGTAGTTGAAGATCTGAACAGGCTTCTTGTGAA
CONSENSUS	LG-I	Chr01	7699288	50.842	CATAATTTAGGGTGTTCTTCAATTTAATTTCCACCCCATGTACTAGGATTTAAATTTGAAGCTTTCCAACAAAAATATCAAATTTAAAACGTTTTCACGAATAAAACATCTAAAATAGTGGAAACTTAAAAAAATGAATGTAAACCCCCTACCACCAAAACGTTTATATAAATTCTGTCCCTCGGGGCTAAAAAGCATACC
CONSENSUS	LG-I	Chr01	7769288	51.462	TAATATGCATGATAAATCAACCAAGAGTTATGTCCAGCTAAATCAATTTTTTCATCAACGACACAGTATTTTCTACACAAAGAAATTTCAATGCATGGTATATAAATACACCCTGATATAACACAACCATATAATAATTTCTAGTAAGAAAAGCCAAAAAAATACCTAGCTAAAGGCCATGAAAGTCAGGCAACGTCTTAG
CONSENSUS	LG-I	Chr01	7839288	51.577	AAAAAAATAAAAAAAACAATGAAAAAAATTTTAAGCCAACCCTGGTTAAATTGCTAACCTTGCCAACATGGACATAAGATTGAGATAACCTCATAAAAAAAAAAAAGATAAATTCCAAAAAAACCACATGTTGAAATATGAAATTGAAAATAAATAAATTTTATAAAAGGACCTAAAAAATACTAAAGTCAACTCGTGTTA
CONSENSUS	LG-I	Chr01	7899288	52.315	GATGACAACAAACCAAAACATTTCTTTCATTTGAGCCTAAAGACTTAAAAAATCACACAGAATTGCATACAGGTCGTCCCAAAATTCAATCAGCTCTACAAACTGATTTCCAATGGATATTGTCGGGAGTAAAATGACACTCGAGGTGACTCGAGTTTGAAATTTAATAATAAGATTTTAGAAAGAAAATGTGAATAGTTA
CONSENSUS	LG-I	Chr01	7959288	52.649	TATCTTTAACATGGATGATTTCAACCTCTTCGAGGCTAATACATATGGGTTGCCATTTCACACTAAATAACAACATCTTAATAGAATGGTGGCTATGGTTTTTTTTTTAATTTAATGACAAATTTGCAATATTTAGTATAATGACTTTTTAATCATTAATTGAAATATAATAATAATCCTATAAATAATTCTAAAGTTTTT
CONSENSUS	LG-I	Chr01	8009288	53.706	AATGATTGCTGGTGTTCTGTAGCAGGCATCTTTAATGTTTTTTTAATGATGATTTGAAAAAAAAAAAAAAAAACACAAGACAAGTGACGATCTTTTTGTTCTTGTTTTTATGGTTTTCAGATTTGAAACTGAGGATTGGTGGCTAAGGGGTAGTGTTTGTGTGTGTGTTTTTTTGTTGTAGGAGGGGAAAATGGAGGAAAA
CONSENSUS	LG-I	Chr01	8049288	53.812	TGGATATTCACTTTCATCCTGATAAAATGTTCAAAATCCAGGAAATATGAAAAACATAATTCATCATTACTGTATTAAAATCAACTTATCATTATTGCATAAACATGCAAGCATTAGCTTTGACATCAAAAGAGCTTTGCAAGCTCACTTTAAAACTGGAAATAGGATAAAAGTAGTTTGTCTCCACTCTCAGAGTTTGAT
CONSENSUS	LG-I	Chr01	8139288	54.226	AACTGAGGAATAAAATGAATGTCGTCAAGCAACTATTGGCAACTCTCACTGGTACTTGTGCTCCCCCTCGTCGCTCTCTTGGTTTCGGCGAAGATCTGCCTCTATCTCCTCCTCTAACTTCTATGTATTTAATAATATTTTTTAAAATTAATAATACAATTTTTTTTCTTTTTTCTTTTATTTTAATTTGTTTAATTTTAT
CONSENSUS	LG-I	Chr01	8179288	54.821	CTTGAAGTTTTCTTCAAAGCCAAGTGAAAAGACGACAACGACGACATCCAAGGAGTGGATAGTGGAGACGCACCCATTTCCCAACAAGGGATGAATAAATTAAGAGATTACCAACTTAATTACCAATGAATTGTTATAGCCGGTTGTACTAGTTATAATAAAATAATTTTTTTATTTTTTAATATAAGTTAGACTTTTTTT
CONSENSUS	LG-I	Chr01	8259288	55.478	ACCACTTCTTACCATTTCAAGGTTAATCAGGATCTGTGGTCAAACTCAAGACAGTCTTGTCTCAACTATTATAATCTCATTTAATATGTGTGTTGGAATGAAAAAATATTATATTTATATCTAATTAATCCTACTTATGAAATAAAATCTAAACTTTACTTTCGACATAAGTGATATAAGATCTCTCCCCTCTCTCATATA
CONSENSUS	LG-I	Chr01	8349288	55.728	TACACATTATTTTATACATTTTGCATGTCTTGTTTAATTTTTTTTTTTTGGACCTTAGTGAAAGCGGTGAGTTGTGTACAATGAAGGAGGTAACTCTATTTTCAGATGATGCAAAATCAAAGGAAAGCGCACAGCAGCTGGGACAGGTAACGCTTTTTTTTCTTGTGTTATTTCATAAGTGGTTTAAGATTTCTTGTTGTT
CONSENSUS	LG-I	Chr01	8439288	56.842	CCATTTGATTCAATATATTCAAAGTCAACCTTGCAGGTTGGATTGCTCAAAGAGACAATTTCAAGGAAAGATGAAGAGATTGAGCGGCTGCAGCATCTCCAGGCGAGTGGCAATAGTGTGAAGTGTGAAATGAATTCACGTAGGTATGATTCCTCTTCTCCAAGAAGACATTCAATTGGGACTGCACTGCATAACCATAGG
CONSENSUS	LG-I	Chr01	8529288	57.725	AAAAAAATCTGTTCTATTTTTGATGATATTTTTAATGTTTGAAAGTTTTGACTTGTAATAAAAAAATTTAATATAATTTTAAAATATCATATTTAATGTTAACATGATAAGTTTTTTATAAAATTGCCTTTCCTTTTCTTTTTTCACAACTTTTCATGATTTGTCTTTGCTTTGCTTTTCTTTTTAATTTTTTTTTTTAGC
CONSENSUS	LG-I	Chr01	8579288	58.619	ATTCATTGTGCACCTTTTTTTTTAGTTTTGTTATTTCAAGAGTGTGAGAAAACACTCTAGGACGATCTAAAAAGTATCCCTTGTTGTCTTCTTGCCTGACAGCTTTTGAGATCATCATTACCACGCCAACCAAGTAGCTTCATCTTACAATCCACAGTTCTCGTTTTTAGCAAGCTGGAGCCGATCTTTCTTTATCTTATA
CONSENSUS	LG-I	Chr01	8619288	59.336	GTTTTATATTGGACTATAATGATACATGTTGGATTTGACAGGCACAAGCAATTGGAAAAATAGCAAGTGCTTTCATTCAAGAAGAGCTAAAAATGGGCTCCGCATATGAATACATGTTTCTTCCCCCGAACGAGTATGCTAAGCTTCTGAAATTTAAGCTACAAGTGCCCGACGGAGCTGCTGGGATGTGCTCAGAAATTC
CONSENSUS	LG-I	Chr01	8679288	59.946	GCTCTAGTTCAGTTTTTTCTATTTGGCTTAATTTACTTGCAATCGAAGTGAATACTATTTTTTTTTTGTTTATACTGTGAGTTTATGTGTGTTTCATCCTCTCATTGCGTAGCTTTTAGCTATAGCTGTCATAATTTTTGGGGTATGGATGAGCACACATCATGACAGTTGTCGAAGGTCTCTTACTCTCCCAGTGTTGGG
CONSENSUS	LG-I	Chr01	8739288	60.35	TCAAATCAACCTCAACTAAAAGTACTTTTTATAAAACAATTTTTTTCAAACCACAACCACAACAGCTACCGCAATACAAAACACACTCTAATAACACCACTCGTACGTAAGGCTACTTACTATATATGCAGTCTGTCTAGAATGAGCACAAAGTTGGAGCTCAAAGCTTGGGAAATTCTTTTGGTAAATAAAACCCTTTTT
CONSENSUS	LG-I	Chr01	8879288	61.019	TCGACCCAAATTCCATGAAATATGTCCATACAGTTTGGATCTGAGTAAACCCCCCCCCCCCCCCCCCCCCCCAGATGTCCATACAATTTTCATCGACCCGTATTCATTCATTTTTCTTGCAAACAAATTTAAAACTTCCAAGTATCTTTCTACAATTTGTAAGATGTTCATTCTTAGATCGACTCTAGAAACAAGGCTTCC
CONSENSUS	LG-I	Chr01	8939288	61.192	GAGAGAAACTCCAAGGCGTATTTAGATACCGCAGGAGTCAAAGATGGATCCAAAATTGTGTTAACTGAGGACATTACCAGCCGCCAAAGGCGGTGTCTTGAGATGCTTAAAACTGCTAAAATAAAAAAGGGTTCAAAGTCATTGCAACAGATCACCGTGGATGTTGACCGACTTGGCGAAAAGGCAAGTAAATTTTACCTG
CONSENSUS	LG-I	Chr01	9019288	61.767	GCAAAATGAGTAAACTTAACAATCTTAACTAAATGTTTGAATTATGTTGTTTCATTGAATTTTCAGATTTTTAAAATCAGCCATAGATGGTGTATTAACTTTTGGTCTTTTCTTTCCTTTTTCTCTTGCTCATTTCTTTGACAGTAATAGGGTGGATAAGCTGTAAGGTCTCTCAGTAAGGCTTCAGATATGCTGATGACA
CONSENSUS	LG-I	Chr01	9059288	61.767	ACAGCACTAATTACTTAAAACTGGTAGTGATTTATTAAACTCTCTTTGGCCCAGCTCCATATTACTCTTTCATGCTCAATGCAACTTCGGCTCCAACAATATCATACTACGACTACATAATTGTGGGTGGTGGAACCGCTGGCTGTCCTTTAGCTGCCACGCTCTCACAAAACGCTAGCGTTTTGCTCCTAGAACGCGGTG
CONSENSUS	LG-I	Chr01	9129288	62.078	TTAAACCTCGTTAATGAAGTATCCTTATGCTGTTTTTTTTTTTTTTTAATAGAAATCAAGTCAATGACCAGCCAAGGTAGGCCAATAAACAATAGCAACTGAAAAACTAATACCATGATTTCTTATTTCTATAGCCAACAAAATATCCAAAGCATCCAAGCATAAAAATTATAAATGATCTACCTGGGGGCCTGTGATTAG
CONSENSUS	LG-I	Chr01	9179288	62.737	CTTTTACAGCCGCTGTATGATCACAGTATTTTAGCACAGGTTGGCTTGAATGTTGATTCCAAACAAAGAGCTGCACATAGACAACAAGAAATTAGAATTCTATACAGGAAACCATGAACTCATGTCCAGCAATCATAGCGATATGTTGTAGAAAAAAAAATACTCACTCGATTATCATTTCCACCTGATGCCAACTCACGG
CONSENSUS	LG-I	Chr01	9219288	63.07	TCCATTTCAATTTCGAAACACATCTTCATACAAGGATGTTATGCACATAACACAATCAAATCTTATCTTCCATCCAACAATTTTCTCCAATCGAATTAAATTCCCAAGTCATTAAAAATTCATCATTGTTATCTAAAAATAATGTCAATCATCTACAATCATTATTCACATCATTCGTAACACAATTTGTAAGAGATATCA
CONSENSUS	LG-I	Chr01	9319288	63.775	AAAAGTCATAGGGCATATATAGTCTCTACACAAGCATAATCATTAGTACCTGTATCGTCCACCTCTATTGCAGAAACTTCTGGTCCCATGTCATCATTAAGCAGAGGAGCCCTATTTTCCTCATCTTTAGATTTTGGAGAGGTATTAACATTCTCCAGTAGACTGTACACAAACTTTGCCACAAATGCTGAAACACAAACA
CONSENSUS	LG-I	Chr01	9409288	64.699	ATTTAATAATAATAATTAAAATAAAAATGAACTTGATAAAAATTAAAATTAAAAAAAATATGCATTTCATTTGCATTTAGAAAATCATGCATGTTAGGTTCATATATATTTATTAAAAATATCATTGTTAATATTATTTAAAATTAATTGGATAATTATTTAAACATCATTAAAATAAATTTAGTTATTGTTTGATGTAAT
CONSENSUS	LG-I	Chr01	9459288	65.323	TGTAAAATGGATCTTGTTCTATTTTGCTCCTCTTACTGGTGCCCTTTAAACTTGTAAACTGCCTTTCCTCACCAATTCAATATTGGATTTGAAAAAACACTTTAGGACTTTTGGTCAACTATCTCATTCTATCACCTCATGTTGCTTGTACCTCGTAATTTCCAATATCAATTTATTATTGGCTGAAATCCTAGCTTTTCC
CONSENSUS	LG-I	Chr01	9549288	66.006	CCTGTAGATAAAAGAGTCGTTGGCCAACAGGTATAAGTACCTCCTCCATGCTTTTTTGCTTTTTTGCTTTTTTCAGGGATGTGTGGAAGGCGTAGGAATAGCGTTTCAGTGGGAGAAAAGATTTTAGTTTTGGATATTTTAGTTTCGGTTTTCGTTGTTTAACCCAATTTTACTGTCCCGGGAAGAGGAGCAGCCGGGAAA
CONSENSUS	LG-I	Chr01	9599288	66.121	AATGAAGGTACAGTCATATTTTCTATCATGTCCCGATTCATATTTACATGCCCAAAAGGATTAAGTTGAAGATTGGGATCTGTGTGTTACTAGATGAGCTTACTGGTTTTGAAGAAGCTTGGAAGGGAAATGCTGGAAAGCATTTGCCTGGCTGGACTGGAAGTTTCACTGGGATTGATAACATTGGTAAGCTTGCTTTGG
CONSENSUS	LG-I	Chr01	9669288	66.918	TCAAGTCATATATGGATGCTGGTGAATTTGGTATGGGAGCGACGGCGTTGTCACTTGTGCCTCTTAATGATTGTCCGAGGCACTCGTATTACATGGATGGAATATTTGTGTCATGGGATGGGAAACCATATGTTCAGCCGAGCATAATTTGTGTGTTCGAACGTTATGCTGGCGATATTAGTTGGCGGCACTCGGAGATCC
CONSENSUS	LG-I	Chr01	9689288	67.042	GACTTGTTGAGGAGTGCTCTTCATAGCATCAAGGAAACTATATGGCCAATTTAAAATTCACACAAAAAGTCATTTTAGTTCAAAAATTTATTTTGTTGATTTTTCAGTTCTTGGGTTAAGAGAAGAGAAATAATCTAACTGAAAAATAGTGAAGGAAATAGAAAGTTATCAATTGAACACATTTCAACAACCAAAATGAAT
CONSENSUS	LG-I	Chr01	9769288	67.88	GAGAGGAATCAAACATGGGAAATAGTTGAGTTACCAAAAGAGAAGAAAACACTAGGGTGTAAGTGGGTTTATGCCCTGAAATATAAAGCTGATGGTAGCCTAGAAAGGTATAGAGCCATGCTAGTTGCAAAAGGATTTACACAGACATTTGTGATAGACTATCAAGGGACATTTTCTCTAGTTGCTAAGATGAACACCATT
CONSENSUS	LG-I	Chr01	9819288	68.088	TATGATCCTTGTCAATCCCAAGAATTGGAACCACTTTTAATTTTTTTTTTTCTATTAGATGATTGAAAGAAATCAATCAAGACATTCCAACTGATTAAACAACATTTCATGCGGTAACATATTTTTCAAGAAAATCTGTATCTAATCCATATAGTAGACACTAGGTTATTTCCTGTGTTACCATTGTAGCTTAGACCAAAC
CONSENSUS	LG-I	Chr01	9949288	68.588	GAGCATAGAATCCAAAACAAACACTCGCAGAAAGTGGTTTCAATCCAATCAAACCAGCTTAATCATCAAGAACAACCCATAATTCCACAGTAAAAACAAAACACCTGTCAACCCAAACATGAGCATTCTTCTTTGAATTATACTAACCTCAATCGACAAAACAACCAAAACCATAACCAATCCTAAATAATATAAATTTCA
CONSENSUS	LG-I	Chr01	10009288	69.428	TAATTTTAAAAAAGATTTAAATTTTTTTATTTTAAAAGCAACTTTATAAAAAGAACTAAGTCAACCCGAGTTAATCCATTAAACTCATGACCCTATAATGAGATTAGAATAACTCAATATAAAAAAACAAAGAAAATCACAAAATTTATTTTAAAAAATTAAAAACAATATCGAATGATGAAATAAAAAGAAAATAAGTAA
CONSENSUS	LG-I	Chr01	10059288	69.933	TGGGACATATGGCGACTCAACTTTGTTCCATCACGAGACACTTAAACAACCAGAACATCTTTATTCTGTGGATGCACAGGATTAATGAAACCAGAATGACCGAGATTTCGGCTAACTAGATAGATCCATGGTAATAATGCTAGGGCCAAGGAACATGGCAATTTGCAAATCCCTAGCTATACAACACAAGCATCCAAGAGT
CONSENSUS	LG-I	Chr01	10149288	70.705	TCTAGGAGACATTTCTCCTTTCCTTTCACAAGAACCATTCCTTGACTCAGGCTACATGTTGCCAACTCCCCCCATCATCACTAATTAGTAGTTTTATGAAACCTGGAGAAATAATGCTCCAATATAGGTCTATTTGGCATGTCAGTCCTTTGATAATTCATGTCAATTTCCAGAGTTTGAATGCCTGATGCCACACCACTG
CONSENSUS	LG-I	Chr01	10199288	71.03	TGTTGACCTTTCCTCAGGAGAGTTTGATATTAGCACCTTGCAGGTAATTTCTTTCATTTTTCCTTAAACTATGGCTGTGCCATGTGCAGAAGCTGAAAATTTTGTTGGTTGCAGACTCATTTTACATTTTATTAGATTATTGTTTGGAAATTCTCATGTGAAAATCTCATTAGTTTCCAAGGTACTATTGTAGTTGAACAG
CONSENSUS	LG-I	Chr01	10259288	71.25	AAATTTATTATAATAGCTGATGATAGTGTATTATGACTCATTAATTATATCAACTAATTTAAATTCTCATGAACATCCATGTAAGAATTTGAATCTTAGCTAGTGACATGACTTGCGCCACCCAATAACATTCCTAGCTAGAGTAAAGTATCCTCGAGAAGATTCATGTATTACATAAGAAAACTCTTCTAGTTCAGTGAG
CONSENSUS	LG-I	Chr01	10329288	71.821	TTATTGGCATGTGAAAAAAATGTGCAATTTTGATAATGTGAGAGTGGTTATTAAAGCTTTGATTTTCTTGGGGTTGCAGAAGAAGAGACACCGCCAACTTAGAACAGTTCTTTGTGGAAGGTGCAGGCTTTTATCTCATGGGCACATGATAACTGCTGTTGGTGGAAATGGCGGGTATTCCGGTGGGAAGCAGTTTGTTTC
CONSENSUS	LG-I	Chr01	10379288	72.173	ATATGATATCATGAATAACAGTTCCCCCAATTTTTCATCAATAATTTTCGTTGTGCAATTTCACAAAATATGTACCTGATTTCATTGACTTTATTGTCCAAATTAGCTACTTGGCCATGTCGTCAAATACAATAAATCTAAAAACAAGACATCAAAGCAAAACTTGTTCTCTATCAACATCATAATCCAACTTTTGAGCAC
CONSENSUS	LG-I	Chr01	10439288	72.652	CTATTGTTCATTTCTTTTTTGGGAATTTTAACATTTTTTTTCCAATAATTATGTGTCTAGTATGAAGAAAAATTCATGAGTACTTATTTAACATAAAATTTATGTTTTTTTTATTAGACCACAAACTTAGTGGGCTAACCTAGATTGATTTAAGCCAATATAATATATATATATATATAGGCCACCCAAACTATGCTCGTG
CONSENSUS	LG-I	Chr01	10479288	72.748	GCTCCACGGAAGGCTTAGAAGAAGCCAGAGCTAGCCAAGTCCCTACTTCCGTTGACATGGAAGAAGATGCAATGGATGAGGCACCGGAGCATCCCATCTGCTGCTGCGGCTGCTCACAGTTCCTAATCATTCCTTTTCTTGGATTACCTTCCTCCCATTGGCTCATCATCTCTTTCTTTGTGGGTCCCAACTGCGTAAAAC
CONSENSUS	LG-I	Chr01	10579288	73.998	TAAACTAGCATTAACTGGGACGCCAATTCTAGACCTAAACTCGTGGCCTGATCTCACGTCTTCTCCAAAATCATCTTCATCCACACCGTTGACAATTACATGAACTCTTCTTCTAGGAATCTGGTACACATCCCTAAGCATCTCACCACAACTATCACTAATAGCAACATGATGTTCATATTTCTTGAAAAACCTTATCTC
CONSENSUS	LG-I	Chr01	10659288	74.336	ATGTTTAATGACTGGAGCAGTGCTGAGGTTATTGTAATTACACTGACTACTACTTTACACTGTTTCTTGATACTTGCATTAACTAAAATTTTAGCATTGTGATTACGATTATTTTGTAATTATGAAGGATGATCACAGTGATTTCAGCAAACCTCGAGGATTGTTACTTGTTAATGAAATGTTCCCTAGAGCTTCCCATCT
CONSENSUS	LG-I	Chr01	10709288	74.432	CAATTCCAATCAAACAATTTCTTTGTCATTGGATGTAGGTCTGTTCTCTGTTTTATTATGCCTCGGGAATTTGAACTACAATCTTTTTCAAGATGAAAGATGTTGATGGAACTGGATGATGAGCTATATAAGAAAAAAAAACAAACCCAGGAAATCTAGCAACAAGACAGAAATTTGATTATATTAAAGCAGGTTTTCTCT
CONSENSUS	LG-I	Chr01	10769288	74.948	TAAAATGCTGAAGGATAAAATTAAAAACAAATTTCAAGAAAATGAAAAAAAAAAAAATAGCAATCAAAAGAATAAGAACCAAATTGGATACAAAAATTAAATTATTGGGGAATTTTTCTTCATGATTTTTTCGTGTTTTTCTTTTATGTGATAATCTCGATTTCATTATCTGGGTTACTAGTTTTGAAGATTAGTCTCGAT
CONSENSUS	LG-I	Chr01	10849288	76.058	TAGTTCTACACTGCAAGAGGGAGTCTAATTTACTTGATTAATCATTACGTGATGAATTATAATGCGGGTATCAAATTGAACAAACCTATCAATTTTATAAGTAGACCTTTACAAAGATATAATTGGATCGAGCATAAAAAGTTGTGTGGAGATCGACTTGATCATAACAAAATCAACATGCCAAACACTAAATTAACATTA
CONSENSUS	LG-I	Chr01	10929288	76.867	TTAATGTGCTAGTATTAAAAATAATTTTTAAAAAATAAAAAAATATTATTTTAATATATTTTGAAATAAAAAGCACTTTAAAAAATACTTATTAGCTAGCACTTTAAAATATACAATCACATGCTCTCTAAAATATAGAATTATAAATATTTTTTATTTTTTTATTATTCAGATTATATATGAGATGGATATTCAAGTGTA
CONSENSUS	LG-I	Chr01	11059288	77.442	TGCTCTAACAATGAATTCTTAATTGGACAGGCAGAAACTGCCCAAGCTATAGGGGGTTTAAGATCTGTTTCAAGCGTGGGATGAAAATTCCACATTTGACTGATCTAGACCATAGCTAATCAAAGCACCAAATGGAAAGGCCATACCTGCTTGAAGATAGTGCTGGTTCCAGAGCCTTGAATCCCAAGTAGAAGTAGTTTC
CONSENSUS	LG-I	Chr01	11139288	77.885	GTAATAAAATGTAAGTTTTAGAACTAGTAATCTTACCTGTATGATGCTGGCATGATCACCCCTAGTGTTCTCAGGTGCTGGAACTGTCCAGGTGCCAGGCCAATGGGTTCCATCAGCCATCCAAGTAGCTTTTGGGATCTTCAATCTATCCACTGGTTCATCATCACCTTTCTCTTTCCATCTCTTCATTGCCTTAAGCTC
CONSENSUS	LG-I	Chr01	11219288	78.285	CCCAACAAATATACATAAAAAAGGATAGTGCCAGAACAATATCAGTACCCATACCATATCAGCAGCAGGGGACTTATTAAGATCAACTGCAGAAGACTCTACAGGTACATTCAGATCAACTGCAGGGGACTCAACTGGTAAACATCCCTGACCTCCATTAGAAGAAGTGGTCACGCCAGAAACAGAATGCTTACTCTCACT
CONSENSUS	LG-I	Chr01	11299288	78.911	TGGGTGACTTATTTGTATTTGACAACAAGTGTGACTTATTCATCATTGATGACCTTTCTTAGTATTGATGAATTTTTCTTGTTGAGATTTTTTTTAATAGTATTGATGATGTCATAATCAAAATTTAAATGTGCCTTCAAAATCTTTTTTTTTTTATTTCTTTTCTCTTTCTTCTCGTCTTATATGTAATCTATTTGACAA
CONSENSUS	LG-I	Chr01	11379288	79.035	ATCTTCAATGATCAAGCATCGAATTCACTATTGTAATGAAAATCTAACCCACAAGCGCTTTTCTGTAGATGAAAATGGTTCCCTAGTTCATAACAAATAAACATGGATCATCACCATTTACATTCAACAACAATATAGTGTCCTGAAAGGAATATCCCTGAGAGCACAACAAGCTCATAGAACATACCACAAACACGCCCC
CONSENSUS	LG-I	Chr01	11449288	79.718	GCCCCAGATCTTCTGAAAGGGAACCAAATGGCAGCATCTGTCTTTGAGATACTGGATCGCAAGACACAGGTGATGGGGGATGTTGGAGAGGAGTTGAAAAATGTGAAGGGTACAATAGAGTTGAGAGGTGTCCAATTTAGCTATCCTTCAAGACCAGATACATTGATTTTCATGGACTTTGATCTAAGAGTGCGTTCAGGC
CONSENSUS	LG-I	Chr01	11489288	80.087	AGAGTGGCTAGCTTATGATTTGTTGGTGTGAAAAAGGTCGGATGGAGTGATTTTTGGGCTGGTAAAGGAGCTATCAACCATGGTTTTTACTGCTATTCTGGGCGGTGGTTGTGTTTTAGACAATAGTTATCATAGATGTTGGATTGGTCAGCAATGTGGAAGCTAGTAAGTGTAGGCTACGATTATGGGTGGTTGGTCAGT
CONSENSUS	LG-I	Chr01	11509288	80.624	TGACTTCAACTCCATTGCCACTCTATTCCTCATCGGGATTGTTTCTATTACCCCTACATTAATAAGCAAGAGTAAATCATAGTGTTTTTCTGGAAATACTTGCTTGATGTACATGCGTCTTCAGCCACCTAGCAGCCATTACGGTGCCACTTCGTTTCCGTACAGCAAATAAATGTAAGTCACAGGTGTCCCTATTTGTGG
CONSENSUS	LG-I	Chr01	11549288	81.129	TACTGAATAAATGTAAAAGGTCGTGACTTCTATAATTTTGAAAGAGTTGTTTGGTTGCATATGTTATTTAAGGGTGCCCCAGTATTAGAAAGTGGAACATGTTTGATTGATTTCGATGCCAGACAAATAGAAGACTTATGTTTTTCTTTTTTTCTTTTTTTGGTATGTCGTGTGTCATGGCTGTGCATATCTTTTATGGAA
CONSENSUS	LG-I	Chr01	11659288	81.609	AAGTTAACCTTTCAATCATGCAAAAAAGCAAATATTCTTTTTTTCATTTTGGCGTTATAGAAACTATTAGGATAAACCATGTCAACTCTGGGAAGAAAAAACTCGGACCTGAATTTTTTTATTATTTTTTCAATAGGGAAGAACCCTAAATCTTGTTCTTTTTTTTTTTTTTTTGGCATAAATGTCTTGAGTATAAATATG
CONSENSUS	LG-I	Chr01	11739288	82.587	TTATTATTCACTCCCAAATCTTTTTTAGTTTTATTTTTATTTTTTTATTTTATAAAAACTTTTCACACAAAATAAAATAAGCCAAATGTGCCAAAAACAAATCAATAAATGATCGAAAATTAACTGGATTGCATCAATAATAATTTTTTTGAAAATTTTTATGAGTTCGAATGAATTATAACAATTATGAATATTTTTTGT
CONSENSUS	LG-I	Chr01	11789288	82.877	CAAAAAAAATATTAAGATAATGACTCAATATATGTATATGATTGAAGGAAAAAAAAGATAAATGTGAGAAAATCATGTAAATATCCATAAAAAATTAAAGAACTGAAATTTCATTGGATATTCATGACCAATGTCTTATTTTTTGGTTTTGCAAAGTTGTTAACATTTATATAATAACTTGTAACATTATTTAAGAACCAC
CONSENSUS	LG-I	Chr01	11939288	83.197	AGACAATTATTTTAATAACGACAATGACATATCATTACATTATATTAAATTAAAGAAAAACTAAAAGGTGTGTTGAATTTACTGCTGAGTGCACTATGAAGGCACAATGCTTCTTCCTCTTCTTTTGTCTCCTGAGAATCTTTGTGCTTTGATCACCATATAATTTGTTCTCTTAATTTAGTTTTAATTTTTTATTATGTT
CONSENSUS	LG-I	Chr01	11999288	84.338	ACGGGCATCTAATGTTTTGGATCTTATTCACTATGATTTATGGGGTCCATCTCCTGTTCCATCAAATTTAGGTTATAAATATTATGTTATTTTTGTTGATGATCATTCCCAATTTACGTGGCTCTATCCTTTAAAATTTAAATCAGATTTTTTTCGCATTTTTATTCAATTCCAGAAATTTGTAGAAACTCAGTTTTCACT
CONSENSUS	LG-I	Chr01	12069288	85.072	TTTATATCTTCAGCTTGTTAGATTGATCAGCAACTCCCAGCTTGAAAGAATATGACAGCAAAGTTAGCATACCTTCCAAGGAAAACAAAAAATCAGCATGGTCACAATTAAGCCTTAAAACTCTCATGTAAATCAGTACCAATCCTACAAACCATTATATAGTTACCTTCTATCTACTATAATTCCCTCATTAATCGGGGA
CONSENSUS	LG-I	Chr01	12129288	85.255	CCTGATCCTTATCTCCTTCTGCAGTAATGGATAAGCTGAGATTAACTGTATTGTTAGTGGGTTGGACTAGGTCTCTAATAATTATTTGTAAAATTCATACATTTAAGGCCCTTTTAGTTTAATATTTGTGGTTTTTGCTAAACTTTGTAAAATTAGCATTTATAATATCCGAGGTTAAATGCTAGATAAGTGTCTACGCAT
CONSENSUS	LG-I	Chr01	12219288	85.898	TACGATAGTCCATAGAATGAATTGATTGAAACTGCACAATGAACCGATCTCTGCGCAATAGTCATGCCGAGTCTATGAAGATTGTAGTCTAAACGTGCTTCTGTAATAGGCTTTGTTCTTGAAATTCTTTTGTAACCAGACCGGCATAAATTTGCGCGCAATATGTTTCTTATAATGCCGGGACAGATGTTGAAAACTAAA
CONSENSUS	LG-I	Chr01	12299288	86.243	GCCATTACTGCACTCAAAGCAGGACAACCAATAGTAGAGAAAAAAAAAATTGTGACTCAATTGGGCCACGCTAAAGAAAAGAGAATCCTATGGCTCTGATACCATGTAGAATTGTGAGTATGAAAATGATATTTCTCTTATTCTTGATGCATGAGTACAGTATGTATATATACAGGTCTAGGATTAATCTAAATCCCTAGA
CONSENSUS	LG-I	Chr01	12389288	87.174	AAATATCAGTACTAAATTATCAACAACATGACTAATAAATCATTCCAATCATTATATTTATTTGATCTAATTATCCTGGATTTTATCTATCTCATCGTATCAATACATTTAATCCCACGATTCAATAACTTTGCATTTCAATGACAATCTCAATAAAATAATATTCTAATCAAATACAATAAACAATAATATATATATATA
CONSENSUS	LG-I	Chr01	12449288	87.891	ATAAATTAAATAAGCACGCATGCTTTACAAGATGTAATGTGATTTATTGCATGATTGTTCTCATAGAGTGGGACATATGGTGACCTGGATGATATTGCATCACCATGCACTTGATTAAATAAATTCAGCACCATGTGCTCCTAGTTTCGTGTACTTGTCTTATCTAGCACAATAAAACTTTCCAAATAGAATCAATAATTA
CONSENSUS	LG-I	Chr01	12529288	88.601	AGTAGTAAACCCCACTCCCTGAACACTTCCCTTTATGAAATTCACCCTCATAAACATCACCATTACTATAACCCTGAACCCATGACCCTGAATATGGCTTGTTTTGTATTTTTGGCTTAGACCCAATTGACCAAACCACAGGTTTCGTAGCCTTTGTAGGTAAAGGTGTTGGCTTGAATTTATTTGGCATTGAACGAGCTA
CONSENSUS	LG-I	Chr01	12589288	89.224	TTCAGAGATGTCACAGTGAACAAACATTGTTTGTTAAAACCAGCAGTAAAGGTACGATTCTCATTGTAAGTATTTATGTGGATGACTTGATATATACTGGTGATGATGATATTATGATGAGTAGATTTAAAGAGTCCATGTTAAGGGAATTTGATATGTCTGATTTGGGAGGTATGAGATTTTTTCTTGGTATAGAAGTCT
CONSENSUS	LG-I	Chr01	12649288	89.578	ATATGAAATAATATTATTTTTTAAATTAAAAATAATTAAGAGCAATTATGTTTTAAAAGCACAGTAACCCTAACGCTAGACAGACACTAATACAAAGCAAGTCGTTGGGATTTCATGACCAAGTAGAAAATTTAAATAAATAAATAAATAAAGGGGGTGGGTTTGATGACAAATTAAGGGCACTAATGATAACTTTACCGA
CONSENSUS	LG-I	Chr01	12719288	89.918	TATGGTTTTGAAAAGAGGATTACCTTCGTCTTCTTCAAATAATGTCATCAGCGAGTTTTCGACTAAAAGATCGAAACTTTATGATAATAATCTGGGTTTTGTGACTCCAAAACCTAGTCTAAGAACTGAAATAGGGAAAAGTTTTGAGAGATTGGTGAAATCATTGGATAGATTTAAGTGGACTCCAAGAGCTAGTGTAGG
CONSENSUS	LG-I	Chr01	12839288	90.892	AAGTAAAAAAGTTAATAAAAATTGAAGTTCTAGATGATAGTACTATTCCATTTATTTGTGAAGACATCCCAAGATAAGACCAGGTTTAAAAAGGAAAATTCACCTTGTCCTCAGGCTCCTTCTCTTCTGGCTCATTCACAGCAGCATCCTTGCTGGCATCTGCAGCATCCTTGCTGGCAGCTGCAGCATCCTCCTCTTCTG
CONSENSUS	LG-I	Chr01	12879288	91.218	CTTTAATTTTGAGGCACTCTAAACTCACCTGTGGGCTGTGGCTATATTCTCCGTGTTCAGAAGCACATTCAGGTTTTTGTGATTTTTTGTTGTTCTTATTTTCCCTTTCTGCTAGGTATTTATTTTTCTCTTGTAAGGATGACAGTATTGATAATATTTCCTCTTGGGGACTGCAAGTCTGCACTTATATTTGGTGGTGAA
CONSENSUS	LG-I	Chr01	12959288	92.136	TAAGAAATGGGGTCAAAGCCCAAGAAGCAAACTAACAGTCACATGTGACGCAGAGGTAGAGCCACCCAACAACATCCTGGTACAATAAATTAGAAAAAACCTCAGGAGCATTTCTTTGTTGATTTTTTTGATAATGTAGAAAATGGATCATGATAGCAATGATTGGGCGACATACTTGAACAATGGAAATCTGTGGCCTAA
CONSENSUS	LG-I	Chr01	13069288	93.608	GACAGTTGCCCCCCTCTTTACAATGCTTACGATAGAAAGTCTCATAAGAGACTTTAGATAGTAAGTGTTGTAAAGAAGAAAAAGAAGAATGAGAAATGATGGACTCATCATATTGAGAAATGATGAATCCTTTTGAGGGCTAGAAAGCGCACTCAAAGTAAAAACTGGAAGATTTTTCATTTAAAAATTCAGAGATTTTAA
CONSENSUS	LG-I	Chr01	13109288	93.878	CGAACTGGGGAAGAGAACGAACGAACAGAGGAAGAACTGGACAGGGAGAACACGGACAGAGATACAAACATAGAAAACGCAAAAGAAACACAGAAAGCAAAAAAAAAAAAACAGAGAGAAGGAAGAATAGAGAAAGAACTGAAGAGGAGAGTGGCATCGACCCGTCAGCTTCACCATCGTCTTCGTCCGCAAGTGCCAGCT
CONSENSUS	LG-I	Chr01	13149288	94.186	ACTAAGTTTAGAGGTATGTTTGTTTTGGATGATGACGTGTGTAGTTGTGTGCCGCTATGTTTAGATACGTAATCAGCTGGTGCTCATGTTATTGTTGTCATTGCTTAACAATGCGGTTTCTCATTTGCATTGTGCGATTATTGCTGGTTAGGTTGCGTCTTGATGTGTATTCATTCTTCCAAAGGAGGGTCCTTACTTACA
CONSENSUS	LG-I	Chr01	13229288	94.469	AAAACAAGTACATGAACTTAATATGTGTGGACTCGACTTGTGATTGTCTCTCGTTTTGAGCACAGTACAGGACTAAGTTATTGATTGGTATTGTGAAGCCACGCCGATATTTACAAGTATGGAGGAAAGCTTAATATATAATCTGAGAAGTGTTTATAAAGGTGTTCAGGGGAAATACAACTTTTTTCATACAGGAACTAT
CONSENSUS	LG-I	Chr01	13319288	95.163	GTGGCAGCAATATGGCTCACGTGTCCCTGTCTCATTCCTCTCCAAAATCTCAGGATGTTGGTGCGGCTTGTGCGTTGCAACTTGCAAGGAAGTGCGTGATTAAGATTATATTGATTAATATATTTTTATTTTTTAAAATTTATTTTTAATATTAAAATAATTTAAAAATACTATAAAAAAATATTTCTTTTAAATAAACGA
CONSENSUS	LG-I	Chr01	13379288	95.588	TTGCAAATACAGAGCATTTTTAGCATCTGTACTTTCCTGCAATGTCACATGTATTTTGGACAGAAGTTGGTACCTTTTCATGCTTTGTTCTCTCTTTTTTTTTTTATGGTTTTCTACATGCTTCGTTATTTAGCTTCATTAATTGATTTTGAAGATTGTTTCTGGATCATTGTTTAGGTTCAAGAGGCAAGAGCTGCAGCA
CONSENSUS	LG-I	Chr01	13439288	96.005	CCCCATACAACCACACCGTCAGCAGGAACTTTGGTACCAGGAAGAACTTTTAATGTGTCACTAGGCTGAATAAGTAATGAATCTATTTCCCTTTCTCCAATGCACCTTCCACCTAGAAAATGAACCAAAATTTACTTAGCTCTTCATTTTTATTATTTTTAGCCTGATTAAGATTGAGGGGAATTTATCTGTGTTTCGATA
CONSENSUS	LG-I	Chr01	13499288	96.719	ATCATACTCTTGGGGTAGATACTTCATTATGTGGTGTAACTTGTCTGTAGTTTGGTGATTGATGAGCTGATGGTTTATGACCTAGTTATTTCTTTCTTGCAGGCCAAAGCTGAAGCATATTCAAAGTGAAGTTCAAGAAAATGTGAAAAGGATGATGTCTGAGCAATTGCACATTCCTTTCACTGGCTTAAGTGGCTGCGC
CONSENSUS	LG-I	Chr01	13529288	96.972	ATTTTTTTAAATTTTAATTCCTCTAATCATAGTTATAAGACCTGACCCGGGGGTTCACCCGGTCAAGGAGCCGGGTCTCGAGTTACACGGGTTGACCCGAGTTAACCCAGAAAATTGAAGGAATTAATGCAAAATCTATGTCCAACTTCTCTTTAATCCTTCTCATCTGTATCCACGCAAATCATAGGCAGGAATTAATTG
CONSENSUS	LG-I	Chr01	13599288	97.735	TAGTTTTCAGTTGATCGAGAAATTTGTTATATTTTTCTATCTTTTCATCTTAGAGGTCTGTTGTTGTTGCTGGAATTGAAACTTGGGATTTTAGACCTTTTTATTTGTTTAGTTATTTTATTCCCTTGACTTGTGAGTTGGTAAAGTTTTATTCAGTATAAACCAGTTTGTACCATTTTTTTTTAATTTTTGCAATTTCAG
CONSENSUS	LG-I	Chr01	13689288	97.836	AATCTTGATATTTTTGTAACTAAATCATTTTTTTTACCAGTCTATTTTCAGACTCATCAAGTCGAATGAGTCATATTATGTTAACTTCCACTTGATTTAATTTTAAACTCGGGTTAGGTAATGATTTGGATCAGAAAATTTTAAAATTGACGTATTAGATATTTAAAGTATTTTTTTTTACTTTTAAATTTTTTAAATTTA
CONSENSUS	LG-I	Chr01	13739288	98.197	CAGACGTTTTGTCCATTTTCAATGCCATCTTTTGCTTTATTTTTTCAGTTTTTTTCCTTTTGGTCAGTCTCGTCTCTCTCTGTATCTCAAGTAGTGGATATTCCTTCATGTTTACACTTTGGAGCTGGGAGAAAGTTCGAAGGGTGAAGTGGGAGTTGTCTGGGCCCTTTTTAAATCAATACCCTTCTACTTCCACATGCA
CONSENSUS	LG-I	Chr01	13809288	98.568	TCATCACAACAAGAAAATGAAACTTATATTTGCTCAGTTGGTACGTTAACACGGTCATCAAGGCTAGCTACAAATCTTGATCCTAGGCCTTCCAATGCTCAGCTTTCACATTTTTATCAAGGAGAGAGCTCACGTTCTCAACCTTCATTGTATTCTCAAAACCGACAAGATCATGATTGTTTAGCTTCTACAAACAATCAA
CONSENSUS	LG-I	Chr01	13889288	99.518	TTTATCAGTTGCAGCTATCGAAGGAAGATTTAAACATACCAATTTAATGCGTTGAATTTGAATGATTTTCAAGTTTCTGCTGATATGAGGCCATAAAGGCTAAAGCTGAAAGAGCTAATGGATGACACCTTAGCGTTTTCAATTTTTTTGTAACGTCCAAAATTAAAGGTTGAAAAAAATGAAGAGGAGACAAATCGATTT
CONSENSUS	LG-I	Chr01	13989288	100.692	GAGCCTTCTAAGGTGACATTAACTCAAGTTTTTTTAGTTTTATATATGTTTCTAGAATTTTGATGTTGGTTGAAACTAGTCTTTTATGGATTATAGATTTGGGAGCCATAAAACACATAGTTGGAAACTAAGAAGCATATGTGGAGTATCATCGAATTCCTACTCGAGTAACATGTGTGTGTGTGTGTGTGTGTGTAGTGG
CONSENSUS	LG-I	Chr01	14069288	101.306	GTAGATTAGTAAGGACTAGGTTTTAACCTAAATATATACTTTTAAAAAATATGGATTTCGGATTTTATGATTTTAATTTATGGATTAATTAGACTTCAAAACTTTGATTATATATTAATATATATGGGATATTAAACTCTTAATCACTTTAGAACTGATCTTAGTGTGTAATGTATAGATTTTTTTATAGATTAAAACATT
CONSENSUS	LG-I	Chr01	14159288	101.476	ATGAAAAGCATAAGCAAGAAATTAATATAAGCAAAACTTAAGCATTACAAAATATAAAGAGAGAGCAAGAGCATGATCTTGATCTGAAAACCAAGATGCCTAAATACATGGCAAATGCCTCCTTTTATAGGCCAAAATTCGGAACTATTGATTTGTTGACTAATTGATGAGTGAGTGGCCACATCTTGACTTGGTGACAAT
CONSENSUS	LG-I	Chr01	14199288	101.629	CTAAGAAACCTAGTGTCACTTTGCAACTTAATTATGGAATCCAATTACCATCTCTAATTTCCAATTTCAATCACGAGGACTTACATGCAAACATTTTATTTTAACTCTCCTTCCCCCATTTCGAGGAATACATGAATTAGTTTAGCTGCCTATGATTTGTCTCCTCACGGATCCTTGTAGAGGACACCAACCTCTCACGTG
CONSENSUS	LG-I	Chr01	14249288	102.426	CACAAACAAGAAAAATATTAATATTGATTTTGACTACCATTGACATGCATGAATGTCAAGGAAAAGTCAGATTTTAGAGTACCAGCCTGCGGCATGTTGTGCAGCGCTGACCAGCTGTCCCAACAGCAGCAAACAGAACCGAATGAACAGCTAGCTGGATGTCAGCATCATCCATGATTATTATAGCATTATTACCACTTA
CONSENSUS	LG-I	Chr01	14309288	102.967	TCTCTTTAAGTTACATAATAATATCACAGAAAAATTGCTTAAAATGTTTTTAAAACTAACAAATTTAAAAATATTTAACCATTAAAATATTAAGAAATAAGATTTTTTTTTTAATTCTGAAATTATATTTTAGTATAGCTTGAACAATATTTTAAAAAAAATATAATATATTAATTTGAAAAAAAAAACTTGATAAAAAGT
CONSENSUS	LG-I	Chr01	14369288	103.974	TTATTTATTTTTTTATTAAAATTTAATATGTTTTATATATTTTAGATCGTTTTGATGTGCTGATGTTAAAAATTATTTTTAAAAAATAAAAAAAATCATTCACATGTATTTCGGCACAAAAAATTATTTAAAAAGCAACTGTAACTACACTGCCAAATACTCTTCTGTTTCTTCTTCCTTTTTTAATTTTTTTTTCTCCTT
CONSENSUS	LG-I	Chr01	14429288	104.654	AAGGAAATTGTTTCATTAACTACAATTTTGTTTCTTATTTATGCCTTTATATATTTTATTTTATTTTTCATGTAAACTATCCGGTTTTCTACTTAAATCGCTAGTCCTTACCAAACTCTGATTCAATTGAGATCTTAAACCAAGGTAGGACAACATATTAATAGACTCCATGTAAAATTTCATCATGATGTGACAGTTGGA
CONSENSUS	LG-I	Chr01	14539288	105.227	CATCAAAGTTTATTGACCAAACAATTAAAAGCTCAGTTTTCAAACTATATCAGGTTACCAAAACTAGCCAAACCCTATTACAAAACAACAAAAAAGAATTCCTTAAAGCTATCAACGATTATCTCAATCGCCTTAAAACTTCATCTTCCACTTTAATTGCTCTTGACACACCCCAAATTAGTAACCATCCCCTAACCTCTA
CONSENSUS	LG-I	Chr01	14629288	105.431	GGACTTTAATTGCCTTTCACTAATCTATGAATGTTGTTGGTAGTTGTTGTGTGTATAAAATTAAAATGCAAGCTAATGGTAGTGTTAAGAGATACACAACTCATTTAGTTGTTAAAGGGTTCACTCAACAGGAGAAGATTGATTATTTTAGGACTTTTAATCTAGTAGTTAAGCCAACTATTAAACATTTGGTTTTTATTA
CONSENSUS	LG-I	Chr01	14759288	106.654	TCTTCTTTTTTTTGACTGGTTGGCCTCTTTTCTGTTTTAAAGCCATACTTTCCATTAATTATAATTTTGTCTCTCATTTATGCTTTTATGTATTTTATTTTATTTTTCACGTAAAATATTTGGTTTGTTTCTACTTAAATCGCTAGTCCTTACCAAACTCCGATTGAGATGAGATCTTTAACTAAGGTAGGAAAACATATC
CONSENSUS	LG-I	Chr01	14789288	106.787	TAGACTTATCATGAAAAAACACAAAGGGATCTCTCACTATATTGCAAGAAAATAAACAGGCAATGAAGATAAAATTGAGTAGGGGGAAAACAGGAGAGAAGGAAAGAAAAATTAGAGGCTGAAGGACTTGGAAATAATAAAATAAAAGAACATGAAATGAGGTTTATTTGACTCATACCGGTAGTTCTTCCATGCCAAGAA
CONSENSUS	LG-I	Chr01	14879288	107.468	AAAAGACAAGTGGCACCGAATTGGTGCTGCAAGTGGCATTGAATTGGTGCGCGCCCACATTGTTGACTTAGGTAGCACCAATTGGTGCCCATCTAACTTCACATAACCAACTTGGGTCTTTACTGCTTTTACATCTGTTTTAGGCTTTTGAATAAAGAAATAATCAATCAATTACTTGGTTTTCTTGTATGATTGAGATTC
CONSENSUS	LG-I	Chr01	14939288	107.574	CAATGCCCTTGCTTTCACTACAGGTTCGTGATATTTTCTCAAAAGCTGCAGCTGCAGCACCATGTATTCTATTTTTTGATGAATTTGATTCCATTGCCCCAAAACGAGGGCATGACAATACTGGAGTAACTGATCGTGTTGTTAATCAAGTTAGTTTCTCATTTTGGTTTTTTCATCTTATATGGTTTCTTTATCAATTTT
CONSENSUS	LG-I	Chr01	14989288	107.68	TTTGATGCACAAACAACATTACATTTCCCAACAATTGATTCCTGAAAAGAGTAAAACATTGAGACAGAAATCATTTTATATAAATTTGGACATGGCAATGAGAATCATCATTTTACTGTAAAACCCAATGTGGACTATAATTAGGCAAATACCATCATTTTTAATCAGCAATACAGAAGCTTGTTCATGCCATTATTAAGC
CONSENSUS	LG-I	Chr01	15059288	109.335	TGACCTCATATGGAGATATGTTCCTTTACTTTATTTGATGCTTCTGGATAATTTTGATGCCATCTTCATATATAGTTGGAGATCTGCTGTATTGGCATGCTTGTATAAACATTTATATTTTGCATTCCTGAAGGGAGCCAAACAGGTAGAGGGGATGTTTGCTACTTCTACAGGTATGAATAAAAAAATTGTAAATAACTA
CONSENSUS	LG-I	Chr01	15119288	109.644	AACAGTACTCCTATGAGAGTACTCGTTTTTGTAAAAATCCCTAGAAAACCCCCTTATGTGTGTACATCCGTCTGTTCCTAGGCATAATCTGACAAGTTTTTATTTATTTATTTATCTCATTCAACTAATTATATTTGGCATGCATGGTTCGGTTGCCATTACTATATTTGTTATGTTATTAGATATGCTCTCCATCTCTAG
CONSENSUS	LG-I	Chr01	15249288	110.257	AACACGTCCTTCATAACCGAAAGAGGTACGTACTGCTACAGGACTATGCATTTCAGTCTGAAGAATATAAGGGCAACATATCAGAGGATGGTGGATAAAGTGTTCAAAAACCAGTCGGGCAAGATCATGGAAGGTTATGTGGATGACATGTTGGTGAAAAGTATGACTTTTAAACAACATCTACAGGAACTTAGATAAGTC
CONSENSUS	LG-I	Chr01	15289288	110.429	GAGAATCCTTAATAAAATTTGAATCAGAACAAGGATGCTGACAAACCAAGTGTTGTGGTGGCTGGAAAAGTTGTGGGAGGTTGAGTTGTGTTGTGTTGAGATTGAAGGGGAGGGGGGTGGCTGTTTGTTGCAGAAAAATATGGACAAGGAAGAAGTAGAAATGAAAGAGGGCGAGAGGAGGGTCAAGCGTCAGATCATAAA
CONSENSUS	LG-I	Chr01	15379288	110.675	GACTAAACTATCCCTCTCAAATCCTCTATAAACAAATCCCTAAAACTTTTTTTTTTTGGTTTTAATATAAGTCACAAGTAAATAACCTTCATTGATTTTACTCAACAATTAAAGATGCCAAAAAAAATAACTTCTAGGTTTCTTTACCCCAGAGCATTATAGATATCTTCGAACTCTACATTTGGTTTTCTTTCTTGACCG
CONSENSUS	LG-I	Chr01	15439288	111.094	TGCAAAAAATGCCTCAGCCATTACTGCTGAAAACGGCTGCATGGAAGAGACAATGAATTGTGTCCAAGAAACGGTGCCGTTTCAAAATTCAAATAAATACTTCTGATTTGGTCATTGAATGTTTTTCAATTTTGTAATCAAGCCTCCCAGAAAAATTGTAATTGGATCCCTTGATTTTAGCGTCTTTTCCGGTTTGATCCT
CONSENSUS	LG-I	Chr01	15579288	111.274	ATTAATGTTAATTTTTTTTATTTAGTTATCAGACTTTCATGACACGTTTTCCGGATTTAACGGGTTAACCTGGTTTGACAAGTTAACCCAGAATATTTTTTTTTGCTTTTTAATTAATATTTTTTGTTTAGTTTAGTTTGTTAATGTTAATTTTTTTTCTATTTAGTTATCAGACTTTCATGACACATATCCCGAGTTTCA
CONSENSUS	LG-I	Chr01	15719288	112.075	GGATTGTTCAAAATTGGACTTGGTGCACTTCTATATGCCAAGAGAACAAACTCCATCAAATTATATTTGGTTGATCAAGGTAGACTACAAGATAATGGATAAACAAATGACCAAACAAGGTTCCAGTTAGGGTTTGTTTTGGAACACATTGGAACCTATATTCAAAAGGAAATTGCATCATGAAGAAAATGAAACTCATTC
CONSENSUS	LG-I	Chr01	15779288	112.426	TAAACTTGTGAATCTTCCACAATAAAAGTAAATTATTAGACCATAAATGGATCTTTAAGAGAAAGATGACAGTTGATAAAACTATTGATAAATAAAAAACAAGACTTGCTGTGAAATGTTTTAAATAATAAGAAGGCATAGACTATTTTAACTTCCATATGAACGTCAATAGTCATTGTAACTATTAACAAGTTTAAAATA
CONSENSUS	LG-I	Chr01	15889288	112.629	TTTATTTTTTGTATTTAGTTTATAAATTTTATTTTTTCTTAGTTATTTTTAGTCCTATTTAGTCTTTTAAAAATTATTATTTTATAGTGTTTTCATTCTTTTGATGTAGTTTGGAAATTTTATATTTCTTTATTTTATTTTTATTGTTTTTGAGTTACGAAAAAGTAACTAAGAAAAAATAAATTTTTTAAAACTAAGTAG
CONSENSUS	LG-I	Chr01	15989288	112.863	ATCAATGTAAATAAAACAATTGCAATAATGAGAAGAGGGACTGAATCAAAAGAAAAAAGAAATTGAATGGTTGATATATTTTTTTACATGCAATTTGCGGAAAGAAGATAAGGAAAAGAAAAGAAAAAAACAGTAAATTATCACCAAACCAAACCTAACTATCATCCACATGCCACCTATAGTGGAAAAGGACGCTGAGAC
CONSENSUS	LG-I	Chr01	16099288	113.123	TGACCGGAAGTTAGTTGACCTGCCCTTTCCTTTTCTTTTACATACTTTTCACTTTCTGAATTTGCTTAAATTTGAGACGTCTCTTTGTGCAGAAAACTTTGCATGAGAGAGGATGGTAAGCAGCAGGTTTGTATTGTGGGTTTGCAAGAGTACAAAGTATCAGATGTAGAGACCATTAAGGACCTCATTGAGAAGGGAAGT
CONSENSUS	LG-I	Chr01	16159288	113.667	TAAATAAATAAAATAGGGTCTCATGTTCAAAAGGTTCGGAAAACTTCAATTTATCCCTAAAGTTTCAGCTGATGTGTTATTTGGTCTCTAAAGTTTTGATAGTATATGTTTCAATCCTAAACTCTATTTTTTTATGTTTCAATCCATGAATGTAGAGAGATGAAAAAAAAGTCAACAAAACATGGAAAGAGAGAGAAAGAG
CONSENSUS	LG-I	Chr01	16259288	113.911	CAAATTCTCTAATTTGTTTTAGGAATTCATCCAACCCTAAATGCACAAAGATTATAACATAATTGATCTTAGGTTTCCTTTTGCATTTAAACTCAAAATAAAATATACATGACAACAAATAGAAATTTAGGTCAAAGAACTTACATTTTAAAAACTTCTCAGCACCTAGCAAAACATGGATTTGTTTTTGTAAAGGAAGAA
CONSENSUS	LG-I	Chr01	16399288	114.273	GATGTTTCTAGCCCTAGAGGTATCTCTATGTACACCTTTTCTTCCAAGTCTCCATTAAGGAATGCATTTTTTATGTCTAGTTGATGCAACGGGCAATCTTGATTAGCTGTCATGGATAGAAGGGCTCTAATTATGTTGAGTTTGGCCACTTGAGCAAATATTTCCTGATAATTTATCCTATAGGACTGAGTAAACCCTTTT
CONSENSUS	LG-I	Chr01	16469288	114.593	AAATAAAATGAACCTAAAAAAACCCCAAAATGGACCAAAAATATTTCCCCAAAATAGACCTAACAAGAACACCCTTTGGGCTCGGGCTTAGTATCCCCAGCCCAAATTACAATAGAAGGCCAGTGAGACTGGGATCAGATATGGTAGCTAGTGCCTAACACCTAAGGAGCATGGGCTCGGGCAAGAAGCCAGAGCCCATAC
CONSENSUS	LG-I	Chr01	16589288	115.002	TGGTTGTAGGGATTCTTGAGGATCAAATTGAGTTACTCTTTTAAGGATCCAGTCTTCTGATAAGGTTATATCTTTCAATTGGATGGCTCTGGGTACAACTATGTTTGATTTTGAAATGTCTGTTTGTAAAAGTAAGGTTTTCCCTTTCTGTTATTGAAATTTATGTTTGCTGACAAAGAAAGAGAACATAGCCTTGTAGTG
CONSENSUS	LG-I	Chr01	16679288	115.34	CAAAGGGCTTGACGCCACCAGAGAATAGAGGGTGGCACATGTCAGCAGTTGCCTGCAGAGAGACTTGAAGGCCTAGCCCTACATTAACGAGCTTGATCTCAAATTTACTCAAATATCCGCCATGAAAACAAACAGGAAGAGTTGTATATACATTTTTTTATATATATTTATATATATACAGCTACGTATATTCATGGGATG
CONSENSUS	LG-I	Chr01	16789288	115.6	CAAGGGCAGTCATGTAAGAGCCTTGTGCATTTAAAGGTGAAAAGACATGAATACCTCTAAATTCAAAGCTTAATTTTTTTAGTTTTAAAGGTGTTTTTGTATTTTCAATATTCAAAAAATAATAAAAATACCCTACTACATCAGTAACCATTTCACTATTACAAGAACTAAAGTAATGTACACTGTAGACATCCCCTTCTC
CONSENSUS	LG-I	Chr01	16849288	115.778	ACTTGAGATGATATTCCCTCCATCATTTTTTGACTCAATAGAGCATCTCCCTATACATCTACCGTTTGAGGCAAAAGCTGGAGGATCGGTCCAATATAGATGGATGTATCCATTCGAACGGTTAGATATTACAGTTGCAATGTAATTCATATATAAAAGTATTTTCTATGTTTTTCTTAATTGAAAATAATTGATTAATTC
CONSENSUS	LG-I	Chr01	16889288	115.972	TGAAGGAGGCAGTGAATGAGCTTATTACAAAGGTTTTGGCTATAGCTAATTTTAGAGATCTATTGGAGCATTAAGAGGAGGTTCTAATCCATCTAACCCAAGTATAAGAAGGGTCCAATCCATGTTCAACATGAGCCTGATGTGTCCGACCCTATGGTAGCCCTCTTTGGACAAGATTTTCTAATGTTATAAGGATTTAAA
CONSENSUS	LG-I	Chr01	16969288	116.298	TTATTGATCATTGCATGATTTATAATTTTTTATGCCCCTGGTTTTGCTATATCTAGTCGATGATGAGAGTTATGTTTTCTGGGTTCACGAAGAACATTCATCATGTTCTTCATTTTGTGTGTTTGATCTGTTTTTATTAAGAAATTTTATGTTTTTCATGTTTTTTTAGTTGAATTTATTTTTGGATATTTACTTTGTTTT
CONSENSUS	LG-I	Chr01	17079288	117.118	TGGAAAAGGTATCCAAGTAAACATTAACAAGTTGGCCTCCATCATACTGACAAATGAATCATTCAATCATTTAGCAACTTCTTCATCCTCGAAGGACTCCACCTCCATAGCTTGACACCTTACATACATCCATGGCATTCATCACTAAACAACCAAGAATTATTACATATCAGTAAAAAAGACGTCTTGAATGGATTGTGC
CONSENSUS	LG-I	Chr01	17109288	117.262	CACACACACACATATATATTTGTGTTTAAGAATGTCGTTTTTATTTTGTTTTGTTTTGTTTTTTTTAAATTTATCTGATTTTGATGATGCTTGGTAGATACGGTTGCGGGAGAACGTTAGCGATTTGATACTGATGATCATGTAATTAATTATAATATCAACCATTGTATTTTTTCCGTTTCGCCCCCTCTTTTTTGGAAG
CONSENSUS	LG-I	Chr01	17169288	117.622	AGGTTTATTAGCATCGGCATAACCCTAAGAATTGAGAGAATGGAAAGGAACCTAATTTATTAATTCTGAGAATTTGAGGAAGCTAGTAATATCAAGGGATATCTTAATAATGATGGATTTCCAAGACTTGGATTAAATTTAGAAATGATGACAAGTTGATAATAATGACCTATTATTAGCATATTCTTGATAGAACTCTTT
CONSENSUS	LG-I	Chr01	17269288	118.222	CAAGTTTTGAGAGCGTTATTTATCGGTTAAAATTGCTTACTTGATAAAAAAGGGCTTTTAAAAGCACGTAATGTAGGCTATGACTTATAGCTATGAAATAAAGGGAAATTCATAGGCTCAAAAAGTCTTTGAGGGTTTCAAAGACATAGGATCACGATCAACTATTCAATAACTCCCTTTCTCTTGTTGTAGAAGAAATGA
CONSENSUS	LG-I	Chr01	17369288	118.433	TATGTGAGGTTTATATTGTTGAGAGGATCTCAACAATTATCTCGTCTATTTCGAGCCTCATTTGAGAACAAGAATCAATCGCGTACCAAGGCATAACGACGGTGGTGAAGTGCCTTCAAGTGAGAACTTGTCAATATTCTCCAATCCTGGACGACCCGCATAAAAAAAAGCTGTCAGGGGAAGATATTTGTTTGAAATAGA
CONSENSUS	LG-I	Chr01	17459288	118.558	ATGTCTTTGTTATTAATTTTTGAAAAGTAATTTCTTGCTTTCTGTTCCATAGGATGACTCATGCGTGCTGAATGTTGCTGTTCATAATTCCAAGGTTTTGTCTCCAAGCAGTAGACACAGTGGGGATAAAGATGGGTATCTCTTGACTGAATTCAATGATCTTGTGAAGGAATTGGACTTTACTGCCAATAATTCTGAGAC
CONSENSUS	LG-I	Chr01	17489288	118.684	TCTAAAATTGTATAGAGATTTATTACCTGAAGATTTTACATTCTTCGACTTTGAATAATTCTTTAAAGGTTGGATTGTCGCAAACTACAAGTTGTCCAATTTTTCAGCCTCGAACGGTAATCCACATTAACCATTAGTGAGAAATCTCTTAAATACCTATTTAGGATAGAGGGATTGCTATGCCTAAAGTGCCAACTCTTT
CONSENSUS	LG-I	Chr01	17599288	118.825	CTTGCATGTCATTTGGGATCTTTAAGTCTAGGTTGCTCATCTTTACAGGGAGGAGATGTTCATTGAGAAATAAAATGGTGACTAGCTTTCAATGTAGTAATTGATTAAACTTCTTGAGATCTGTGATGACATGAAAGGTTTTGCATCTGACGGTGGGAATGAAAAGAATTTTTCTTTATAACCCTAGTTGTTCATGCTTCT
CONSENSUS	LG-I	Chr01	17869288	119.037	AGTATGACCATTTATGGTATTTTTATTATTTTACGCAACAAGAACTCTTTAATCATTAAATGAAAAATAATGGCAAACTTGTGAATAAAAAAAATTATTGATTTTTTATAAATTTTTTTGGGTTAGTCAAATACAGGATGCATATTGTTACGCGTTTACTATAGTTTAGAATGCAAATTGTAATTTTCCAAAACACAATAG
CONSENSUS	LG-I	Chr01	18759288	119.016	CAATCTTGTCCTACCTAAGGATAAAATTTCAGATCAATCGAAGTTAAGGAAGGCATCGCAATACTGGTCAACAGAGGTTGTATGAATTTTGTTATGTACTTTCTTTTGACTTGTGGACTTCCTATTTGGTTAGGATTCTTTTCCTAAAAGGATGTGGCAGTGTTTTTAGAATCTCCTAGTTTTACAAAGATCTTTAATGGG
CONSENSUS	LG-I	Chr01	19469288	119.097	TTTTGACAGTGGAGTAGTTTTTCTGACAATCATTCCAATGAGCAGATGTATATTGGAGGATTTGTTCTTTGTTGTTTCAGACTTGTTTAAGAATCCCTCGGTAACCCAAGTCTGAGGTATCAGTCGCGACTACCGTAGGAGCTAGTGGAGAAGCAGAATAGTTTGAACCTGCTGTTTGATATGTCGGACTATGCTGGTATG
CONSENSUS	LG-I	Chr01	19639288	119.273	TTTCATGTAAGTTATGTCAAATTTGGTGGAGAGATGAAGCATTAAATGCCTCTGAAAAGTAGAGCCAGTCTTTTCATGTGAAAATTGAAGAAGAAAATGAATAGTAACAAAAAAGATGTCATTTTGGTAAAGTTCAATTTAGTTATTTGATTTGTGATTTCTCTCAATTACACCCTTAATTGGCTTCAAACTTTCAATTTA
CONSENSUS	LG-I	Chr01	19869288	120.215	ATGGATTTTATAAACTGGTTATTAAATCCTAAAATACATGCAAAAATATAAACAAAACTATTTTCCTTGAATTTTGGTATTTAAAAAAATGATAAATCATGCCATGTATTTTTTTTCTTTTAATTATGCAAATATTTTTTTTATTTTTGAGAAACTTGGCCATATTCAATTTGAAATAAATTTAAATTTTTTAAAAGAAAG
CONSENSUS	LG-I	Chr01	19939288	120.619	TTGTTTTCTAAATCCATGATAGGTTCTTTTCACAGCACCTTCACTTTCATTCCATTCAACAATAAATGAATCCCCATCTTTACTTGTACCGCAAGAAAATAGCCTGCAGTTTCCATCCGAAAACCCAAAGACAACAAGTGAGAAGATTATTATTATTTCAACCATGCACAAATACAGAGAAAAAGGAGATTGTTGAGCAAT
CONSENSUS	LG-I	Chr01	20069288	120.93	GAGAAGGTTCTTCAGACTTTACCATTTCAGAGGCTCAAACGTAGTACCCTTATTGTCGATGTTTTGTCTGTTAAAGAGTTTGCTAAGAATATCTTGTTGAAATATTTGCCTGTTGAGTTTGATATCTTGTGTACACACCCCATGTTTGGACCTGAGAGTGGTAAAATTTCTTGGGTTGGTTTGCCTTTTGTTTATGATAAA
CONSENSUS	LG-I	Chr01	20639288	121.307	TTTTGTTAAAGGCTACGCAACAATGATTTGAGAGGATGAATATGATGTTTAATAAGGTGTAGGACCAAATGAAAAGATAAGAGGCCATGCTTATTAGTTTATGAAAAAGGTCAGTTCAAAGGAGTCCTAATGTCAGAAGGCTAGAAAGACAGGCTACCCTACCTTTAGATGGGTTTGTTGACGTGAATGAAGATGAAAAAG
CONSENSUS	LG-I	Chr01	20689288	121.413	ATGATAACCTAAGCAAAATCTAGTACTCTATATTACTTATTTTAGGGTTTAGAGCAATTAATAATTAGTTATTCCATTTGTTTATTTTATAAGAAAATAATTTTGTTAATACGGAACAATTTAATAAAATTACAAGTTGAGAAACAAAATTATTTCCTATTCAAAATCAAAGCAATTAATATAGATAATTGACTTTTATTT
CONSENSUS	LG-I	Chr01	20789288	121.76	ATATACAAACACACCAATGACAAGATTGTTTATGTAACTCCCTTGTAAAATTATGACAGGTCAAGTATAACATATATGTCCAAGGAGACAGGTAAAATGAGTAAACTGTGAGGAAAAGAGAAACTTTTTCATGAAAACTATGGTGAAAGACTTCCATGTGGAATCACACATCAAAAGCTCAAGTTGATCACCGATATTTCC
CONSENSUS	LG-I	Chr01	20889288	121.951	TTTATACTGGGAATAAATTTTACGTATAAGTTCATAATCTTTAATAAACAAATAAACAAATTAGTTTTTTTTTTGGTATTTTAGAAATATAGGTCAAACTCTCATGGATTTAATAAACTTGTTATTAAATTCAAAAATACATGCAAAGATATAAACAAAACTATTTTTGGTATTAAAAAAAATGTTAAATCATGCGACGTA
CONSENSUS	LG-I	Chr01	21049288	122.117	ATAATATTGAAAATGATTATTACTATTTTAAGTATATATATTAATGATGAATTTAATTCTTAAAAAATAATATCAATGTTAATGAAAGTAGTAATAATCATTTTCAATATTATATATATTTATGTTGGTACTTTGTAGGAATTTGAGTAAAATAATGAATGTTTTAGATCTCATTAGCTTTGATAACATTAACTTATTGAA
CONSENSUS	LG-I	Chr01	21169288	122.445	CCATGTTTGAGCCCAACTTTTACCAAGGTGTATGGACTCGGGCATAGTAGTCGGAGCCGATGCTGGGCGTACATATATTTTGGTGTGCTGCCTAGCGCCCACATGGGCTCGGCTACCATGCCCGAGCCCAACCTGATTGGATCCAAGTAGTGTGTCTATACTCATTTTTCACCTCTAATAGGCTCAAGCACCTTGCCCGGG
CONSENSUS	LG-I	Chr01	21369288	122.79	CATGGTCCATATGAATATTTATAGCTTTGTTTTTAATGGTGCAAATGTTATTTCTTAAAAACAAATCCAGTTCATGTATTTCTTGAGGTCCTTCAAAAAATCACGAGTTTCATCTTTGGTATAAATAATCAAATTATAAGTTCAATCACAAATGAGCGTTCATTTTTTGTATTTCGGAGGTTTCTAGCATTTTCTTTTGTT
CONSENSUS	LG-I	Chr01	21439288	122.939	TAATTGAATGAATACTTGCCAAGCATCTTGTCTCGATTTGTCTTTCGTGAAGAAAATATTAATGATAAATAAATAAAAAGGTGGCTTTGTTTCTTGTATTTCTTGTACGAGTTGACATCACTCGAGAAATAATGTCGTGCAGAGGCCAAAGCTCTTAAGATCCAGGACAAACTACCAAGCAATCAATGCTGATATACTTAG
CONSENSUS	LG-I	Chr01	21489288	123.494	CGCTGCAACACTTAAGGGGATACCGAGTAACATTGACCTTTTCAAGGTTTGACTGTTTATTGCTTTTCTATTTTCTGCTTCTTTTCTACATGGTTTTTCCCATTTTCTGGATTACTTCACTGCACTTTTGACAAGCCAGCTGTTGGATAACCCTGTAACCTGTATCGTTTGGTTGGGCATGCTGTGAGAAAACATGGTTTT
CONSENSUS	LG-I	Chr01	21589288	124.371	ATTGCGATAATGACAGAGAACAAGGCCAATCACACCAATTACAAGGAATGGGAAATTCGAAACCACATTAAGTGTATTCGGTATCCCTGAATTCAATTTTAATCACAAAATCATACACTTTTATTATTAATAATAAATAATAATAATTAAAATTAAAATTAAAATTATTAGAATTACCGAAGAACAAATCACGCTGATCAG
CONSENSUS	LG-I	Chr01	21639288	124.473	TGTAAACCTTAACTCTTCATTGAGTGCTTAGACTAGGAACAGTTGGTACACGTGCCATCTCATTGCCTGCTGGGCCCCTATATTGCCTTCAATAAGGTGATCACTGGGACAACGAGAGACCCTTTTTAGAGACCAAGTAGTAAACCTACCATATGTCTCACGTAAAAAGATTAGAACCTGCCTTTAGGATGTATGCTTCGT
CONSENSUS	LG-I	Chr01	21819288	124.579	ACAATTTGATAAGTAACAGCCAACATCAAAGGCTACTCAACCAGTTAAGAGGCTGCATATTGTGCCAGTGTGTCAACATTTGACCTTTATTATCTAATAGGTTTTTCTCTCTCGATGTTATCAGATATTGAAAGCAAAAGGTTCAGATCCTCTCTTCATCAGTATTATCAAAAGCCAACTTCACCATTAGCCACTCATGTC
CONSENSUS	LG-I	Chr01	21849288	124.659	GTTGTGTAATTTCTTACCTTTATACAATGTTATTTCAGACTTAGGGATCGACTAGTAAAAATTATCACCGATTACAGAACTGAAACATCTCTGAGACATGGGTGCAATGATATTCTTAAGGTATCATGCTTCATGTGCCCTTTCTTTTCATCTAAATAGAGACAATATTTGCTAGTTGTTAACATTCTGATGCTGTTTTGA
CONSENSUS	LG-I	Chr01	22129288	126.155	GATCTTTCTGCTTTGCTTGCTGGGAACCTGCACCCAAATCTTTGTGGGCTGCATTTGACATAAAAGAGCTACCTGCAGAATAAACAGCTTTTTTACATTTAAAAAAATTTAAAATTTCAAAACAAATGATGCAACAATAAAACAAACTCACAGTGTAATACATTATTTTCTCACTAAAGAATGAAGCCATGATACTTGTAT
CONSENSUS	LG-I	Chr01	22229288	127.062	TGGGAAAACCGCTTTCTTGACATAAATCTCAGAGATGGAGTGATGATTTATGAAGATGAAACAGCTGCTGAGGTCAAGAATGGCAGCAAATCCCAGCTAAAAACTACTACCAAGAAAGGAGTTGCCTCAAACCTTCAATCAACCATTTCAAGTCAGAAAACAGGTCCATCTCATTCTGATGGTGGCAGTTCCTCCCCTAGT
CONSENSUS	LG-I	Chr01	22279288	127.196	TCTTTTGGCCCTTTCGCATCGCAAGCTGCATTTAATTGCGTTTATCCTATTTTCAATGTCATCAATTTGAGCAGTCAGTTTTATTTAGCTCAAATTTAGTGTTGGGTGGGGGACAATTTAAAATCCAGTTCCAGTGATCTAAGTGCCACTAATAAGATTGTACTTATTACTGTTTTAATTCGTATATTGTCTTCATAGATG
CONSENSUS	LG-I	Chr01	22339288	128.342	AGGGACCATGAGATTGTAAAGAACAACACAAACTAAACTTTCCTTTGGAATTTTCCATGAATAAGAGAACTCTCTTTGAGGGTGTGTTGTGATTTATAAATTATATTTGTTATTAATTCGAAAGGGTTGGTTTTATAATTGAGAAGATACACTAATTTTTTTGATTTTCAAAGTTTATATCTCGGTTGATACCTAGAAAAT
CONSENSUS	LG-I	Chr01	22379288	128.628	AAGTCAGTAGGAGATCTCTGAATGGCATGAACTTAACTCTGAATAGTGGATAATGAGTAAACATGTTGAAGCCATTTGGAGGCAAAAGACTTAGTGTAAATTGGGAGACAAAAACAACAAATTCTTCCACTTAACAGTAAATATCAGAAGAGAAAGAAAAAGCATAACAAAGATTCTATCTAACAGGGTCACACTCACTAC
CONSENSUS	LG-I	Chr01	22499288	129.473	CATCCAGGTTATTTTATGAGAATTGATTCAAGCTTAGACGACCCAACTTAGTGTTGAGACGACCCATCTTAGAACTGAGACGGCCGAACTGAGGGATAAAGTGAATGTTCTTGGGCAGCCCTCACTGGTACTTGTGGTCAACGTTGTCGCCCTTCTGGTTTCGATGAAGATTTGCCTCCACCTCCTCCTCCAGCTTTTTTC
CONSENSUS	LG-I	Chr01	22609288	130.714	TTTTTTACAAGGCAATGATTTGATGAAGGAAAAGGTCACGAGGTTGGAAAAACTTCAAATTGAAATTGTTTTTTTCAATAATGATTTAATGGGTTTTGAAGAATTTTATTTAGATTGTCTCGTATCTTATTCGATGAGTTAGTTTGTTTTTTAAGTTTTTTTTTAATTTTATTATTTGAATGAGTTAGATCATTTTCTATT
CONSENSUS	LG-I	Chr01	22689288	130.986	AAACAAATACAATTTTACAAAATCTAAAACAAACCATAATAAGTACAAAATTATACATTCATACTACAAGTTTGTTTGAGAAAAAACAATAAAACATGTACATACACTAACAAAAAAACATATACTAAAAAACATTAAATAATAATAAAATTGATATTTTAATGTTAAAATTAAAAAAAAGATAGATTTACTTATAAAAAA
CONSENSUS	LG-I	Chr01	22769288	131.121	TAGGTACAACTTGGGTAGGACTTACCCATTTGCTGTCAGAAATAGGATAAATGATTACATTATCTAGAAGCTTAATAACTTCATTTTTCACTACTTCTTTCATATTAGGATTAAGCCTTCGTTGCATTTCTCTAGAGGGTTTAGCATTTTCCTCTAAATAAATCTTATGTGTGCAAATCAAAGGACTAATTCTTTTTATGT
CONSENSUS	LG-I	Chr01	22849288	131.789	TTCTAGCCATTCAAATTCTGTATTTTCCATTCGTATATAAAAGAAAGAAGAATCTTGAGAGTCCATTAATTTTTGGTGAGTATTTATGAGTTTCAAGCATGGTAAGGGAATTTAACATGGAATTAATGGGATTTTTACGTCCAAGGATATGCCAATGGCTAAGCAACGATTGGAAATTTGGAATGGATTTATTAGACAATT
CONSENSUS	LG-I	Chr01	22939288	132.056	ATACAGAATTTTCATATTAGGCGGGGCAGTTACATTTATTGTAGGCGGAGCAGTTGGATGAATACAATTTTTATTTAAAGCAGATGCTTTTTGTCCCTGTCATTGGCTATAAATAGCCAGTGATAGTTCGCCAAAAAAAAAAAAGATATCCTATATCACTATTCATGTTTTTTTACTATTTCTTGGTGTCAGTAAGATATT
CONSENSUS	LG-I	Chr01	23049288	133.33	ATCTTTCGGAGGATGCAGACCTCAGGCCCTGAGCCCTCTGCTTTGACGTATCAAATAATACTAAAAACATTTGTTGAGGTAGCGTACCTTTCTAAAAACACCTCATCTTTGTTTGCATTTGTGTTTTTACTTGACTTATTTGTGAGTTTGATTTCAAACTCAGATTTTGTGATCCATATTCTAATGAACTCATTAAAATAC
CONSENSUS	LG-I	Chr01	23389288	133.846	AAATTATAACATTTTTTCTTATAAAAAAAATATAAAAATATAAAATATATTTTAGCATGCATTTTGGCTTTAATAACAAGTTTATTAGAGCCATGAGAACTAGGCCAATATTTAAAAAAAACCCAAAAAAAATATTTTGTTTTCTTTTAATATCCGGGATTATGAATTTATACGTAAAGCATACTTCTGATATTAAAAAGG
CONSENSUS	LG-I	Chr01	23669288	134.962	ATTCGATAGTTATGGACTCGTGAATTATGATTCTTACAAGTCCAAATCACTACACTGGATGAGGTCAAAATTTATCGGTTCTAACCGACCTTGCTTGAAATGAGAAAAGACCATCATTGATATCCCCTCACTTTCTAAAGATATTTATCCTTTGCAATCCCATTTTGAACCTGGTAGAATATTCTGACCAGGATCACACCC
CONSENSUS	LG-I	Chr01	24189288	135.387	ATTTAAAACAAAACATCCAACAACATAAATTTTAAATCAACAACACAATCACTTTTGTTGAATGAACACATCAAGTTCTTCTGTGTCCATAGGAGCAAAATTTGGATCAAATGTCGATGGAATTGAGCCAATCTCGTCAACACCTAATAAATCATCAGCATGCTCCTTTGAAACTTCATCGTCACAATCGTCTTCAATATC
CONSENSUS	LG-I	Chr01	24259288	135.589	TCAAACCTTTTTTGGACAAATTGCTATAACACTGTGAATTTTTTGGAACCAAATGCTTATTATTTTGTATAATATTTAGACTGTTTGGACACTATTAGTTTGGTTTGATGTCTATTATTTTATTATTTTGAAATGATGTGTTTATTTGTGTTGAATTGTGAGATTATTTTTTGGACATTACGTTGGTGCATGAGTTATATT
CONSENSUS	LG-I	Chr01	24349288	135.707	GGAAAGATGTTATCACCCCTTAAACGTCATACTTGAGGCAGACTGCATTACTGATTTTATCTAAAATTGTTAAGAGTTTGTCCTTTTTTTTCCTGTTCTTCCTAATCATATTTCTGACTCTAGCATCATTGAACAGTGCCTACGAATATTTCCAACTTTAACTTTGGTAAATATTGCACAAACCTAAAAAAAATACAATAT
CONSENSUS	LG-I	Chr01	24409288	137.311	TGAACCTTATCATTTTGATGGAGTGAAGGAGTTAGAGAGTTATTTTCTCCTGATGGTATTAATAGGGAATAAATATCTCTTACACGATATTAATAAAGAAAAAATATCTCTTACACATCATTAATAAAATAAAAATTTAATAAGCTACTAGGAGAGTTTTTATATATCTATAGATATGGGAAAACAAATATTCCTGATATG
CONSENSUS	LG-I	Chr01	24569288	138.029	GTCTTTTTTCCCCCCCGAGACAATACTGGAAATGTAACTAGTGAGATATCGTTTGTGCTTTTTCTCAGAACTTATTAGGGCCTTTCCTTGTTTTTTCGTAATTAATTAAGTAGTATTGCCGGCAATTCATTGGTCAGGAACAAAGAGTGTATAGTTTCATAGATTCAGGGGTCAATATCCAGACATTAGTTAGCTGTCCAG
CONSENSUS	LG-I	Chr01	24639288	138.364	TTCAGGAACTGATGATGATCTTCCTCCATCACATCAAAACAGAATCCCCAGAGGGGGTCGTGTGGCTGGGAATGGAAGACCAGTTGGAGGTTCTGTCCCTTATTCTAGAATGTATGGTGAAACTGATATGGAGACTCAAATTCACCAACTTGAGCAAGAAGCATACAGTTCAGTTCTAAGAGCCTTTAAAGCACAAGCTGA
CONSENSUS	LG-I	Chr01	24749288	139.623	TATACATAGCATTGAACTCACTGTTTTTCCCCATCTCCTTGAACCAAAAAATTGATGATACTTTTAAAAGAAGCATAGCACTCACGAACTGCACAGTGCATATAATTGTCTGAAGCCAACCTATTTTTCAGTTCACGGTCATTTCGATTGCTGTCTTTTGCCATATCCAATGCTATTGGGATCTGTATGGTATGTAGGTTA
CONSENSUS	LG-I	Chr01	24849288	139.982	TTGTTCATGTTGTTAGTCAGTTTGTTGCTTTTCCTACTACTGTTTATTGGATAGCTGTTCTTCGTATTTTGAGATATCTTCGGGGTACAGTTTTTCAGAGTCTTTTACTTTCATCCACCTCTTCCTTGGAGTTGCGTGCATACTCTGATGCTGATCATGGTAGTGATCCCACAGATCGCAAGTCTGTTGCCGGGTTCTGTA
CONSENSUS	LG-I	Chr01	24909288	141.034	GTGTCTCACCATATTTTTAGAGCTAATTTGCCAATTTCCACATGACTCAGGGAAAGAATGGTTCTAGCTAGTGAAAAAGAACAAAGTACGTACCGTTGCCATTTCCTCCCAAATATCACGTTGCCCATTTTTTAGGTGATGAAATTAACCATTGGTCTTGACTGTCATAGAGGCTAAAAGAGAAGCAAGAGAGGTCCTGAG
CONSENSUS	LG-I	Chr01	24959288	141.273	TGGAAGCATAAACCTATGTCCCAATATAGGATGTTGACTGAGTTTCCAAACAATTTGTATAGGATTTATTTTCCTTTGAGATTTGACAAGATCACCCCCGAACTGTCAAAACTGCTCAGAATTGCCAACTTGGAAAAGTTTTTGGAAAAAGAATGGTACCGGTCTGAAGTGGAGGATGTTAGAAATTGAACTAGAAAAAGG
CONSENSUS	LG-I	Chr01	25009288	141.458	TGACAAATTTGACATAAGTTGTAGCTTTATACGTCATCATAAATAATTAACTAGGGTTGAGACCAAGAATTCTTAACAATCTATTTTCACTGTGAGCCAACAAGTCACTGTGCTGGAAATATGCCAAGCAAGTTTTCTCTTTGTTTTGCTACAGGTGATAGAAGTTCCAGGTCAGAATCTAGCATGCATTAACAACGCAGA
CONSENSUS	LG-I	Chr01	25079288	142.164	AGGGCTAATGTATAACCAACTTTATCGAAAGGAATGATTGAAAAGAAAGGCATATTCAGGATCAACTTCACCTAAGAGTTTTTTGGTACTCTAGCATGGTAAAAAAATATGATAAAATAACACGATGTAAAAAAATATTTAGAAAAAATAGCACATTTTAAAAAGTTATAAATGATATATATGATTTGCAAGTCGCAAGTG
CONSENSUS	LG-I	Chr01	25139288	142.447	AAGGTCATGGGTCCAAAACTGGAAAGTAAACGAATTCTTGGGTTTTGAAAGTCCAATTTAAACAGTCATAAAAAAACACAATACAAAAAAGGAAAAAAACAACTTTAAAGCCTGTTTTACATCACTACAATAGCATATGAATGGAAGAAATCCAATCTATTTGGGTGAGTTATTGAATAACCAGTGACTTAAATTTCAGGC
CONSENSUS	LG-I	Chr01	25229288	143.699	GTAATTCCTGGACCTGCAAAATTTACAGAATCATTTCATTAAAGCTAACCTGGAAAGCATATCATATAAACGCAAGTGGGAATTCATCAAGTCTCCATTTCATCTTGCACCACATAGAGAATCAGTGGAGGTAAGAGACAACAGAATTGGAATTAATTTTGAAGTTTAGAAAAAAAGTAAAAGTGAATCAATTCAAAGAAT
CONSENSUS	LG-I	Chr01	25269288	143.854	CGGCCTTGAATTTCCTCTCGGGCAAGCACTTGGAGGTCACATGAGGAGACATCGGGCGCCTCATAATGTTGATACCACCAGTACTAGTAGTAAAGATCATGAATTGGCAGCTGTGACTCAGCCGCCTTTCTTACCCGCTGTCCCAGTTTTGAAGAGATCCAATAGCAGCAAGAGAGTTCTGTGCTTGGATTTGAGCTTGGC
CONSENSUS	LG-I	Chr01	25339288	144.963	TTCAAGAAAAAAAAAAGTTTAAAATTTACCAGTCATAATTTCATCAAAACTCAGGGCAACAAGTTGCAACAACAATGAATGAATCGAACTGAAAAGTAAGATTATGAAAACATGATATTGGTGGTAATTGTATTAACTATAAGATCAGGGCAAAGGCCATGCTCATGATCACCGCTTATTTCCTAAAACATGACACTGAAC
CONSENSUS	LG-I	Chr01	25399288	145.236	TAACAGATAATATAATATGCTGCATGTTTTACTACGACACACTGCAACTGAAAGATCCAATTCAAACACAAGCAAGGATCAATGGCGAGCATTTTTTCAACATATATTAAAGAAGCTCCAAGGGAAAGTCAAAGATTTTGTGAAGATGTGAAGAACACAACATTTTTTTTTCCTGATGGACAGCATGACATCAACCACTCA
CONSENSUS	LG-I	Chr01	25469288	145.405	AGGCAATTTTATGGCTCCCCTTCTCTATTATTTTATTTTTCCTGTATGACATATTGCCTATGAACCCATACCGAAGTACCAGCAGTGACTGATTAGCGAAATGCTGTGGCATGACATAAAATTGCAATCCAAAGACCTCGACAAGAAAGGTTTTGACAACAACTAGCTCAAAAAAAGTCAATCCAGAACATTCACTGGGTT
CONSENSUS	LG-I	Chr01	25549288	145.845	GTGGATTATGTAATGTATTTCCACAACAAAGATGTCTGTACTGGTTAATGGATCTCCCATAGAGGAATTCAACTTGGAAAAAGGATTACGCCAAGGAGATCCTCTCTCTCCTTTTCTTTTTAATATTGCAATCCAGGGTTTGAGTTGTATGCTGCAGTGTGGTTGTGGTATGGGATTGATTGAGGGTCTAAATTTCGGCAA
CONSENSUS	LG-I	Chr01	25639288	146.626	TTTGCAAAAGATATTATAAAGATGTTATAATTATAAAATTCCTATTGCATGTATTATTTCTAAATATTTATGGTCAATACTTTTTTAATATTATATATTTATTAGAGTCGTAGAGATTGATACATATTTTGTATTTTTTAATGAAATGAAACAGTTATTCTTATAAGCTGAGGTATAAAAGATACCGAGAACTAATATATA
CONSENSUS	LG-I	Chr01	25729288	147.288	AAGAAAAAATATCAGCTATTTAAAAGCCCAGTTCCTTCCGTAGCCACAAACCATTTCACCAAAGCAGAGCCTCGTGTTATTAACACTCTCTGCAACAGCAGTCAGAGAAGAGTAGCATGGCAGGCACGTGCACATTCATCTCTCGTCACGTGATCGAACTATCATCGAAAAACAGAGCTAGCAGAACTTGGGGTGGAGGTG
CONSENSUS	LG-I	Chr01	25779288	147.418	GTAACTCATCAAAGATCTAAAAAATCATGTACAAATAAGCGTAGAGGACATGGTTTCGTGCAATCGATGGTGGTAATTGTTCTTTTTTTCTTTTAGGCTAATTAAATAAAGTTTCTTTACCTCTTTTAAGTAACACATGAATAATTTTTCTTACCAAGAGAAAACTAATTATTATTGAAAAATAAAAATGATGATGTACTA
CONSENSUS	LG-I	Chr01	25859288	147.761	CTTAATTTTAATAGCTCTATGAAACTTGAAAAAAAAGGTTCTTAAAAATATTATGAACATATTAATACAAGATAAGATTATATACTTGATGCCTGGATTTTTATTAATCTTATATTCGAGTATCTTACTTTTAATTTTATTTATTTAAATTATTAATATTTTTCTTTTAATTTAGCACTTATTGTAAGTAATTATTACACA
CONSENSUS	LG-I	Chr01	25949288	148.264	TGGAACAAAATACAGGTAAAAAAACTAATATGATATTACCTCGTGTCATTTCCCACCGGGTCCATCTCATGTACAGTTTCCCGTGGAACCCTTTGTTCTTGTGTACCAAGATGCTGTTTGTTATTGTGGTTGCGGGTGAGGTTCACCAGCAGCCACACATTTTTATGTTTGGTAAAGGAAACAAACCTGATTTTGCTTGGT
CONSENSUS	LG-I	Chr01	26109288	149.257	AAAAATATATATTAATTTAAATTTAAAAAATTAATTTTAATTTTAAAATATTTTTAAAATATAAAAACAAACAATATGTTAGATATGCAACAGCAAGTTCAAATATTAACATTTCCACGTGAGCACTTGTAATTTGGATTGACCATCTAGAAACCATGCGAATCCGGATCTCTCAGTTTTTATCTTAAATTATACTTAGTT
CONSENSUS	LG-I	Chr01	26149288	149.451	ACATGCATGTTCTGATCAATTTATTGAATTCTCTTAATCTGTTATGTGAAGATAGCAGTAGAACGGAATTTCACTAAGGGCCGCAGGACAGATCAAGTACAGGCTGCTTGTCTTTACATTGCATGTCGGTAAGGAAAACATATCTCTGATTCCTTTGTGCCTCCATTACCCCATCTTTTTTAGGAAACATGCTATGTATGT
CONSENSUS	LG-I	Chr01	26229288	150.227	ATGAAATTTGGAAATTAGTGGAAGTTTATCAGTATCAAATGAGAATAAAACATGCCACATGTGGAGAAGATGAAGCGATAATTAATTAATTACCCAAGAACTATACGAGTTTGATTGTCGAGTACATTTCAAGAAACATGAAAACAACCGTGTGTTGAGAGTTCCACTGGTCAATCACCATGGCTAGATAACAGAGCAAAA
CONSENSUS	LG-I	Chr01	26289288	150.491	GAATTACAACTGTGTATTTTCTCATGAAACACTATAGATTACTACAATGTTTCCCTACATGGTTTTTTTTTCCTTTCGTTTTTTTTATGATTTTTTCCAAAATTTTCTTTATTCATTTTATTTTTTAAATATTAACTGATTAAGAATTTAGCTTTGTAGTTTTTTCCATGAAAACATTGTGGATTGCAACAGTTTTTCTAC
CONSENSUS	LG-I	Chr01	26319288	150.658	GGCCGAGACCCTATTAAGGGACTTTTAGGTTACATAGATTGACCTGAAAAAATTAAATTTTTTTTAAGATTTTAATATTTCATATAAAAAAAAATAGAAAACAATCCATATGAATATAGACTATATATGTTATAAATAATAAAGTTTAAAAGAATATTTTTAAAATTTTTTTATCCCATATTGAAAGGATACCATGTTATT
CONSENSUS	LG-I	Chr01	26359288	150.853	GTGTTTTTGTATCACTTGACATCATGTTTTTTAATAGTGGTTGATAAATATTATAATGAATATTTTTTTTTATTATTAACCTGGGTGTCTAAGTCATTTTGCGTGCACCTCGATTAATTCTATGGACCCTAAAGTTAACAACTATGTAAGTTTCATTAATCCTGAGATTTATGGGACTCGAACTAAATATTATATTGACCA
CONSENSUS	LG-I	Chr01	26449288	151.59	TTTACAATAATAGTAATTCCAGTTAGGTGATCGTTTTATCGCGAGGTCACCTTTAACTTTCAAAAAAAATTATAAGTAGAATCCATGCTTATTTGAGTTTTGTCAAGTTAGGTCCCACGCATACCTGGATCCTGCTGCGATCAGAACCCAATGCTATTTTAGGTCCTGCCCAACCTAGCCCAAGTCTAGCCTTGAGTTCGC
CONSENSUS	LG-I	Chr01	26539288	152.099	TTCATATCTACAATATTCATGAAGAAACTTATTCCAAATTCCATATTTTTCAAGTTCTAATTTCTATTTTGAAGTCAGGTTATAAATTTGTTTAAAATTTCAGCTTCATGGAGAACATAAATTTAACAAGCAACTAGATGTTCTCATGCATCACATAATTATTCAAAGTAGTCATCTTGCATGTCTTACAACACAATCTAA
CONSENSUS	LG-I	Chr01	26589288	152.204	GACAAAAAAGGAGAAGAAGTAATCATTACTTGGACTTCCTTGTCATCTGCACACATTCTTTTTTAATTTCCTCACGTTCAAGGGAACCATGCTGATTCTGTAGTCCGCACGTTCCTTCTTTTTTTCTTGTTCAGGGAATTAAAGGAGTCCCTCCATGTCCTGATGGTTACAATCCAGCAACTTGGATGCTTGAGGTTACTA
CONSENSUS	LG-I	Chr01	26679288	152.426	AAGCTAAAAGCTTGTAGGAAAAAAAAGCTATTGAATAAAGAAACTTACTAAAAAAACAAAACAATACATATTTTTTATCTTTTTTTTTTTCATAAAAACAAATGAAGCTTGTTGCGAGGCGCACGTGAGGGCATCATTAGCCTCTTGAGAGGTGTTAGAGAAGGAAAGGGTTTTGAGTATAATCATAAAGTTATGATTATA
CONSENSUS	LG-I	Chr01	26749288	152.758	TTTCTGTGATGCTCCTAAAATTCAGTTCTGGGTTCTCAATGGTCACCTCTTCCGTAGTTCTTGAGCATTCATCTGCGCAGTGCCCATTATCTTTTTCATCATTCAATTATTAATGTTGATGTGTGCACCTTGACGTATTTTCCACTTGTTAATGCCTATAAGAACATAAATAAACAAGAAGAAAAAATGACTTAGAAATTA
CONSENSUS	LG-I	Chr01	26839288	153.859	TCTTACCTTAAAAGCACCCAACAATTCAAGCGAGGAAATTTGTCCTCTTCAGCATTCTCTCTCTTCATCGAACTTATAACCAATATTTCTCTCCCATACATCCAGGTATTGGACCCGTGATGCACAATACTTAGTTTAGTTCAATTTAATTCAAAATCAATTTGATGTTGGGGTGCATGATACAATTTTTAAACTATCATT
CONSENSUS	LG-I	Chr01	26899288	154.061	CAACTTAAACTAATTTTTTTATTTAAAAATAAAAATTACTATCACATTCACGTGAACAATGCGAGTAAAATCAATTATATGCACTGATTTTTCAAAAAAAAAAACTGTTTAAGTGAACAAAAAAACTAATTTTATAATTCACTCGCACTGTTGGAGGGATGCTGCATGGTGCAGCCGCGAGAAACAGGTAAGACCTGCTTT
CONSENSUS	LG-I	Chr01	26939288	154.232	CCACTCCAACAATTGCGCCACATCCTTGCGCATCGGATGAGATGACGATCGGTTTTTTTTGCCACCGTAATTGTCCATACCTACCTCCGGAATAACGTAGAGGACTCTGACGCGCTGACGCATGCAAGGCACACGTCATCATATTTTATTGATTTATTAATATTTTAATAAGATGGATTACAAAAATGACCCAAGGGCACA
CONSENSUS	LG-I	Chr01	27049288	155.732	AATAACACAGTATGATCATGTTGCCCTTTAGAATAGCAATATTTAGTAAATGTCGCGCTTTTGAAACACAATAAAGTTAAAATCCAATTTTCTACTTAAATATTTCAATCTTCAAAGTATTTTTTATAAGGTTAGAATCTAATATTCTGCCTCAACCAGTCGATTGGCTGGATCTAATTATATTAACCAGTGACCATTTCA
CONSENSUS	LG-I	Chr01	27079288	155.948	AGTAAATTAATCTGGGTTCATCAGATTAGTTGGATGTGATATATAGTAACCTTGAATTTAGCAATAATAATCCTCCTTTAAATCGCTGTCTACCAGCTGATCACGGAGATGACTTGCAGGTAGTTATCAGTTATAGTCTCATTTATAGCATATGTCGTCAATTATTATTGCATGCATTCTTTTTAATGAAATTAAATGTAT
CONSENSUS	LG-I	Chr01	27129288	156.085	TCCTGTTTAACTAATATCAATGATCACGAACATATGAACAAATGATCTTCCATGTGAAAATCCATGGCTTAACCTCCCTTTTCAAACTGTTCCTCTTTCACGTTTCTCTCTCACATTCGCACACGAAACTTCCATCGTTTTTTGGTTGCAGGATGACTAGCTTCAGATCATGCGCTGCGTTCATTAGGCAGCAGCGTCATT
CONSENSUS	LG-I	Chr01	27249288	156.651	GAACTTCTTGATGGCATTCTCATAAAAAAATTGCAACGATGAATCCTCTTAAATATTTGTTTCCATGCTTGAGTCTGAAGTGCAATCTATGTCCTGCAGGTATCAGAAGCGGATGTCCAACATAATTGACGATGTTCTTGAGTGGTCTCCAAGTTTGGCGCTGTCTGGAATGATGGAGAAGCAGCCAACTTTGGTGAATGC
CONSENSUS	LG-I	Chr01	27309288	157.122	TCATATACCAACCGTGATGGCTGATGCCTGCTTTAGTTGATCAGTCTTTGTTGCATCGGGAATTCTTGGAACTTTGATGTTTCTAGTGGGGCAACTTTGGATTGATCTTGACGGGTTGCCTAATGTTGCTAGCTAGGTTGTAAGGTTAGATCTTGTTAGGGGTTTCAGGGAAGGGATTCGTGATCGTTTATGTGCCTTTGA
CONSENSUS	LG-I	Chr01	27369288	157.319	TTCGGTATTGTTCTAATATAGGGAGATTTAACTGTTGGATGTATATTAATTTTGTATATGTTATTCTAATGATGATGATTATATATCGTTTGGATTTATTGAATTCTAAATTTAGAGAATGATGTTTTAAGTTTGGTTTGAGAAATATTGAATGAGAATATGATGTTTAGCATAAAAAGTATGTTTTGGGACTAAGGATAA
CONSENSUS	LG-I	Chr01	27639288	157.846	CTCTAAAGAGTAAATATTTATGATTAACTTTTTTTTTTTACTTCCATGCAAAGCAACAAAAGTTAAAAAAAACATAGTTTTAAAATTCAACCCAAAAATTGACTTAGAATAAAGTATGGGTTATAAGTTGAAAGGATCAATCTGAGTTAATCCGAGTTAGGATTTAGTTATTCTTATAACCAAGGTTGTCAAAATGTTTTT
CONSENSUS	LG-I	Chr01	27709288	157.998	CTTGATAAAATAGACACTAACTTGAAATTGCATAAGAGAAGAAAGTGTAGCAAAGAGCTTCAGAAGTACCTGGCGCTAGGTATTTGCTTATTGTAGATAGGGTAGGCATAGGGGATCAAATTATCATACTCACTCTTATTAGAGAGTATTTGACATATTATTTATCATCTGAGAGAAAACACTACAATTATATGCAAATGA
CONSENSUS	LG-I	Chr01	27749288	158.113	TGAGAAAATTACAGACAGCCATACCACATCGGCAAAAACAAAATCCAGCTCCTTGGTGAAATTTTCTCTGCGCCGTTCCAGCTCTGCAGCGGTCTGAAGAGCAAGAAAAATTGCGAAAGATTATCTAACAAAGCTTTACAGATAGAGCTCCAATGCCAATTTGGAACGTGAACAGCCTTGGTTAAAAATTAAAAAAAAATC
CONSENSUS	LG-I	Chr01	27859288	159.337	AGGATTATCCCACGTCACGAGTTAGTTAAGCTAGCTAAGGTTGACTCATATTTTTTTAAAATGTTTTTTTTTAATTTCATCATTTGAAATAAGACTATTAGGCCTTAAGCTTTTTGATTTTTCTTCTTCTTTTCTTTCTATATGATTATCCTCAGTTGCGGGTTAGTCAAGTTAACAAAGGTTAACTTAATTTTTTTTCAA
CONSENSUS	LG-I	Chr01	27889288	159.452	TATCCCGCAGTAGAGAGCGGACCAATAAACTTGTAAACAAAAACTAAGCTTAGTGGGGAAATCATTGTAGCAATGAACAATTATTTCCCTACATTGGCCTTTAAAAATACATATACTAATTAGGGGTAATTCCATCTTTATATTGAGACACATTAGTTATTGACAAATTGATTAGGAACAAACCTTGACGTATGACTTCCA
CONSENSUS	LG-I	Chr01	27989288	159.886	CTTCCGAGGAAGATGATGGATACCTGATGTTCTTTGCACATGATGAAAATACTGGGTAATTGCTTTCACTTTCACTTTCAGCAATGAAGACCTGGCTTTCTCTTTCACTTTCCCTTTGACTTTTCTGTTTCTGTTATTCTTTCCGAGGGGCATCAAGGACGGGGTGGTTTGCAGGTTCATTTAAGGTTTAAGCTTAATTCA
CONSENSUS	LG-I	Chr01	28079288	160.586	ACGTATGGCAGCCTTGATGTTCTCAAGCTTATTCTGGATCATACTAAGGTTGATGTGAATCTGTCTTGTGGAAAGGAAAAAACTACTGCTCTTCATTGTGCTTCTTCTGGTGGATCTATCAATGTAGTTGATGTGGTTAAGCTGCTGTTATCAGCAGGAGCAGATCCTAACTGCCTCGATGTCAATGGAGATCGCCCTGGT
CONSENSUS	LG-I	Chr01	28149288	160.889	AAATAAATCTCATTGAAATCAGTATCATCAAAATATAATTCTTTCACATAATCATATTGTAAAAGTCTAGTGTTTAAAGTATTAAGAAGAACATACATTCACGCTAATGTATATGTAAGTATATTTTCTTTACCTTGCTTGTATTTGATAACATATAAGAATGTTTCAATAAATTTCACTCACTTGACATACCTACAATTC
CONSENSUS	LG-I	Chr01	28219288	161.028	TTAAAAATATCTAAAGTAATTAAACATGCTCCTGTACGTGATCCCATGATTGGAAGTTCAATCACAATTAAAAATACCAGGCTATTGAACAACATATGTTCAAGAAAATATATAATTTATAAATGTTACCTTTGTTAATATATAATGTACAAAATTGATGCTAAGCATACAAAGATACAATATTGCCAAGGGTTTCTAGAA
CONSENSUS	LG-I	Chr01	28269288	161.527	ATACAATTCATAAAACGGGAGATATTCATAGGTATAGAGTGATCAATCGGAGGGGATAAAAAAAGAGCCCAAAAAAGCAGTTCAGAGATAAGAGATGGAACCTCCGAGAGAATTTGAAAGGAGAGAGGACCCCGGAGTGGTCTCTTGCTGCCCATCCAAAAGCCTCAGTGGGATGCCCTTCCTGACAAGATTTTGCTGCCA
CONSENSUS	LG-I	Chr01	28369288	162.949	TGTGCAAAAACTTAATACTGGTCGGTCGCGCATATACTAAATGCGTTGCCTATTGGTCACACTAATACTACAACCTATTAAAACATCTATTCTGAATCTCAATCATTTCAGCTCATTGTCTAATAACATAGTCACAAGAACAGCAATAATAGTTCAAGCCAACATTTCACGGAATCACAAAAACATCAACAATAGCCAACA
CONSENSUS	LG-I	Chr01	28449288	163.106	GTTATTAATGTGTTTTTTGACATCGGGTAAAAATTATAATTTTGAATTAAAAAGTTAATGTTTAAATATAATAAAATACAGTGAATATTATATGTGTCAATAAAAATATGTAAAACTTCAAGCTAATTTTTAACCTAGTATAAAAATAAGACAATGTTGTAATTGCTACAATGAAACACCTTTTTCTTTGTCTTTGTATAA
CONSENSUS	LG-I	Chr01	28599288	164.166	TTTAAAACTGGAAAAAATATTCTAAATTTTTTTTTATAAAAAATAATATCTTTGTCTTAGTTTTCTAATTCAATCTTTGACTATAATTAAAAAAATTATCATAATTTATTAATTTATTTAACTCTTAATTTATTTTATCATAAATTTTTTAGTTTGTAGTTAAATTTTTTAAATATCATAAAAAAAACATTAACAGCACTC
CONSENSUS	LG-I	Chr01	28669288	164.382	TTTAGTTCTTCATTATTATTTTTTATTTTAGTTTTTATACCAAATTTAGTCATTATTATTTTTATTGTTATTTGTATTTTTTTTTTAATTTTGTATGATTATGAATTTTGTTTTGTGATTTTTTCATCTTTGTTTTTTTTTTTTATAATTCTAATCTCATGACCCGGGTTTTAACTTTTGATCATCATTTTTTTTGTCACA
CONSENSUS	LG-I	Chr01	28809288	165.341	CATCCCCTCCATGGAACTGACCAGATATGATGATGCCCACGAAATTCACCCGTGGTCTTGTACATTCTTCAGTGTTGCATATAGTTGTATCCCCTGTACCCTTGCTTACCTTCAATTTTCGTTCTCTCTCTGCCTGTTTCCGTTTCTGCGGGCCTTTTTCTAGTGCGGATATGGTTGAATTCGTAATGATCAAGTGTTCTC
CONSENSUS	LG-I	Chr01	28909288	165.946	TAAAATAAAATAAAATGATAAAGGATAAAATTAAAAAAAAATCATAAAAAGAATTTAAAGCAAATACATAACAATAAAAAATAGGACCACAATTGAAATAATACAAAATGTTAGGAAATTTTTGAACTTTTGGTCATTGGAGGAGAGAGAAAAGACACTGGAGAAAAAAATTCAGCCACTGCCTAACGACAATGATTATGA
CONSENSUS	LG-I	Chr01	28999288	167.016	TCCCGGAGTTGAGATTTTTTTTTGGCTTGTAAACTATTGCAGATGATTCATTTAGGGTTATAGCAAGAAAACAACTCCTCTGTCAGATCTTCTAAAGAAGAATCAGAGATGGGAATGGTCAGTTGACAACCAATAACCTTTTGAGAAGCTGAAGACAGCTGTAGCATCGGCTTTAGTTTTGGGACTGCCTGATTTTGAAAA
CONSENSUS	LG-I	Chr01	29059288	167.11	TCATCCATATTTTTATCAAAATGTCTTCGAATTTATGTCATTGTAGTGCGTTCAATATATATATTACATAAAAAAAATATTAGTGTTCTTTAACTTTATGGTTAAATTTTCTTCAAATCAAAATCATTTTAGTGCATAAAATATGCACATTAGACTTGCATTATTAAATAAAAACTCTCAAAAGGAGTCAATTGATAGACT
CONSENSUS	LG-I	Chr01	29119288	167.609	TAAGTTTGCTAAGGAAAGGCAAGAGCTATTTGAATATGCTCAAGACAATTTGCGTAAGGTAGGCAAACGTATGAAAAAATATGCAAATCTGAAATGAAGACTATTGGAGTTTGTGGAAGTTGACAGGGTGTTATTAAAATTGACTACTTAGATTTGGAAAGGATATTTGGGAAAAATAAGCATTGAGGACTGGTGTCAAGG
CONSENSUS	LG-I	Chr01	29239288	168.699	GTGACACCAAAAGTGAATAACATCTTTCAGATTCAAGCTTTCACCCAACAACTTGAATTGCTGACTAGGGTGACAAAAGATCTGAAAGATGAGATGGCTTTGATGAGACAACAAAATAGTGGGATGGATGGATTGAGAATGGGGGCTAATCAGAGAGGAAACATTATCTGAAGGGTTGTACAGAATGTTAAAACTGACTTT
CONSENSUS	LG-I	Chr01	29299288	168.782	ACATTGATTAATTCAAGGGTGAAATTAGAAAAAAAAAAGAAAAAAGAAAAAGAAGAAGCAAACATTTCACAAAATAAATCAAGTAAAAAATCTAAAATTAAAAGAAAGAGGATCAAATATGAAACCAAAATAAAATAAGAGGAAAAATAATACTTCAATATTAGAGGATGAAAATAAAAAAAACTCAATTTGATAAAAGCC
CONSENSUS	LG-I	Chr01	29369288	168.902	CGCTTTGATCATTGCTAGGTTCATGACCGTGACAAGTGCTTATCCAATGGATAGTTGTGATCAGAATTGACTTCTTTCAAAGACATGAATTTTGAAACTTGTGAAGAAAGATAGGGAACAAACCTCTGGAGCTAGCCAACGATAACCATCTGTTTCATACTCCATCGCCTCACCCATGCTCTTGCAAGCAGTAACTATGCC
CONSENSUS	LG-I	Chr01	29459288	169.924	GTTTCTGTATCAAATGAGAAGTAATGTTATTGGTAGTTTGAATTTATTATGTTTAGGTATTGAAATAAAAAGGTCAAGTATTATAACATATATTTTATCAATAAATATGTTTTTCATATTGAAGAGTATGATCATGGAGAAAGGCCTATAATAATAGAGTTTGTGTTAAGGGATCAATTTCTAATGAGTTTGAAGTTGATT
CONSENSUS	LG-I	Chr01	29499288	170.008	GGGTTTTAAAACTATGAAGAGTAATATCAACTATAATTGGGGGAACAGAGGCTTTAACTAATGAGTTTCTGTTTTTTTTTTTAAAAAAGATTTTAAGGTAATAATGAGATTCATTCAGGGAGAAGGGTTTTCTGCAAGAATTATTCCACTGCCTTATCAAAATTTCTACAATCCTAGTTGAATCGTCATTGAAAATGGATT
CONSENSUS	LG-I	Chr01	29579288	170.908	TTGAAAAACATTATTAACCAAACACATTAAACTACTTTTTGTTCAACCTCAATTTCTACCACAGTTTTAACCAAACATATATTTTAATAAATCAACCTCAACTAAAAGTATACGTACCTTTTTGTTTGGCATTGCATTTCGGAAGTGCTTTTGAAAAAAAATAATTTTTTTTATTTTTTTTCTTCGCTTCAAATTAATATT
CONSENSUS	LG-I	Chr01	29659288	171.069	CATTGGTTCCAAACAAAAAGGTGAGATGGAGCTTTTCCAATTTTAGTTTTAAGAATGTAGTTTTTCATGTGGAGCATGAGAAGCATTTGTGTTTATTTGTGTATGATTCTGAGTCCAGGTAGATGCAAAGCAACTGCTATCTTTCTTTGGCAGCCACAGGGAGGATTTCAATTTTTCTTCGCCACTGCAATCACAGATCTA
CONSENSUS	LG-I	Chr01	29759288	171.329	TCTGTATCAACAGCCTCAATATCAAGCTCAATCTCATCACCCTCTTGCCTCAAATGCCCATTCCTCTTCCTAATAATCTGCACAACTTGCTCCATTTTCTCTTGTGGCAAACTCTGCAACCCCACTCCCAGCTTATGCTTCTCTTCGAGGCTCATCTCTCTTTTATTTGGATCCTTTGCTTTCGGTTTTGGTTGCTTCACT
CONSENSUS	LG-I	Chr01	29849288	172.039	TGTATATTTTTATTATATAATTAAAAAAATATTATATAAAACAAAATTATTAAACTCAATACAGTTTATTTGGTGACTGATTGAGAACTGAAATCAATCTAATATGTCATTGTTTCAATAGTTTTTTTTAAAAATTATTATCTTGAAGTTTTTTTAAAAATTAAAGTCATCTTTTTACCCAACTTCTAGATTGTATTTTGA
CONSENSUS	LG-I	Chr01	29889288	172.252	ACGCAAATCAAATGGGATTGATGAAGCCTAAAGAGGAGGCAGTGTGTTCTAAGAGCATCAACAATCTCCCTTCTGACATGGTAGTTTCTCAAGATTCCTTTGGGAACCAATACTATGCATTCAAGGCCTCCCAAGGACCTAAGATGATTAGCGCGAACGGTACTAGACTTTCTCAAAGTCAAGATCACATTATAGCAGAAA
CONSENSUS	LG-I	Chr01	29909288	172.203	ATGGCCTGTAAGAACAGGAAACGAGTTTTTATAAGATTATATCAAGTACAGTCTGCAACTGATCCCATCATATACAAGAAAAGATTTATTGATCAAATATCATTTCTGAAAAAAGAAACCGGTTTCATGTGTGACCAACTGCAGCAGGAACTTGTACAGACATAAAAATGAATACAGCACACTGCAGCGGACACGGTGCAA
CONSENSUS	LG-I	Chr01	30029288	172.67	ATACAAAATCGCAATTAAAAATAAATAAATAAAGGGTATGTTAATAGCGTTTATTTTATTTTTATTATTTAATAACATATTTATTTTTTAATTTTATTCTTTATCATTAGGTTGTTTTGAAATTAAGTTTCATTTTTTTTATTGGATTATATACTGATCTTGTAGATTTATTTATTTTTCTTAATTTCAACCTTTAACGTT
CONSENSUS	LG-I	Chr01	30039288	172.782	CAATTGAATACTTGAAATGTTGGCTTCTAAAACTCAGGATCAGAATCAAATTGCACCACTTAGACCCCATTTGGAATTGAGGTTGAACCTGCTTTTCATAAAAATTTGATTTTTTTTGCTTCATATTAATTGTTTTTTAGTGTTTTTGAATTGTTTTGATGTGCTGATGTCAAAAATGAATTTTAAAAAATAAAAAACATT
CONSENSUS	LG-I	Chr01	30199288	173.211	CGATGAAGTAGTAGAATAGCTGCACGGCTTCCAATTCTCCCACGCCAATATACCTGGACACAGAAAATCATTATCAAAACAGGATAAACTTCACAAAGCCTTGCACCAAAAAGAGAAAAAGTACGTACACTCACCCTGTTTCCAGTACAAATGGAAGGTTACCGTCAAAGCCAGGTAGGGACTTGATTATTGATTTTGATG
CONSENSUS	LG-I	Chr01	30359288	173.689	AGAAGCAGCGCTAAAAGCTGGAGTTATTAAGCATGGAGCTGGAAAATGGCGCACGATTCTTAAAGATCCAGAATTTAGTGGTGTCTTGTATCTGCGTTCAAATGTGGATCTTAAGGTTAGCTTGCTTAAGCATTTCTTTTAAAGGAGGGCGTTCATGTTTGTAGAATTTGCTGTAAGCTTTAGATGTTCCGCTATTTGATT
CONSENSUS	LG-I	Chr01	30509288	174.801	ATCAACAGAATCTTCACTTATTTTTCCTGGCACTGAGATACGACTACCCTTGCTGGAAATCTTGGATGATTTTGTAGATAAGCTAACAACTGTTCTTTTCGATCTGGAGCTTGAATTGTCATCAGAGCTATCATACTTTAACGAATTAATTGGCGAAATCTGTCCATAAAGAGACAGCATGGAGTTATACTAAAATATTAG
CONSENSUS	LG-I	Chr01	30569288	175.178	TCTATGTCTCGTGTTATTTGTATAATAGAGAATTGTATAGATAAGTATTTAGACCCCCTTTTTCTCTATCTGAAAACCTGAGAATATATAACTTAAAAAATATATGACAAATATCTAGAAAAATATCTGGTTAAATATATGAAAAATGATATTATTCATAAATAGTATGAATAATGATGAATAGTACGATGCATGAATGGT
CONSENSUS	LG-I	Chr01	30629288	175.56	GATTTTAAGAAAGTAGAATGGAGAGGATACTTCAATTGCATGTTCTGGAACCTGAATTATTGGGATAAGGCTAGCACTCTAGCAGGTGAGGTTGAAAACCCCAGCAAGACATTTCCAAAGGCACTTTTTGGTGCTCTGATTTTGGTGGTGTCTTCATACTTAATTCCACTTCTTGCGGGCACGGGGGCATTGAAGTCGCCC
CONSENSUS	LG-I	Chr01	30739288	176.737	AACATATGGTATTATTATAGGATCCCAATTTATCTCATATTTTTTTTTAGTTTTAAGTAGTAAGCCGCAACAATCATATGATCTTGAGTAAAACAAGTAATATCTTGTTCAATCTGAAAAATATGAGGAACATTGCCGTGTGAAAAATGATCCCTAAGGTCTTCCCATACTTCTTATGATGTGGCTAGAAAAATGACACTA
CONSENSUS	LG-I	Chr01	30839288	177.362	GTGCAGAAACTGCTACTATATGCAGCAAAAATAAAATGCTAAGGTCAGTTCTCTAAACTAAAATGATATCAGTTTCATTTTTCTATATATCCCCTTTTTATTCGCCTTTTCTCTAGGAAACTGCAGAAGATAAACTAAAATCTCCGATAAAAGTTAAGTTTAGAGAGAAGATAAAACCTGTTTTGGTGTTCCATGCTTTTG
CONSENSUS	LG-I	Chr01	30939288	177.716	TGCTATATAGTTCAGTAGTCGATCCTCGTGACCACATTCAAGTTACGAGTTCAATTGGGCCACTTGCCTTCTTTATTTTTTTGTTGACTTGTCTTGCACCACATCCAACTTCCTACATAATGCATCACCACTTGGGGCATCCCAACTATCTACATAAACCACAGAGCTACAGAAAATATCTTATGCAAATCAAACACAACC
CONSENSUS	LG-I	Chr01	30989288	177.921	AGGATCAAAGTCAGAAAAAAATAAATGATACAAATATGTTTGAAGAAATATGCTCTAAACATTCTAGCAAGTTCCAGCACTCTAGGATCCCGACCTTTTAAGCTTCATATAGATTAAAATTTAAAGCTTAGTATAAAAAAGGGTACACTCTTATCTGATCCTACTTACTACAGATAATTAATTGGGAGACTTCTATACCTG
CONSENSUS	LG-I	Chr01	31089288	178.684	TGACAATCGGGATTTACATAAATAGAAGATAAACGTGACTATTACAGCTATAATTTCCTATTGTCTCTCGGTTTGTACAGCTCATGCCAACACTCCTCCTCAAGTTGGTGTAGAAATGTCTTTGATACCCAGCTTGTCAAGTGAGCTGTGAAAGTTTTTGTTTGAGACGGCTTTTGTAAGCACGTCCGCAAGTTGGTCCTC
CONSENSUS	LG-I	Chr01	31149288	178.852	AAAAGAAGGTAATCGCCCCATTCTAATCAAATAGAAATCACTATTTCAGAATATTGGCATTCAATGAAAGGGAACTTAACAGATAAAGCTAGACCAATCCTCTTTCGCAGTTAAATCATGCAAATTGCAGTTATAATTACCTTCCAGTTTTAGATTGAAGTGGCCAAGTTGTATCGTCAAAACCCTGCGATAGAACCTTGT
CONSENSUS	LG-I	Chr01	31219288	179.993	ATTGAGAGCACAAAGAATTTACTGCGAGTTTCTTGATTAGTGACCAAATCAAGATTTTCTGGGCCTTTAGTGACGTGGGGAAATTTCTTCTATGTTTTTGACATAATAATGCTTAATGCATTATTTCGGTTAAGATTTTTAGATTTGAAAGAGTTTAAGAAGAGTATAAGATGCAATTTGGTAAATTAATCATAGCAATTT
CONSENSUS	LG-I	Chr01	31389288	180.417	TTGGTTTCTGATTTGAGTTCTTATTTGTGAGAACTATCTTACGTAAGTTTAGGATTATCTTTATTTGTTATACTCTTCTTAAGCTCTCCTGAAAGGGTATAGCCAAGATGCATTGAAGTTTTAACAAGTAAGAAATAAATTATCAAATATTTTTTAGGAACTTTTCTAAACTTCTTTTGTTTTTATCCTGAATCAACAGCG
CONSENSUS	LG-I	Chr01	31569288	181.847	CACTATAGCAATCCACGGTGGTTAATGATAATAATAACAATAACAATAACAATAACAATAATTTTTAATTTTATCCATCAAATCAATCGATGGTTGTTTTTCAATATTGATAATATTTTTTTTCAAATTTATTAATTATTTTATTAATAATATTAATTATAATAAAATAATAATATTTTTAATACAAATAATAATATTTTT
CONSENSUS	LG-I	Chr01	31799288	182.421	CAGCAGGATGTATGGTGTTCACCCCAGGGGAAAGGCTTTCAAAAAATGAGGTGAGGCAGATTCAAAGAAAGGTGAGCTCTTTTGCTATGCAATAAATGAAAGCAAGAAGGAAGGAGTGAAAGAGGAGGTTAAAGTGATGGAGAAACAGACAAGTTTGTCCCGGAAAGCATTTCAAGGAGCCAGAAAGTGTAAATATACTTT
CONSENSUS	LG-I	Chr01	31889288	183.356	TCATGGCCAGGCGCTTGGCCTAACCTTTCGGAAGCGAAAGTACAACACCTTGTGAATAACACAATCAAATAAAAAATTTCATGATTTTAATATTTTTTTTGTATTTTAAAAATTAATCCAAGTCGCGAAGAAGCACAAGCTAATGGAATAGGAGGAGACAAAGGATGTGTGCTGGAAACAGGTTGTAATGGAGCTCAAAAT
CONSENSUS	LG-I	Chr01	31999288	183.724	AATGGCAGTGCTCCAATTCTCAACAGTTTGGGTTGGCTAAATATGGTATTTTTTTCTGGTAACAACCATCCCATGCACAAAGGGGTTATGGGCCTCGATTCTAAGTTGGTTTTGGCATGGAATTGACTCTTTTTGTTACCAATATTTCCAATTTTTTTCCTAAAAATCTCTACAAGTATGATGATATTTCTGTCAACTACA
CONSENSUS	LG-I	Chr01	32109288	184.306	TGCAAAGTAGCACTTCGGATTACAAAAGCACTGGAGCTAAAAAGAAGCAAGTCCACTACAAGATTTGCAAAGAAAGAAACAACAGTAGAGAACAGGATAGCTTGCTCCGAAGAGCTCGAAAGAAGGAAAGAAATGAATACTTATTCTTGGAAATGCTTAAAGTTGATTTCATACATACTTGAAAGTTAAAACATCAATTTG
CONSENSUS	LG-I	Chr01	32289288	185.672	GTTATGTGTTTTGCAGATTAAATCGGGTAGGACTTAAGTAATTTTATTGTGTATTTTTTTTAGATTGATTTTTTCTCAATTTCATCCTTCAATAATGAGTTTATTGAAAATTAGACTTCATTATTTATTTTGATTTAATTTTTATAGAATTATCATAGTTTTATAACCAGGATCGCATGTTTAATAGATTAACTCGAAACT
CONSENSUS	LG-I	Chr01	32369288	186.568	TTTCTCTTTTCTTTTCTTCTTTTTTTTTTTTAAGCTGAATCCCCATTAATTCTTATTTTATCTGAATCTAACCTTTTTTCTCTCTTTGTTCACTTTATTTTCACTCTTCATCACATTCTTTTCTCACCCTTCCTTTTTCTCTTTTCTGTTCTTCTTTCTTTTTTAAGCTGAATCCTCACTAATTCTTATTTTATCTGAATG
CONSENSUS	LG-I	Chr01	32429288	186.671	TTGCAGAGTCCATTGATATCACAATGTTCAGCTCACGTGACTGTGCAGCCGTCACCAGAATACCAAGCTGCTGCAGTCAAGCAAAAAAACACAAACACTGCAGAGTTGCGTGGAGGTCTCCCTTCTTTCTTCAACCTGCTGCTTTGTCATTTTTCTCAAAGGTTTACCTAGGATTGGAATATTTCCCCACTAACAAACATG
CONSENSUS	LG-I	Chr01	32499288	186.827	TACCACCGGTACTACTACAATTAATATGATCAATTACATGATTCATCACGGTATCATAATTGTCATCATAGTTAACACCAAGCATAGTATTAACCCATTCATCTGCCATATCTTCCTACACAAATTGAATTGCAAACATTTATGTTCATTTCAAGTCATATTAAAAACAAAATTTGAGCACTTTTATATTTAAATTGACAG
CONSENSUS	LG-I	Chr01	32579288	187.095	CCAGTGAGGAAATAATTCTTTTGCTTAGTGAGTTTATGGACACATGTCAGAAGAAAGTTATTATTGTTGATGAATTTCTGCATTTTCTTTCAAAGAATTATCCAGTTAAGGGACCAGAAATGCTGGGCGTGCGTGTTCAAAGCTTGGGGTGCGTATTCATGAATTATTTTCAATTTTTGTCATTTTGTATTTTTTCTATTT
CONSENSUS	LG-I	Chr01	32649288	187.288	TACAGCCTGATGGTCTGTCATCCCAAAGCTTCACAACGCCGCCATATGTCATTTATAAACCTTTGAGGATACTATGAGCTATATATCCCAGTAAAGGTAAGAGGTGCCAACTTTATAAAGTCATTCAACAACATATTGAATCTCTAAATAGTGTGGGATAATGATGGTACATATCTATCCCTTCTTTAATCTCTTTCCATA
CONSENSUS	LG-I	Chr01	32709288	187.622	ATCAGCCAAGATTCCACAAGTTTACACAGTAGTTGTTCTTGAACTAGGATTTTAGGCTTTAATTGAGTTTGTGACAAAAGATATAAAGCAGACAATCTGCCAGAGAACAATTTGTTCAGTGAAAAATAAAAAATTACTTGAACAAAATGGAAAAATGAATTCAGTAATGCATCATGTGTAAACAGGAGAATCACACTTTGC
CONSENSUS	LG-I	Chr01	32789288	188.33	TCCACAGCTTGCAATGCATTTACTAGTTCTTGCAGACTCATTTCTGAGAAATCTTTAGAATCTTCTAAAGAGCAAATTTTATGTTCAAATTTCTCTGGTAGACTTACCAGAACTTTCTCTACTATTCTTGAATCTGGAAAATCTTCTCCTAAAAGTCTCACTTGATTCACAAGTTTTGAAATTTGAGAAGAGAAGTCTTTG
CONSENSUS	LG-I	Chr01	32829288	188.45	CCTCACTTACCTGCGAAGACAAAGGGTATAGCTTGTCATCAGAGGGTGGCACTGTGAGTGTAGCTCTCCTTCGTAATTGTAACTGTCGGTTTTAGCTTTTTATACAAGCAATTCATCAAGGCAAGAAATCTCACGCCTTTTGGCAGTAAAAAACAATGTTCTGATTGTTCGCCGTATCGATCAATAATCAGAGGCATTATC
CONSENSUS	LG-I	Chr01	32919288	188.854	TACTTGTTTGCTTAGAGTTGAAGGGAAATAGGGTTTTGTCAAATCTATAAAAGAGTATTTGTAAGCAAATGTGAGATTGTAAATACCAGGGTATCACTGTTTTCTAGATGTCAATATAGGGAGGGAAGGATGGACTAAGTTAATTTTTCAGGTATTATGGTTGGTTTTCATGGAATTTGACCACCAACACTTGTATTTCAG
CONSENSUS	LG-I	Chr01	32979288	189.189	ATTAGGTTCTTCTTCTACGATTGGACATTCCCTGACATTACCTTCACTCATTCTCATTGCATCCATAACCATATTCCTATAAGGATTACTGTTCTCATTTCCAACTTCATGCATGTTGCTAGCACTAGAATTTGACCCAACCACCTGTTCTTCCATGCTCTCATCAGGAACAAATAGTTCTCTGTGTGCATACCAACACAG
CONSENSUS	LG-I	Chr01	33069288	189.662	ATCCAGTATGCATCAAGTTTTTGACTTCCTAACATCTTTATTTTTTTTTAAGATTGGAAAGAAATTATCTGACCTACGACATAGCATGAGTGAAAAAAACTAGTTAAATCTATATGTGAGAATATTATAAATTAAAAAAAAAATCATAACATATATTTCAAAGATGCTTAAAACCTATTTCACTAATAATAATAATAATAA
CONSENSUS	LG-I	Chr01	33119288	190.067	AAACAGCAGAACACTCTAGCCATCATCATTTGAACCCAAAACCTTCCACAATTAAAGAACAATCCAACTTTTGAAGCTGACCATTGCACAATTCCCTTTAAGTTTCTAAATTTCATGTTACAAATGGCTAACAAGCTTCGGATTTCACATCCTACCATGGAAATCAATCCAAAAATCTCCCAACTCAAACCCCTATAACTC
CONSENSUS	LG-I	Chr01	33209288	190.531	CTACACCATTTAAAGACGCTGTATATGATCCACTTTTGTCAAAGTCTCTTTCTGTTACAGTGGTTTGACTTGATGCTGGTGAATGACTGTGAGTCTATTGTCTCAGATAGTTTTTGATTATGATGATCAAATGAAGATTCCTTTCCTTAAGGATTTTATTAAATCACTGTCGGAGGAGGCTGACACAGTGAGGTACGTTAT
CONSENSUS	LG-I	Chr01	33299288	191.466	TCTGGTGGATGTGCATTGCGTGGAATTATGCCAGGATCCCTTCCAGATGTTAGCAGGAGAAGAACTAAATCCTGAGACATCAGAGACATTTATGAGCTTCATGTTCAGTATTACAGAAACAGTTTCCCTATCATGCCCAGGAAAGACATTGAAGAGAGATTTCAGGACAGATTTAGAGCTTTCTCTCCAGGAACAAGATAG
CONSENSUS	LG-I	Chr01	33389288	192.052	GTTTTATAATTAAGAAAATTATTTAAAGTTGTTGATCACTTAGTACAAATAATTTAATAATATAGTCATAAATCAAGTGAATATTCAGCTATTAATTTTATGAGAAGAATATTTTTATACTAGAAATTCAAGAAAATATATTTTGTAAGTAAAAAAATGTCACACCCAGAACTTATTATAAAATATTTTTCTTATATTTTG
CONSENSUS	LG-I	Chr01	33419288	192.125	ATGCAACAATTGCATCTTGAAGCTGAAAGAAAAAGGAATGTTTCAGAAGTTGCTGGAAACTCTAGTTTTTGGACCTCAGCTCGCGGAGATGAGGAGAGCTCAAAGCAAGTTTTAGCGGATCTTCACCAAAATATGGGTCTTCAGTCTATTCGGTCATCGGAAGACGATTATCGGAACCTTATATCTTCTTCTAAATCTCAG
CONSENSUS	LG-I	Chr01	33499288	192.26	CTATAAATGATATTGTGGATCAAGAGATCTTCCTCCATTTTCCTTTTGATATTGCTGAAAGAAGGACACCAGCATTATTATTTAAAAAAAAAACATTGAAAGATGTTAATTTCTCTAAAATCTTTTGCATCGGAGATCTCCTAAAAGACCACTTTTAAAAAAAAAATGTTCTTGACAAATACTGCTAATCAAATAATTAGA
CONSENSUS	LG-I	Chr01	33709288	194.392	GATCTGCTAATTCAGAACTTGAACTAGATCTAGTTTCATTTTAATTTACTAACATGAGATTAATCAAATCAAAATAACCTAGTTGACTCATTCAAGTCAACTCTAAATTTTTATATATATATATATAACATCGGTGTTATATTTATAGAAAAAAACTTGAAAAAATCAAGTGATATCATTTTAAGGTTAACCTTGCAAGCA
CONSENSUS	LG-I	Chr01	33789288	194.668	AAATCTTTAGATCTCCACTTGATACAGTCCTTAATGCTTTCCCAATAAAGTTAGGCAATATAAATGAATTTCATCTTAGCAAATCTAACTCTTATATTATCAGAAGTTAGTTGAATAAAAAAAATAATTCATGTCATGAATCCACCTAGTAAAAATCTAAGGGTCATAACAATTGTAAAAAATAAGACCATCTATTTTATT
CONSENSUS	LG-I	Chr01	33839288	194.974	TGTTGACTGAGGTAAGAAGTGTGAGGTAGTATATTGTACCTATATCATCCCACCGAACATTAGGATCTCGATCCATAATCTCATTACTAATATGCTCAATGAGACGAGGTTCCAAATTCCTCAACTTTTCAGGAAGTTCACCATCAGGACCGCATAGCATTTCCAAACTAAAACAAAACAGCAACTTTAAACTTAGTGCAT
CONSENSUS	LG-I	Chr01	33929288	195.699	AGTCCAGATCCACTTTTGTTGATATATGGGCTCAACATGGGGGTTTCTTCCAAAGACATATATGCAGCAACACCAGTTGAGTGCTTGCATTTAAGTTACTAATTGATGGGATAAAACAATTTCCATGATACCATTTGCTGAAATACATTTTGATTAAGACACATCTTAGAAGTCAAAGTCCTACACCAATTTATAAGATGT
CONSENSUS	LG-I	Chr01	34049288	196.711	ATTCATAAAGCAATTTCTCTTAAATCATTAGTAATATGATATAGTCCAATATGCTCGTAAAAGGGTGTACTTGACAATGAAATCTTTCTCAAGTAAAACTGCTCTCTCCAACCATCTAGTAGGTGGTCCAGTGTTAAGCGATTTGAATTAAAGGATTTATTTCCCCTGTAATTTCAGGTTCGAGCCCTGTGGTTGCTAATA
CONSENSUS	LG-I	Chr01	34139288	197.219	TGTTTTTAATTTTTGCTTTTATATAAAGTTAGTGTAGTTTGTGTGCTTGTAAGGGTAACTTAGGTTGTCAGTTTCAAAGAAAAGTCATGTTATTAATCTTTATAAAATTCATGAATCTGATCACAAGTGTGGCTAGTTAACCTGATTTGCGGGTCTGACAAGTTTAATTTCTTTTAATTTTTTTAATTTTATCCTTAGTTA
CONSENSUS	LG-I	Chr01	34269288	198.31	AATTACATGTTTGATACAACATAAGGTGATGAACAAGTTCTTCCATTACATTATATTACGTATTGTGAAAGTGTGAAGCTTGCCTCCTCTTACTTGAAAATTTATTCTTGATTTTAATCTTAATGTTGGCAGTGAATCTTTGCATGTCTTGGATTGATTATTACCATGTATTTGAACATGTTTGTGTTTGTGATCTTTGCA
CONSENSUS	LG-I	Chr01	34339288	198.827	TGAATTGCTTCATTTAGTGCTTTGATAGAGGAGTGAGTTCAATGCATTAGTATTTGATGTTTGATGCAGTATTTGATGCCCTTTGTGGAGAAAGAACGATATAAGATCTCGAGTAGGTGCAGGCTTCATCCAGAGAATGACTTATACAGAGATCAAGAACAGCATAAGATGCATGTAGATATAAATGAATGGCGATGTGGA
CONSENSUS	LG-I	Chr01	34409288	199.187	ACGCTGGTTTTCCAAATACAGTAGTTAAGAAAGAACTATAGAAAGTTAAAAAGAAAACAAATTACAAGAAAAAATACCGAGCCCCTCTTACACCCTATAATTTGACATTGAAGTGAAATGAAAAGAATGAAGAATCCAAAGCTATGAAAGAAGATCCTGGGCCTATCATTTAGATTTCTAAAATAATCAAAACTTCAAGAA
CONSENSUS	LG-I	Chr01	34519288	199.715	GTATTTATGGCTGGAATGATAAGAAGAGATCCTTTGAAGAGTTTGACATGGCCGATCGCCGGCATCGATGAGTTCACTTAATTAAGAAAAGAGATCAACCAAAAAAACTAACTAGTCGAAGGGAAAACGTGAAACAATGACACAGAACTAGGTTGTGTCCGCACAGGAGGAAGAATTCCACAAAGGTTAATAGATTTATGC
CONSENSUS	LG-I	Chr01	34569288	199.839	CAGTGAGCTTGCAGCCTTTTCATTCATGTATCTGTATGAAATTTCATTCATCGATTAGTTTTTCACTTATCACCTGTTTATCCAGATCACCTCCTGTGGCATTGCAGCCATCATTGGGTCACTATTTTTCCCAGGTAAATGAGGAATGGAGAAAGGGATATGAGGTCCAAACCACTCAGACAGGACATTATGTGTCTGATC
CONSENSUS	LG-I	Chr01	34639288	200.029	TTAATTGGGTTGAAATGAAAAATCAGTATCCCTCTTGTTAGGTCTTACCTTTTCCCTTCAGGAATTAACCCAGGTTGCATTCAGTTGGTGGATAGGGCAGCAAAGAAATATGAAAAGAAAAAACCGTAATTTGTTTTAGAAAATAGAAATAAAGATATAAATTTGTATCTAAAATAAATTTTAAAAATAAATTTTGGAAAA
CONSENSUS	LG-I	Chr01	34709288	200.535	AACATAACATTCAAAGCTAAGCATCCACATATTTAAGGTAACATTGAAAGATAAGCATCCACATAATTAAGGTCTACAATTCAGAAATTAACATCCATGAAATTCCAACCCAACATCACTATTCAGTCATACATATATAACAAAACATACATGGTAGTGGGTTCCAAAAACTTAGCTATGGAAATACACCAAAACATGGGC
CONSENSUS	LG-I	Chr01	35029288	200.909	AGTATTTGGAGTACAGGAAGTTCGGGTCTGATTCAATCCTTGTTTTTCGACTCGCTTTTTGAGCTTCGAAATAGCAAAACTGAGTTATATGCCCTTCATATGTTTTGTAGATCTTCATCTCAGATATTTGAAAATGGTGACGAACATCTGGAACTGAGTTGTATAGCTTCCTTTGTAGCACACAATAAATCAATGTTCGGT
CONSENSUS	LG-I	Chr01	35099288	200.985	AACAGTGTACATCAAGAAAGAAAAAACCCTAACTTTCCCATTATACCAAATTAATTTATTTTCACTTATTACAGTTATAAAGAGAATGACACATCACGTTATAATAATTAAGATATTTGGTTATCAGCCATAATCATGTCATTTGCTAGTAAATTGTTGTGTGATTGATTATTAATCAAACGCAAGCCTCTTTTAGTTTAA
CONSENSUS	LG-I	Chr01	35189288	201.139	ATGAGGAAACGGGAATAAAACTCCAATTGTTACGTAAGAAACTTAAAGTGCCCAGTTGTGAAATTTATGACCCAACAACGTCAAGCCCTTTTGTTGTTTTGGGTGTTCTAAGTGCCCCAAATATGATCTTGCCACCCGGTCTGCATCAATATTACTTCGGCTTCTTTTTTTTTTATCAATTCATACATTTTTTTCATTTTC
CONSENSUS	LG-I	Chr01	35269288	201.391	CTAATAATACTTAATATAAAAATAATAAAATAGAATCCTAGAGTTATCATTAATTTTGTAAATAATCATTAGCCTCATTAAATAAAAGTAATAAATTCCAGAGAGTTTTAAAATTAAATAAATATTACAATAAAAATAATTAAGCCCAAATTCTTGTGATACACATTTCATTTGAGGTTTCTCTTTTAAAACATCGATGTT
CONSENSUS	LG-I	Chr01	35319288	201.51	CACCAATTATTATCCATGTAAGCTTTGATTGATATTATAAAATTATAAACTACAATCTTCTCAAAATATTATTTTTTGTGTCCTCGAGTATCCAAAATAATATTCTTTTACTTGTTAATTTTGGACATGTTTGAGAAGTATTCCATACATATCAGGAAGTATTGGGCCAAGTATGGTATCGGATATGGCCTGATAGGAATA
CONSENSUS	LG-I	Chr01	35439288	202.135	AAAATGTTTTTTTAATTTTTATAAAATTTTTTAATATATATAAAATATAAAAAAGATTTTATATGAATCATACCAACTTCATAAAAAATTAAACACATTCAATATAATTTAAAAATACATATAAAAAGTATTATTTAAAAAATATATATAAAAAAAGAGGTTAGGCGATGTGAGTTTGGTAAGCTAGGCCTAGCACCTAGC
CONSENSUS	LG-I	Chr01	35539288	202.921	AGACTAGGTTCGGCTGCGATTGGGTGTGGCTGCGTAGCCAGACTGAAAGAGCTAGACCTAAGGATTGGATGTGGCTCCGCAGTCAGACCCAAGAAAATTGTATAGAGGTTATTATGTCAGCAAGAGTGTCCCTACCCATGATAAACTAAAATTTTTGTTGCCTCGTAATTTTGATATAATCAACATACTTTGTTTTCTTTT
CONSENSUS	LG-I	Chr01	35629288	203.416	AAATATCGCCAATGAATGAGCCAGGAGAAAATCCTGAAAGTTCAGCTAGCATGATATCTGCAGAAACCGAGGAAGTTGCTTTGAATAAAACGACTCAGAAAACTGAGGAAGAGATGGATGAGGGTGTTGAAGGCGTCAAAAAGGAGGGAGAAACCGGAAAAGAAGATGGCGAGGAACAGGTCATTGATGAGAACGATGCTA
CONSENSUS	LG-I	Chr01	35709288	203.562	CACCTAAAACTTGTAAATTGGTAACTTCTGTTTGGAATTGTTTTTTATTACAAAATGTTAAATTATAAAGGCAGTATGTATACGTGTGTATGTGTGATCAAGACTGAAATTTAAATTAGTGTAACTATTGGTACAGGTGAGATTGTGGGAAATAGACGAGAGCAGGGGACGATTAGCAGAGCATAAATTTTCGGTAGGTGT
CONSENSUS	LG-I	Chr01	35819288	204.122	GAGCTCAATGATGGATCCACCGTTATGGCTAGAAATATATTTGCACCTTTTGACCTGAACGTTACCAATTTAAATCTCGATGTTTAAATTTAAAACGTTCTTGCAGAAGAAACATGAGTCAGTCAGCCACACGTATCACTACCATATTCTTACATTTTGCTTACAGGATATTCTGTCGATGATAATAATTGGCATGATTTT
CONSENSUS	LG-I	Chr01	35919288	204.507	TAATGCTATGTTTTGTTGAGAGTATTTTTGACTCTAGGGTATATTTGATAATCTCTAGGTTCTTTGTACTGTCACTCTTGGTGCACCTAGGGATGCTCAACGTTTGGATTCCTTGGTCGGACCCCCAACAAAGCGTTTCATGCTTCATTATAGTTTCCCTCCATTTTCAATTAATGAAGTTGGCAAAAGAGTTGGTCTGAA
CONSENSUS	LG-I	Chr01	36019288	205.332	ATTAGTTAATAAGACTTTAACTATATTCTTAACAACTATCATTCAAAAGAATTTGAAAATTTAGGAAGATTGTTTGTCATTTATTAAATTTGTTTATAATAGGAGTATGCATTCTACTATTGATTATTTTTCTTTTGAAATTATATATGACTTTAATCCTTTAACTACTTTTGATTTGTTTTCTTTACCTATTGATGAAAG
CONSENSUS	LG-I	Chr01	36079288	205.402	ATTTTTTCGATTATTTTTTATAATTTTCTCAGTTTAATCGGCTTTTTAGTATTTTTACTCACACCTCTAACTTAGGGTATCTATCTCCCATGCCAAAAGCAAAATTGTTAATGCATGTAAATATAATTTTTTTTAATATACTTATTTAATTTTAATATAATTAAGTTTTACAGTTGCATATCATCGGAGATGCCAACTAGT
CONSENSUS	LG-I	Chr01	36179288	205.495	AACTAGATGGTGACTCATTTATCTCCTTATCCTTATCTTTTTAGATCGTTAAAATATCTCATGCAACACCTATATTTTTTTTTTAATGACATGATTGATGATTAATGAGACAGATGTTAAATCTTATCCCACTAAATATGTCAATCTAATGGTTTGACAATCTATTGGTCTGACAAATAATCATGTGATCAATCACTGACA
CONSENSUS	LG-I	Chr01	36229288	205.957	ACAAGGCTGCAATAAGAGATTAGCCTACGAAGAAAACTTCAAAGAGAGAGAAAGAGAGATAGTAGAGCTAGCACAAGCTGAAGTTACTAGTAGCAGCTACCTCGAGGATGCTAGTGTCCTTTGTTACGGCCTATTTAGAAATGTAGTTAGTATTGAATACCATTAAAAGTGTTATTAAAATAGATGATACTTCATAGATGT
CONSENSUS	LG-I	Chr01	36269288	206.212	AAGTGATAAGTTGAGAAAAATTTGTTAATGGTAATTAAATATTAAAATAAAAAAAATAATTTTTTTCATAAAAACAAAATACAGATAAGCATGGAAATATTTGTGACTTTTTTTTAATTCATATGTTTTTTTTTGTTTTTTTTATCTTAGAGGTTATTTTTTAATCAAAAAATATTTTTATTTTTATAAATACATTATGAA
CONSENSUS	LG-I	Chr01	36349288	206.441	TTTGCCTTTTATGTGTTATCTTTATTGGTATATTTTCTTTGTTTTAAGAATAAAATAATTATTTTATTCATGACTTCATAAGTCATGGATAAAAAAATTAATTAAATTATTTATTTTATAAGCTAAGTGTTGTAAAATAAGTTTTATTTATTTTAAAAAAATAAATAAATACATAATTTTAATTTATCTCATAAATATAAT
CONSENSUS	LG-I	Chr01	36409288	206.616	CCCTTTCTATCCTCACATGGCCGGCCACTTGAGTTTTGAGTCAATGATTTTTTTTTTCTTTAACAATTTTATGTGTTTTTTTTTCAAGTTCGGAGCATCTTATGTTAGCTTACTAACCTCATTCAATCAATTTCTGCATTTCCCTCAAATCTTCCTTCAAGAACCCTAATTTATAAAATCTAAAATTTGTTTATAATTCCT
CONSENSUS	LG-I	Chr01	36499288	206.832	AGCCACATGCTACTTGGATCAATTGCAAATAAACCAAAAAACACATCCAGACATCGTTCAAAAAATTCTTGTGAATATTGCCACACCTATAGGAATTTGGAACTTTTCTTGCTAAAACATAATAACCAAAATATTTTAACTAAAATTCTTCACTGCAAAATAACTTGCAAGATTATTTATGTACTTGTTTAAGAGTCTAAT
CONSENSUS	LG-I	Chr01	36609288	207.327	AACAACTTAGAACAATCTATTTAAAAAACTTTTTAAAAATAAAGGATATGGTTTTTGAATTTTTAATCAGATTTTAACAAATCCAATCCCCCTACTTTGTCATTTTATTGAACTTGAAAACAATCCAAAACACTATCGTTTCTTGCTTTGTGAATCCTAATTGTCTTCCACCTATATTTGATGCATCATCATCTTTTGCTT
CONSENSUS	LG-I	Chr01	36689288	208.719	TGTCAAAGTTGACCTGGTATATAATGATTTGAGTAGAATGAAACAAATTTCTGTTGAGGCATTCATAGGACCAAATAGTTCAACCTCCCATATACAATGTAATAAATTAAATTAATAGATAATGAAGGGGGTGGGGGGGGGGTTGAAGGTAGCTTGCAAGAGATTTGAGAATTTTGCATCCTTAGGTCGCAAGCTTGAGCA
CONSENSUS	LG-I	Chr01	36729288	208.908	AAAATATATAAAAAATTATTTTTTTAATGTTTTTCTATTATTTTAATATATTAATATTAAAAATAATATTATTATTTTAATATATTTTTAAATAAAAAAGGAATCTTTATAACAATAACACACAAGATATTTGTCGCGGGGGGGTAATAGGCTAATAGCAATGCAACAAGTGTGCGGTGACTGATTGATATGCACAAATTA
CONSENSUS	LG-I	Chr01	36789288	209.116	GTGTGGGGTAATTTTGCTCATGCTTCTTCAACTTTCTCGAGGTATAAGCAATCACATTACCATTCTGCATCAAAAAACAACCCAAACCAATCCTGGATGCATCACAGTACACGGTAAATAGGATTTCGGGTCTTTCGTCTAAAGGGATATTTAGATTTGGGAAGAAAGGAAAATTGTGTCCTAGGTTTATAGGGCCCTTTG
CONSENSUS	LG-I	Chr01	36859288	209.732	CCAGGAAAGTGTTTTCCTGAAAAATTTGGGCGGAAAACACTTTCCGGAAGTTGTGAAAAAATTAGAAATGTCATATTATTTGCTAATTATATCAAATTTGGTCCTCAAACTTTTGATTGCTATATATATATATATATATATATATATATATATATTTTGTTTTGAATATTTATTTTTCAATTTCATCTCTTAAAATTTAAT
CONSENSUS	LG-I	Chr01	36909288	209.907	TGAAAAAACCCTCAAATCAAATATCAACCAAATATCACGCAGCTCGATTGTTTAACAAGATAAAACACAGAAAAAAACATACATTCAATACAAAATTACAATAAAAAGATAAACCCTTTTTATCATCTCCGCTTTGAGTTAAATCACAGCAACAGTTATTTTACCACAAAATCAACAACGCTTATCTCAATCCACACACAC
CONSENSUS	LG-I	Chr01	36969288	210.311	ATATGTTTTTATATATATAAAATTTTTCAGTGTAAATTGAAAAGTCTATGCAAGCAAGATCAAGATATTCTATAACATAAAATGAGACATGCATCCGATTATGTTTAATGAATTTATTTATTTAAATAAATAAGAGATAAATCTACACTCTAAAAAACTCGTGACTTAAAAGATAAACATAAATAGAATTGACTGAATAAA
CONSENSUS	LG-I	Chr01	37109288	210.903	CATGCTTAGGGGAGCTACTGGATGCTGATCTTCCTTGTTTCCTTTAATCTTAGTAATTTCTTTTTTCTGATGTTCCAATTAGCTATTATTTTTTTCTTCTATGTTTTGGTTGTCTCGATAAAATTGAGTTATGCTCAAGCCTTGGTGGTCAATAACTTAAAATATTAAAATGTTACCAATGGTTCATGAAATTTTATTCTT
CONSENSUS	LG-I	Chr01	37139288	210.972	ACAATTATAGGCTACAACCTATTTTCACGAATTTAGTGATGTATATTAAACCTTGAACCCTTAATTGACTTGTTTTATAGAAAGGTTGATAAAGAATAAATTACATAACTTCCCTTTTAAATGTTATGGGGAAACCTTCATATTAATGGTAAAAAAAAAGGACCAGTCCATAAAATTCCTTGTTGTAATAAGGACTAGTCC
CONSENSUS	LG-I	Chr01	37289288	211.412	AAAAAAATATTTTAAAACACAATCATCATATAAAATATCACACTCCCTTGAATGGCAATCTTGAATGATTCGAGATGGACTTGCATCTTTTATTATACTATTCTTGTGAATGCTTGTTATTTTCTAGAATGTCATTGAAAAAATGTTAAAGATGTCAAAATATAATATTATGATTACATAATAATTTTGTGATTAATACAT
CONSENSUS	LG-I	Chr01	37439288	212.18	AATTGCAATTAAGAGAAGAAGGACTGAATCAACAGTAAAAAGAAATTGAAGGGCTGTTATAATTTTTTGCATGGCCAGCATGCAATCCAAGAAAAAAAAAGAAGGAAAAGAAATAAAAGTCAATTGGCATTAAACCATACCTCACAACTATACATGTGCCATCCAGGAAAGAAGGGGACGTCGAAACGCATAATAGGATGT
CONSENSUS	LG-I	Chr01	37459288	212.053	AGATTCTGTTTTAGGATGACCATGTCAATCTCAATACATAAATCAAGCCAATCAAAATATGGCCAAGCATTGCCCTTGGCGATTGTATCAAATGGTTTGGTAGGATGCAAGAATGCTTTAGTGGACAATGAAAGTGATAGAAAGTATTTGATGTTATCAAGCTATCTAGAATCACCATCAAACTTAACAAAGAGTTATTAG
CONSENSUS	LG-I	Chr01	37539288	212.366	GTTTTGAATGCCCGCAAATAATTTGAAGATATAGTCCTATTCAGAGCATGAGTCACTCAACAGAATAGATTAGCTTGGAATTCATTTGGTTATCAATAGAAAAAGAATTTAGCTTGTATTAGGATTTAATAAACTTTTTTATCTGATATCAATATATGTATAGGATTAGGATTAGGATTATCAATGTAAATAAAATTTAAA
CONSENSUS	LG-I	Chr01	37719288	212.741	TTATAGTCAATGAAAGGTACCTAGAGTGGTGCGATGGAAAGTTGGTCAGTGGCCTGACAATAAAGAGCTAATAGGTTGAGACTTCACATGAGAAGGTTGAAGTGGGGCATATAAGAAAGAGACCTAAAAAGAAAGAAGAGCAAAGAAAATATATAGAGCAATTGCAAGTCAAGTTAGAAGCTGAAAAGGCATCGAAAGCCT
CONSENSUS	LG-I	Chr01	37959288	213.338	TAAATAATAATATTGTCAAAAAATTTCTTACTACCTAAATATTTTTTTTTTACATTTTATTTTGTCTGACCTAAAATGTAATGCAAGCCAGTTATCTAGGACACACTTACAAGGATGGAGTTTAATGGTAGTAGCAAATAGGTTATCATATCCATGCAAAACGACATCGTTCTTTTTAAGAGTGATTCTTCACAAAACCAC
CONSENSUS	LG-I	Chr01	38039288	213.724	CCCATCCCATGGACATATCAGGCCTACACGCCTACACCTAGGATAAACTACTCTAGAGTTGCCTGTGCAGCTTCAAGAATCAGTACTGAGAGTAGCTGCTGCTTGTAACATATAAAAAAATAGAGATAAAAAGACTATAATTGATTTGCTCAATGATTTGGATTTGACATTTTATGCATCTATTTGTAGCAAGTGCATGTT
CONSENSUS	LG-I	Chr01	38239288	213.94	GGAAGAAAGCACAATGTTAGGCCACTCATGACCATTCCTCCCACATCCAACATAAATTTCATTTCGCCTTATCTAAAAAGCCAAACAAATACCCAAAATATCTCGTACCGCCAAAACAACACATTTCACCCACGCAGAAGCTTCTCCGCAAACCAAGAAGAACTGCCCCCACTTCCCATACCTCTCAGTGAGATGTATCAA
CONSENSUS	LG-I	Chr01	38309288	214.12	CATATACTACAAACGGGGACAGAATATCAAAAACAAACTAACTTGGTTTCTTCAAAATCAATTCTTCGTCAAAAGTCAAAGCAGATTAAGGGTAGCAGCTATCCAAATTGATGGAAACCTAGAACCCACCAAGAAGTTCGAGGTCAAAACTCAAAGAAGTCTACCAAAGAAAAAGTTAGTAGTAGAGAATGCAGCGCAGAA
CONSENSUS	LG-I	Chr01	38389288	214.491	TGAAGTTTTGACATTTTTGTAAATGAGCCCCTGGATAAACTTTAATTGGACCTCAGCATTTCAGCGTTTTTTACAACACAGTCCTTGGACTCTAATCTAGCACAATTTTGACCCCAGTTATCCCCAAAATTTGGTAATTCTTCAATTAAGTCCCTGATTTCATTAATTCAATTAATTCCAAACTCAATTAAGTCTCAAAAC
CONSENSUS	LG-I	Chr01	38479288	214.817	TTCATCAATGATTTACAATGAAAATGAAGACAAAATTAAAAAAAAAAGAAAAAGAAAAATATTTCATCGGCATTGTTGACATCTCGACTCGCCTATGAAATTGCCAACAAAAACATTTGAAGTGATTTTAAAAGGATTTTAAACTTGACAGTCCTCTTTTCTCCCCCTCCTTTTCTTTTTCTTTTTCTTTTTCTTCTTCTT
CONSENSUS	LG-I	Chr01	38539288	214.953	TATACAAGGCATATGCATTGCTTTCATAAGAGTACAAAGCAAATTAATCATTGAACGAGAGGGTAAAATGAGATGGCGTAGGCTATGATTTTTGTCTTAGTTAAAAGACCATGAACAATGTTATAATTAAAGCCATCAACACCTAAATTAGGTTTGACGATGCCAAAATTAATAGAAACAGTAATGGTTTGGTGGAATAGG
CONSENSUS	LG-I	Chr01	38629288	215.107	GGTCAGATGAATTTTTTTAATATAAAAAAATATCTAGGTGTTACTAACATCTTTTCTAGTAGAAAAAAATATAAATCATGTAGGGGTTTATCCAATGTGACCCGATCAACCTAAAAGATCAAGAGACAACCTGGAAAACAATTAAAAATATAGTTTGACTACAACAAAAATTCAAGACAACATGTTTTTTAAAAGAATATT
CONSENSUS	LG-I	Chr01	38779288	216.145	AGTATATCAACATATCAGACAAATACTTTAGTGGATGTACCAAGTATATAAGCTTGTGAGATACATGAATGAAGGAAAAACATTTAAGTTGCCATAGAGAGGAAAATATGTCCAACTGCTTTTGCAAGAAAAAGAAAGAGTTCAAGAAAATAAACAGTCAGGAAACGCTTATGTGCATTTTCAAAATCATACGTCGCTATT
CONSENSUS	LG-I	Chr01	38899288	216.453	CTCTTGCTTTTGGATTTCTTACTTCTTGTACTCGAATTATCAGGTCAAGCATTGGAAGAACTTAGAGGTTCTCTTTACAATGATATTCGGACTTCAGAAGGAGCTAAGCGCCAGCAACAACGGTTTTGTGGACCAGCTGTGGCAATGACCTTCAATTTCATAGCCGCTGTGGGGGTTATCATGGCAAACAAATTAGTTAAT
CONSENSUS	LG-I	Chr01	38949288	216.599	ATTTGATCAGAAGCAAGGGTATCATAACTCACAGGACCAGATTCAATATATGACTGAGAAGATTCTACACCACTAACAACAGGCACAGGCACTGATCCATCTTGAACATTGTAATATTCTACTGGCTGAACAGAATTGACCATAACTGAATCAGTTTCAACATATGTGCTAGGAGTTGCTAGGTAATAAAGTGATGCATGT
CONSENSUS	LG-I	Chr01	38989288	216.908	CAAAGCTACAAGAGTAAAGCTCTTTAGCTGTTTTTTTTTTTAACTCGGAGGTGGAAATTCACTATTTTCCTAGTTATTTTACTTTTTAACCCATTGTAGTCTATTTGACCCCCCATATGTAGTATTTATAAGGGTTGTGTTCGTGTATTCATTTTGAATACATAAGCAAGTTATTGAATATAGCATCGTTTTCAAACCCGA
CONSENSUS	LG-I	Chr01	39029288	217.184	TGTAGAGAAAAGGAAAGAATTTTAAACGGGAAAGGGTACTGTTCAAAACACAAATGAGCAGTACCATGCTAGAAAGTCGTATTTCCTTATCTGGCGTGGTAGAATTCCTATCATTTTCTGATGATCCAGTCCCCCTCTTCAACTTCTTAAAAACCAGCCCATTTCCTTCTAATTTCATCTTTAATTAAATCCCTCATTTTA
CONSENSUS	LG-I	Chr01	39099288	217.651	GCTATGTTGATCTTGCCTGTTCATTGGTGAGAATCCAATAATGATAAGCATACACAAACAAGTCATGATTTTTGCTTGACAATACTTTTTAATTTCTTTTTTTTTAAGATAAAAGTTTATTAACACAGTAAATTGTTTCATCATAAAGGGTTTTTAAAAAACATGTAATGTATATATGTTGAGGTTTTTGTTTATGAAAGA
CONSENSUS	LG-I	Chr01	39209288	218.707	ATTATGTTAGGACTTCATGATAATGTATGACACGTATGAAGAAATTAACTACTGCCCATATCTCACGAGAGATATTAAGGTAAATTGGTGGCCTTAATTCAATGCAGACCAAGCCTACTCTCAAGTCGTTCAATCCTCGCTATAGTCTTCCCAAACTCAACCTGCACCATCATTGTCAACCTCGGCTCAATATACCTTCTT
CONSENSUS	LG-I	Chr01	39429288	219.396	AAAAAAATTAATTAATTAAAAAGCATCATTTTTCACATAAAAATAAATAAAATAAAAGCACCTAAGATCCTTTTAAAACCCATCTCAAAATTCATATTACATAGGGGGCGTGTTTGACTTCTCTAAAATTTTAATTTTTTTTTTTGTTTTTGTATTGTTAATGTTAAAAATAAATTTAAAAAATAAAAAAATATATTATTT
CONSENSUS	LG-I	Chr01	39609288	219.663	GATTGTGACATGGTTTAATTCTTGTTAGGTATGCAAATTTTGCCTCCTAAAATTGCTACCTACAGTTTTATAACTGAACTCTGATTTTTTTTCTTGTGGAAATTATTTTCTAAATCAACTCTGCAACTTACCAATCATCAGAGAAAAAGTTCTGAAAATAAAAATAAACATAAAATGTTTGGAAGTGTACTCTGGCTTATC
CONSENSUS	LG-I	Chr01	39689288	219.889	ATTTATAAAAAAAGTTATTTACTATAATTCATTTATTTTTTTAATGTTACAATTATTAAATTGTATAAAATAATATAATATTTATCTTGAAAAAATTATTTTTCTATATTAATTTGATAAAAAAAAAACCAAACTTATAATTAATCCAATTACTTTCCAAAGAGGTATTCAATCCGTCCATATACTTTAATCCTTTTCTTT
CONSENSUS	LG-I	Chr01	39739288	220.189	TCAGCTGCCTAACAATTGAATAATGGAATGACCAATTTGATAGAAATAGAAGTTGTAATATTTTTTTAAGTCAAGTATCTAATACATAATTGTTATAAAATTTTAATCCAACCCAATTTTAGGGCAAGAAGTCCCTTCAAAGAGTATCCTAATTATGTTTCACAAGCAAGACAACTCCATCACCTTTATTCGCTTAAAAAC
CONSENSUS	LG-I	Chr01	39819288	220.837	ATAAATAGTTAACTTGCGCTAACCCTAACAACTAACATAACCTTCCTGCCTCTGGCTCTCACAAAAAGTCGTCTCCTTGCCCAGAAAAATTCTCAATCTTCCTTTCCTAGTTTCTTGACATAGATAAGCAATTGTATATATACGAAAAGTAGTGAGGCAGCCATAAAAGACATCAAATGCCCTTTGCGTATAAATCTCCTT
CONSENSUS	LG-I	Chr01	39899288	221.813	AAGCCATGCTTGCTGTTTTTTAAAAAAAAACTATTAATGTTCATCCATGAACCTCCAGCACATGTAAAACTATCAATGTCCAGCTTGCACATTTGTATATACCATTCGACCATGAAAAAAGTTTTTAATTCATGAAAACAAGGTTGTTAACCAACCCGCAGGGAGCACTTAGCATGTGCAACGGAGCAAATAATTGGTTAA
CONSENSUS	LG-I	Chr01	39949288	223.036	TGTGACAGATGTTGTCCTTGTAGCATATATTCAAGCCCCACTCACAAGATATTATGATAATTACACTATTATTGTTGATTCTTGGCCACCGAAATATAATAAGTAATGCTTATGCTGGAAGCTCAATCAGCCTTAAAAGGTGCGCACTTGAGCACGAGGGGAGAAAATTAACGGTATCAGAATACAAATTGGAGTTTAATA
CONSENSUS	LG-I	Chr01	40059288	223.462	TTTGTTGCAAGTTCTTTGATGTTTTAATCTTCTATAATAGAAACTGAATTTTTAGGCTGAAGGGCACAGTAATGTTTTACACCCACCCTCGATGTTTCTTTCTTTTTCCAATGCTCAACTGGGTTGGGGATGTTTTCATTATAATTTTGAAGCCTATATTCCTGACATTTTCTTATGCATAATGTGTTGATTTTTTTTCAG
CONSENSUS	LG-I	Chr01	40109288	223.806	GTTCAAGGCACCTGAATGCAATTCTGAATACTTTGTTAATCTCATCAGCAGGACTGCACTTTAAGCTACTGTCAAGGACATACTCTTCTCTTTTATGTTCGACAACTGCCTTCACCTGTTCCAAGTTTCAACATACACAACCAGGTAGTATATCAATATATGTAATATCAGGTATTTTCAGACCAAGACAAGAGGAAACCA
CONSENSUS	LG-I	Chr01	40179288	224.189	GTACAGCTGCTTCTTAGGCGCATACCTGTCATAACTTCTGGCCTTTATTCTTCCGTAGGTATCATTCAATAAGCCCAGCCTGTTCTCATCCTCACTCACCTTGTGAATTAAGTTGACTTCATCAAGAATCATGGAAAGAAGAAAGGAAAAGAGCTTAGCAACCATATACTAACAAAAAAGTCCTATCACAGAAAACATAAT
CONSENSUS	LG-I	Chr01	40309288	224.56	CTCCTCGTTATTGGCCCCACAGTCCCAACGACAACCTACCTCCTCCGCCAGCACCGCATCTGTTTTAGATTTATTGTATTCGAACGAATAAATGTCTAAATTTGGAATAAATATTTGATTTTTATACATTTGATTTTTATTTATTTTATTTATCTTTCTACTTCTATTCAATAAATTTTTTTACAAAAATATATATATTTT
CONSENSUS	LG-I	Chr01	40389288	225.789	ATAGAGTTTTCAATACTCTACAGGGTGATGAATTATTCCAATAATCTGCAGAAACTGAGAAGTGGAATATTCTTTCTTAACATGCCCATTTCATAGTGGAGGGTCCGGACAAGCTAGGAGCCATACAATGGCCTCAATTTTTTATTACTCTCTGGTTAAAAGAGGTTCCACACATACAGCATGTATATCCATTAGGTAAAT
CONSENSUS	LG-I	Chr01	40769288	226.399	GGAGAAGTAAAAGGAAGGGGATTTGAGAGAGAGATAGTCATGGCAACAAGGGGAGAAAAAATGGAAGAGAGGAAAATGGATAAAAAGGTTCCTCTTACAAATTGTTTTTTTGATTAATTGTGATTTGAAGTTGAGAATTTTTTTTACTAAAAATAATGATGTTTGTGATGGGATTAGAGGTGATAGTTAGGTTTATAATTT
CONSENSUS	LG-I	Chr01	40879288	226.833	AACCAAGATATCATAAATTGGTATGTATGGATTAGTTTTTTAACATGTAATAAAAATATTATTTATATCTTATAAATGATAATATAATCTTTTCTAATATATTAGGTGAATTTTTTAATATGCAAGGGTTTGAGAGTTGCGATCGCAATTCATGATGCTACTGACGATATTGTGCACTGTGCTTTCAAAACTTGGTTCTCA
CONSENSUS	LG-I	Chr01	41379288	227.568	TGAATTCCGCTGAAATGAGTCATTTTTAATGACACTATTTATACTCTTCTGTTCTTGTTGTAATGTATGTGGAATCTGAAGTCCAAGAATGGGTTGATTCATTTTGGTCCATTTTAGAGTTGGGCAATATTACATTAGGGAGAGTTAGGCCCGTGATATGACTGACAAAACCAAAATTATTTTTAGCATAAAAAGGATGTT
CONSENSUS	LG-I	Chr01	41449288	227.633	GAGAGAGAGAGAGAGAAAGATTTTAGAAGCACACTAAAGCTCAAATTATGAGAGTATCAATACTTTTATAAAGATCTCGACAAGACAAATTCAAAGACATCAAGGAAGGTTACTAATAATGATTGGACTAGACCACACTTGTCGGCGCCAAAGACAAATGAGTCACTTGCCAACTTTGGACAGTAAATGATACTCACTTTC
CONSENSUS	LG-I	Chr01	41499288	227.719	TGATATGCTTTCTTTTTATTACACATGAAAATTAACATTAAATGGAATCATCCAAACCCTAAAACTTAAAAACTTCCATTTTGATTGATGGGTGCCATAATTTTTGCTTTGCTTATTAGAAAATTATACGTATTTGGTTAGTTCCAAATGAGAAAAAAAGAGAAATAGATTAAAACCACTAGATTAGAAGCTTGATTTCAA
CONSENSUS	LG-I	Chr01	41579288	228.228	AGAAAAAAAATATAAAACAGAATATTAAGATCACAAAAGGTGTTTTGATAATATTATTAAACTTGATTAAGTAAATTAAATTTAAAATCTCTCATCACAGCTCTTTGTTTCATTTAAATTTTCAATTCTAATTAGAATTTCTAATAGGTTGTGAATTAAACTATATTGTTTGTTTGTTTTTTTGAAAAAATATTTTTTCTC
CONSENSUS	LG-I	Chr01	41639288	228.366	TCGGTGCCTTTCTTGTCTTTGATTGTGATATCAAATTCTTGAAGTAACAAAATCCACCGAACCAATCTAGCCTTGGAATCTTTCTTAGAAAGAAGATATTTCAATGCTGCATGATCACTAAAAACAACAACAGGTGAGCCAACAAGATAAGACCTGAATTTTTCACATGCAAATACTACTGCAAGTAATTCTTTTTCAGTG
CONSENSUS	LG-I	Chr01	41699288	229.289	TTGATGCAACATCAAGCATCAAATAATTCTATTAGAGCACTCTTTCTTGATTTTATATATATATTTCTTATCATAATAACATTAATCAGATTTAATTTTTTACATCTTCAAGTATTATATATATATATATATATATGACAACACCAGTGAAATGAAAAGTAAAAAAAAAAGAGGTTTGCTTCCTCTGTGGTCTCAGGTTCG
CONSENSUS	LG-I	Chr01	41749288	229.916	CTTTTTATTTTTCAAGTGTGTGTATGTCTATTGAAGTAGTTGACACCATGTTGAAGAAAGCCAACCCATAAGAGTCATGCTCGTTATAGCACCCCAAACTATAACAAAAAAAGGGCACTAAAAGAATAGATATTCATGTGTTTCAACTCGTGACCCACAAAGAATACATGTTAAAGAGGGAATGATCTGAAAAACATGTTG
CONSENSUS	LG-I	Chr01	41889288	231.058	AAAATATTCAATTGTTCACATTATAGCAATGAAAATATCGATTTTAATGTCATTGAGTTCATTTTAAAGAGTAGTGTTCAATACAGAGATTTGAAACTTTTATCTTATTGGAAAAAGTAAATCCAAGCTCGGGAAAAAAAAATTAACCAGTCTAATTTTTTTGATTGATTTTATGACGTTTTAAGATTACGTACTTGGGTT
CONSENSUS	LG-I	Chr01	41979288	231.459	TATTAAATAAAATAAAAGGGAAAAAATATTATGCAAGGCTGCATATATTAGAAATATTATTTGAAAATAAATATTTTTTTATTTTAGAAATAAAGTTCATCTATACAAAAGATTAAAAAAAATTATAAAATCAGAAAAACCTCTTCAAAAAATAAATGCATATAAAATAATTAAAAAATAACTACTATTTAAAAGAGACCT
CONSENSUS	LG-I	Chr01	42039288	231.55	TTCAAAAAGTTACTGCATCATTTTTCTAAATGAATTGAAAATAGCTCGCCTAAAAATTCAAAATATAAAAACCAAGAAGGTAAATTGGCCGTCGGTTTCTGTTTTGTAATGCATTGCCAGAGTTGGTCACATGCAAACTGACCGCATGAAAGCTACAATTAAACCCCGGCTTCAAATTTGTACAGACAACTCCAGCATTAT
CONSENSUS	LG-I	Chr01	42139288	231.994	TACTTTGAATACCTGGTTGGAAGCTCTACACAATATTTTTCTGATTTGGTTACTATAGCCGAGAGGATCGAACAAGCCATCCATTTAGGAAATATTGTTGACTCTTCTGAGGTGAAAAGTTTCACTTGAGAAAGGAAAGAAATCAAGGTTCACAATATCGAAGGTGATTATAAAAGTGAGAGAAAGAGCTACCAAAATAAA
CONSENSUS	LG-I	Chr01	42329288	232.609	TCAACGCCATGATACATGTCTTGAATACTAACATCAGCTTGGAAGCAAGTAACAACCAGCTTCTGGCAGGAGGGCGCGCTACTGGTTCTTAAACCATAAAATTGTCAAGCTATTCATGGAAACAGAGGATTGGAGGAAGATTATCAACAAGGGATATAAAAATCTACTTGTTTAAGTCATCTTCAAACTGAGCCTTGTTCG
CONSENSUS	LG-I	Chr01	42399288	232.727	CAAAATAAAAAATTGAAAACAACCCAAATCAAAATACACATAAATGAACATAAAGAACGACGGAAAACGCTTACAAAGTACAAGCAAAGAAGAGAATGAAAAGGGAGGCATAATTTCTCGCATAACGTTTAACATTCTCATTAACCCGGAGCCTAGCCTGGTCCGACCCGGATGGAAACGAGTAGGACCCACAGTCAGCGA
CONSENSUS	LG-I	Chr01	42469288	233.01	GAACTTTGATCTTATATATATTGCAAATTTGAATATATGCGTAGATGTATGCTAGTATTCTTTTTATTATATTTATATTGAAAGCATATTTCTCTTAAATTTTATTTTGCATATTTATAAATTTAAAATTGTATGCACTCTAAACTTACATTGAACAATCTTTTGTGCTTTGAATGCTTTTATTATAATAAACTAAATATT
CONSENSUS	LG-I	Chr01	42539288	233.463	AAAAAAATTAAAGTAGCTTAATCCTTGAAATTCTAATCTATGTGATTTGGTCTTTTTGTTTACACCAAAAAGTGGGTATTTTTTTGCATTTGTTTTTTTTTTTTTGGTTATAAGTCAAAATTCTCAAAGATTAAGAATATTATAATTATGGATATATGTCTAAAATATTTAATTTTTATTCATGTTAGTCCACTTGTCAAA
CONSENSUS	LG-I	Chr01	42629288	234.377	GGTCCAAGGTCCCACACCTTTCCCTTTTATTTTTAGGTAGAAGAAATTTTAAAAACAAAATTATTAAACCCAGTAGAGTTTATTACCAGAGTTGTAGATTTGACAAGTTAGGTCGCAAAACCCGGGTCGATTTAATATATATTGTTGTCTTAATATTTTTTTTTAAGATGCCATGTTGAATTTTTTTTTGAAGAATTTGGT
CONSENSUS	LG-I	Chr01	42669288	234.639	TAATCCTTACAAGAATATGGTTATGGAGGCAATGAGAATGAATCAAGGTAATATCAGTCAATGTCCAATCATAGAAGAAGAACCTAATACAGATGTAGCTAGGTTTTTTGATCTGTTGAAAGATTCTGACGAACTATTATGGGATGGCTACACGAACCACAGTAAATTATCGGCCATAGCACAGGTGTTCACCATCAAGTC
CONSENSUS	LG-I	Chr01	42799288	235.034	CCACATCTTTTTCATCTTCTCCCCTCTCTCAATCACAACTGCGAACCATTGTTCTTTTCTCCCTCTTCACCACCAATACCTCCACAAACATCGACCATGATAGTTTCTCCCTCCACCACATCTTTATCTCTCTACCCGATCACAAAACATCTTTGTTATTAACTATAACCTTGGAAATCATAGCCACCACATTAGCTAAAA
CONSENSUS	LG-I	Chr01	42889288	236.025	AAACTAACAATTATGTAAGCTAATAGATAAATAAAAAATCATTAATGACACCTAAAAACAAAACCTGAAAAACTGAGAGACAGATGTAGATCAATATATTTAATCTTGAAAAATATGACATGAAATTGATTGAATAATAAAAAAAAGAATAACATGTAAGGTTACACATATTAAAAATATTATCTGAAAATAAATATTTTG
CONSENSUS	LG-I	Chr01	42989288	236.389	ATTCCTCCAATAATATATAATCTGCTGCCTCCGTGGACGTACCCGGTTTTGGGGAACCACGTAAATCTACTTGTTTGTGTTTTATTTGTGTTTGCTTTCGGTCCAGTATGCACAACAACTTCATGTTACTGTGAATTCCCATGACTCTATCCCTTCTATTAGATAATTACGTAAAAAACACAGCTCCATCTTCGCTATCAC
CONSENSUS	LG-I	Chr01	43079288	237.274	TTTCTTTCTCACCTAAAATCCCAAAGTAACCTAAACTTGGGTGACTCAAAATCAACACACCACAACCCATATCCCTTCACCTTAGATGCATAGTCTAGAAATATGTATTTTCTTGCTCTCGGCCCAAGTTTATATTTCTTAACATAAACAGAAGTAGGACAATCAAATATTCTTAATTTAGAGTAATTGGTAGGAGAACCA
CONSENSUS	LG-I	Chr01	43189288	238.373	AAACAATATAACCTAAAACAATATCAGTTTTTTTTTTATATAATTAACAAAAAAAAAAACTAAAAGAGAAAGAGTTTTTACTGTACCTTTACTCACAAAACACTATTTATTGGAATAGTGCTTTGTTTTTTTTTTTTCCCTCTTTGATTGGTTTTCAATCAATGTTTTTTTTAAAAGAAAATTGAATCATTTAATATTAGA
CONSENSUS	LG-I	Chr01	43229288	238.692	AAACAAAGAAAGCTACTGTGAGAGGGTAGGAAGAGAGGAAACGAGATAGGAAAAGAAGGGGAGAAAAACACAGAAGAAGGAACGAAAGCAGGGGAACCTTTGGAAAGTTGAACGAGAGCAGAGTGAACGGAGAGAAGAGAAGGAAAGGATTTCTGAAACAGATGGAGGGAAATACAAACACACCAACGCCACCTGGATCGG
CONSENSUS	LG-I	Chr01	43419288	239.608	AATTTAATTACAAACAATTCTTGTCAATTTAGGAAAACATTATCACGTTGATAGAAATAAATTAAAATCAACTGGTTTGTGGCATAAATTTTGTATATTTGCAAGATTGAAAATTATGGGTAGTCTCTAGTATAAAGGATATGTTGCCGAATGTTTTTTAAAAAAATTCAAAATTGATTAGCAAATATTCATCAAATTTGT
CONSENSUS	LG-I	Chr01	43539288	240.844	TGATAATTAAATACAAAAAAATTAATATTAAGAAACTAAATTAAAAAAATAATTAAAAAAAAACAAAAAAAAAACTAAAGGCATCAGCTTTTTCACTGTGAACTGTATTATGCAATCCACAGTAAAAGGCTTAAAAAGGAAAAGAGAGAGAAATAAAAGGCACACGCCACGGGTTAAATTTTTTTTCTTGCATAAAAAATA
CONSENSUS	LG-I	Chr01	43659288	242.094	ATTAATTTATTTTTCTCTCTAACTTGAAATCAGATATTAAATATTAAATTAAAAAATAAACAGAGAGAGAGAGAAATTCACCTTGACAAGTCTCCCATGGTCCTTCCTCTTCAAAAACCTAAAAACACAAAGAGCAAATAAAAACAACAGTAATGTAAATTTAAAATATAAAAAATACCTAAGATCCTAGATAGAAACTCA
CONSENSUS	LG-I	Chr01	43809288	242.746	TTGGAATGTGCTGTCCAGTTTTAGTGGATCTACCTAGGGGTACTTTTCTTTGTAACTTCCATTGTATATTGATGTATTACATAAAGCCTAAATGTGGGTAGCATGCAAATCAGTTTGTGCATAACACACACATTGTTGTTGTGTATTCCTTTGTTGATGACTTGATAAAAGGTTGGGGTTTATTCTCGTAAATTGTTTGTG
CONSENSUS	LG-I	Chr01	43899288	243.53	TATTTACTGGCAATGATGAAGGCATGTTTAGAACATTTAAACAGTCTATGATGAAAGAATTTGAGATGACTGATTTGGGAAAGATGAAATATTTTCTTGGCATATAAGTGACTCAATCTGCAGGTGGCATCTTTATCTGTCAAAAGAAATATGCTCGTGAGGTCTTGGAAAGGTTCAGAATGGATGATTGTACTCCGGTGC
CONSENSUS	LG-I	Chr01	44129288	244.381	ATGTTCGGCCTATCCTCTCGATTTTCTTGCACACAGAGAAGAGCCACGTGAATTGAACGTAACACTTGAGATCGATTGAATGATTCAATTATTGATTGCGAAACCAGTTCTATAGGCCTCCCTTCTTGGAAAAGTCTCCAAGCCTGATAAATTAAAGCATGTTATTAATAACAATTGGTATCTTGAAGAAAATGTTTCAAC
CONSENSUS	LG-I	Chr01	44329288	245.072	TATCCAGGGAGGACCTTTATCAAGACAATCTATAATATTTGTAGTGTTTTCTTTTGACATGGCTTTCTTGCGAGCTCGTGTCAATTGTTGATTCAAAGCTATCCTAGCCTTATCTTCCCAAATATTACGAACAATCGACTCATCTTCCTCGGGAAAGGAATATTTTTTCTACCAAATAATATATATACCAAGTAAAAAGAG
CONSENSUS	LG-I	Chr01	44419288	245.166	CCTAAAAATAGGAACGCTAATCCACATTGTTCAATGGACATATATTTACATTCTAACTCGTTCATCATCTTATTGATATATATACCTGCTTCTGTTTTCTCATCATTTCCCTCACCAACACTGCATAGACAACTTCTATAGTTATTGCTAATATATATAATTTTCCTCGATAGGTCGAGTTAGTGCAAGTGGCTTTTCCAA
CONSENSUS	LG-I	Chr01	44529288	245.548	ATTTTAAAGGCTATTTTTTCTTATCAAGAATAAATAATTTTTATTTTTATAGTTGCATCATGCAAATAGAATTTATTTATATCAAATATAAAAAACAATTACAATAATCCCTTTTGAAATGTTATAAGAATATAAAATAATGAAAAATAACAGTTATTTAAAAAAAATGAACAAAAAAATTAAAAAATCAAAGAGAGACGG
CONSENSUS	LG-I	Chr01	44659288	247.059	TAATATGAAATACATACGTAGAATCATACTCAATCTCGACGTTAAGCAAATGATCTTTATGTTATTGTCTAAACCTAGTTGAGATTAAGGTGAAATTTTATCTTGCATTCTTCATTTATTCATCAATATATCATTCTATCAATCAACAACTCCTCACCAGTTTGTTTCTCCATCTTCCTTTTGATTTAGTGGTTAAAACAG
CONSENSUS	LG-I	Chr01	44749288	247.801	ATTTCTTCTTTTGGAATGTTATAAGGTGGTGACAAGCTCGAGTAAACCTTGTTCTTGTTGTCTTAACCAAACCCTTTGGTTTTGTCTTGGCCACAAGCCTATAAGTAGTCTTTTCATCTTCAGCTCTTGGACCTATCCTTACTTGCCATGGAAATCGTGGGTGCATTTGTTGCTGAAGTTACTCAATGTATGTCCATCTTT
CONSENSUS	LG-I	Chr01	44789288	248.077	TGACTTCTCCACTAACAAAAAGTTCATATATGCATTCAAGGTAACATACAAGCTTTTGACAATACAGTGATGCACATAATTTAAATATTGTGTATCGAAGAGGGCTTTTCTACTGTTTGTGGTAGGGGTGAAGCCTGTAGCGTGGCTTATTTACTTAATGAATTTGTGAGGTAGGACTGTAGGAAATGTGTGTGTCTCCTG
CONSENSUS	LG-I	Chr01	44889288	249.502	TGGAAAATTTGGTGCATGTTCAAACAAATAAAAGTAGAGAGAATCATTGTTCAAGTTGGGAGATGGTAATCTATTAATCAAATAAACAGCAGTAGACAAAGCTTCACACCAAAAATAAGAAGAACACTTCAATTAGAAGAGTTTGAACAACATCAAGAACATGACGATTCTTTCTTTCATCCATACTGTTTTGTTGTGTGG
CONSENSUS	LG-I	Chr01	44929288	249.576	TATCAATCCATTAGGCCGGCTTGATCACTGGAACCTAACCTGGGAATGGATGAATGGAGAGTTCATTTCCAAGATGAGAGGAGCCTACACTCACAAAAGAGACTTTTCCGAATGCGTTTACGGTCCTGCTGGAAAATATTACAAAGATCTCGACTTCTCCACTGTTATGAACTGTGAAAAAAAGCCAGTCATCGCAGATCT
CONSENSUS	LG-I	Chr01	45029288	249.805	CCTAGTCCTACGAGGATATGCCTGCTTTGGATACTGATATCGTAGTACATAGGGTACCATTGGTAGAAGGATGCAAACCATTTAAGCAAAAGTTGAGGAGAACTCATCCGGAGGTTTTAATCAAAGTGAATGCAAAAATCAAAAAAACAGTGGAATGCTGGTTTTCTAGAGGTTGTCAAATACCTGCAATGGGTGTCCAAC
CONSENSUS	LG-I	Chr01	45169288	250.373	TTGGACGCAGAATTTAAAAGCCAATTAATGATGAACTAATTACCAAAAACAAACAATTAGATTCACTTTCTCAGCACTATAACAAATTAAGTATAGATTCAACAATACAACCATCATTACTTATCTGGTTTTCTGAGAGATAGACTGTACTTGAGCATAAGATAGGGCAAAAAAAAACTCAAGCCATGATCCATGTCTAAT
CONSENSUS	LG-I	Chr01	45209288	250.606	TGCTTTCTAGTTAGTAGAGTTAGGGGGAAATCGTTATTAACAGATTGTTGACAATTTCACTAGCAGGGGGTAGACATTTATTTTCTTAGGTAGATTTATGATTTAGGAATCCAAGTCCCATTAGTAGAAGGAATAACTCAGCCTATAAATATGCTTACAGTCTTTCAATTTCAGTATAAAACTTACTATGACTAAAGTGCA
CONSENSUS	LG-I	Chr01	45349288	250.997	ATAGATCACTACTAGTTACTCGCAAACCACGCGCCTGGGGGACAAAGCACACCAACTCTCTCTTTCAACACGTAAAATCCAACAAGCAAGTTGCCGGGGTTTATCTTACCTGCAATAATACAGCATCCATTATTGGGTTTATCTTACCTGCAATGATACAGCATGCATTATTTTAATTAAAGGCTTGCTTGCATGCAGCAT
CONSENSUS	LG-I	Chr01	46009288	251.786	CCGAGGGAATAACCCTTCTAAGAATGATTCCTTCCATGGTGCCAGTAAACAAGAACCTGCAATTCCAGGTAAAATATCAGCTTTATACTTGTAATTCAAAAGGTACTAAAATTTACAAGAACCCAAATTTAAAAACTTGGAACAACTACAATGCACCTGCCAAAAAAATAAAAAGGACCCCAATTTCCACCAAGCAAAACC
CONSENSUS	LG-I	Chr01	46039288	251.924	TTAAGATCATTGCAAATCAAACCCCCCAATTACATAACGTATAGCATAAAAATCTGAACTAAACCTTCCTCGTGGGATCGACCCCTTGCTTGCTCTATACTATCTTATGTGTTTTAAGCTAGGGTAATTAATTTGTGCGACCGCGACATCGCAACAGACAGGAAACAACATAAGTCTTGTGGAGAAATTTAAGCAAGAGAT
CONSENSUS	LG-I	Chr01	46199288	252.184	CTAAAGCATGTTTTATACTAACATATCTAATAATATAAGATACCTTTAATTTATGGTAAATGTTCATTTTAAATGCAGGCCTATCACATAAATGAAAGAATTGATTGATGAGTTGAAGTACTGAAATTGAAAGGACAGAAAGATGGCCAAACTTAGAAAAGAGATGTTGGTGCAGTCTAAACTGGAACACTGTTCGGTAAT
CONSENSUS	LG-I	Chr01	46339288	252.326	ATATATATATATATATATATATATATATATATATATATATATATAAAAGGTTTGGTTTCAAAGTCGAGTTTGATAATATTTATATTTATGTTTGGTAAAATAAGTTTTTTTTTTTAAAAAAAAGTTATGTGTAAATAATTTGACAATATTCATTAAATTTAAAAGTTAATCTGACTAGAGGCATTTATTGCATGGAATTAT
CONSENSUS	LG-I	Chr01	46389288	252.981	AGTTAGAAAAAAATCATCATTCTAGGTTCCCAGCAGCTGCTCCTCTCTCTCCACCGTGGCCTTCGGCCACCACCCAGCAGCACCATCAACGACAGCCGCTCCACCATCGTTAGAGACCGAAGAAGGAGCAGCAGAAGCGAGAGCAACAGGAGAACAGAAAACAGGGGGGAGGAGTTTGTTTGAGAGGAGAGGAGCTCGGGC
CONSENSUS	LG-I	Chr01	46489288	253.408	GCTCATGACTTCAAGCAAGCAGAGAAATGCTACAATGATTGCTCACAGTATGCACACTTTTCTGACAGTATGCTGTAGTTGCTTGATGTTCTATCAATATGATGGTTTTGGTTTTGCCAAGTAGGTTCTTTTGATTTCCTGACAATGTGATGATGATGGTGGTGGTGGTGATCGTACTAGTTAGTGCATTGTTGAATGATG
CONSENSUS	LG-I	Chr01	46519288	253.58	AAAGGAAGAGCTTGGTCAATCCACGCAGGCACTACCTGATGTCAACTTCATCTTGGGTGGCACCTCTGTACATCAAGTATTGATAAATGATAGGAGTGCAGTCAACTCCTCTCATTGAGATAGAAGGCTCAGGTATACCAGTTAAGAGCATCTAGGAAATCCTAGTCATTATGGGAGCTTCCCTAAGTATGTCTCTCTCTA
CONSENSUS	LG-I	Chr01	46739288	253.961	GGGAAACGTTTCACAGCTAATGCACGCCGGCCATCTACACCTCTTTAAAGGGAAATCAGCACCACCATCGTCTTCACCTCTACAGAACCAGGGTTCTGTTCTTGCCATCTGCAAGAAGGAGGGTGAATAGTATGAAGGTAATTTAATTACCTTCGCATTGTTCATGCACGCGTAAAATATTACATGTGTATGGATGGCTGA
CONSENSUS	LG-I	Chr01	46799288	254.357	GCGGAAGCACCCTGGAGACATGTAAAAGGATCAAGTAAACCATATAAAACAAACATTTTGAGAAAGGAATTTGATCTTCAGCTTCCCATTACCTCAAATGGATTTTTATCATACTCAGCATCAAGTGCACTCAGCAGTGCAGGTTTGACATCAGCAAGAAACCCTTTAATATCTGCAAACAGAGAGAGAGAGAAAAGAAAA
CONSENSUS	LG-I	Chr01	47359288	254.86	CTATGGAAGTAGGAGATGAAAAGATTGGATTTAATTTTCATGATGCAATGAAATATCCTTATAGTAATGTTTATTCTATCACATGTTATGACCAAGTTGATAAGTGTGTGCAGCAAGTTTTTGATTTTGATTGTGAGGATGGATTAAGCGTAGCTTTGAGCTATGGCTATGATTTTACCAAGATAGAAAAGATGGAGAGGC
CONSENSUS	LG-I	Chr01	47439288	254.977	CAAGGGCCTGCTTTTGGATCAAATGATATACCTAGAATAACTACTTTCTCTCTTTTCTTTCATTTGGAAAGTTTTGCCTCTCACAAACTTACTAAGCTTAAGAAACTTGAGAAGACTTTCTATTAACCTCTCAAACCTTCACACTTAGCTTCTTTTTCAATATATTTTTTTTCTTTCTTTCTTTCTTTTCTTTTTTCAACC
CONSENSUS	LG-I	Chr01	47469288	255.106	TTGGATTAACATGGCAATGTCTAGAGAAATCGAGGTTCGATATGAACAAATACAGCCACTATCCTGAGGTTCCATCAACTGTTATAGAGAACTCAAGGCGGAAGAATAATATGAAAAAAGGAACGAAAACAGTCAAGCACAAATACCACATAAACCCAATCAACTGAAAACAGCCATTTCAAAGATCAACAAGGTGACGTT
CONSENSUS	LG-I	Chr01	47529288	255.353	GCAAGGCAAGAATACGTTGTTTTCATCAATAGTGAAGGAAGATGCAAGATTAATTAACAATATAACAGAATAAAACAAACATGGATGATTTATTGAAGATGATCATTTAATAAGATTAAATTTTTTAGATTAACAGAGATGTTCAGGCTAGCTTGCTCGTAGTTTGACTAATTCTACGGGCCCTGAAATTAATAACCATGT
CONSENSUS	LG-I	Chr01	47619288	256.283	GAAATGGAAGAGGATCACTATAGACTTTGGGTGGTAGTTGACTGTTTGACCAAGTCAACTCATTTCTTGCCAGTAAATGTGACATATGGGTTTGCAAAACTAGCAAGAATCTATGTTAACGAGATCGTAAGGTTGCACAGTGTGCCGATCTCAATTGTGTTCGACAGAGGTCCACAATTCACTTCTCGATTTGGGTGAAGT
CONSENSUS	LG-I	Chr01	47739288	256.781	ATGGATCCTTTGCATTAAAAATATTAATATCTTTCCTAGCAATAATGAGTCCTCTAGTCTTGGAATCTTCAATAAAACTAATATATCTAAGTTTTGCAACAAACTTAAACCAAATAATTAGATAATGACTCTTTCTACACCGACACCACACGTAGACGTACCACAAAACGGTAGGGATCAAGAATTGATAATTATCTGAGT
CONSENSUS	LG-I	Chr01	47839288	257.627	ACTCTGCTTCCATCACGATTTTGCTGGTTGTTCTTCTTAGGTTATACTCTCAGTCATATCGGGATGCTCAACATTCATTAGTTTTTGAATCAGATCAGGAGACCATTTTTTTTACTGACCAGATTGCAACCCGATTCTGTTCTGTAAAACAATTTTATCTCACCTTTAATCCTTCGTGAAAGTTGTATTCCTACACGCATA
CONSENSUS	LG-I	Chr01	47939288	258.662	CCCACGGGCCTTGAAGTTAACGACCATGTAAGCCTCCAATGGCCATCATATAAGCAACCACAGGGCTCGAACCTAAGACCACAGAGGAAGCAAACCTCTTGGTCTCAAACTCTTACCACTGGACCACCACCTAGATGGTTAAAAAATTTTATTTTTAACTTTAATAGAAGGAAGTTACGTTGATTTTCATTCTTTTTACTG
CONSENSUS	LG-I	Chr01	47989288	258.892	GCTCGTCGTACAGTAGTGGGAACCAAAGGTCTGCTGGGGCTACTGGAAAGGGAGTGTCTAAGTATAGTAGTTTATGGGAGGTTTATACTGTTATGTTTACTATGCTTGGTGAAGTGTTTGAAAAAGTGGGGTCTTCTCTTTCTGCTGATGTTTGGCAATCTACGATTGAGGTAGGTGTATTCCTATGCCTTGTTGATTGTC
CONSENSUS	LG-I	Chr01	48039288	259.838	AACAAACAAAAAAAAACCTTATTATAAACTAAAGACCTATAATTCAGATTTTTTTTTCAAATATAGCTCAACTGAAAGACCCATTAATTAAATTGGACTTAATTAACTTTTAAAAATGAAAAACTAAACCGATTCGATTTGTCTTGGTTCAAAATTTTGTTGAAAAAAATATCTATTTAATTTGAATTTTTTTTTATATCT
CONSENSUS	LG-I	Chr01	48119288	260.995	CCCTATGGCAATTCAGTTTTCTTCAGTGTTCGCAAGATTGATGATCCTATTGGACTTTTGCCTGGTCGGATTATTTTGGGCATTAACAAGCGAGGGGTAAGTCTTGAATTAATGGATTAAACCATCACAACCTTGTACTGTAATAAATTCTTAATTGTCTGCTCTCTACATGGTGAAATTCTTTTCACATTCTAGATCATG
CONSENSUS	LG-I	Chr01	48229288	261.507	ATTTGATCAAATCTACATTAACACCCAATCAAAGTAATATAATTTTTTATATATAGTTTTACTTAAACCCCGTTTGTTTGCTGGAAAGTAGTTTCATTTTTGAAAGTGAATTCCAGGAAAGTGAATTATTTTTCGATGTTTAGTAGTGTAATGGAAAATAAGTTGGAAAACAATTTACAGTGTTTGGTTATGTCATGGAAA
CONSENSUS	LG-I	Chr01	48309288	262.583	GTTTTTGTTTAAGAAAGTAATCCTGTTGCTTTACAAGAAGTAAAGGCCATAGAAAACAAAACCCATCTAAATCAGAAACACAATGCCTTAAAGTGAACTCTGCAGTCAGAGCTCCTTGCCTTGCAAGCTGCAAAATAAGCACAGACACAATAACATCAAATTAAGATCTCATTCAGTGATAAGCAAGCACAGAAAACATAA
CONSENSUS	LG-I	Chr01	48549288	263.09	GGAATGGAAAGAAGAGGAAATCTAATTTTGCCCAGTAAGAAAATGATAGCAATTAAGTATGTATTGTTTTGTGGCTTTTGATAAAAGGACCATATTCATGGTTTGCTTCTCAATATGTAAGGCAGTGCCATATGTAACAGGGCAGTGGGGAACATTATGCTGCTCAATAATAATATAACAGTGCAAGTTCTTTGTTGGGAG
CONSENSUS	LG-I	Chr01	48619288	263.825	AGCTTGGAACATTTCAGCAGTATTCATCTTATTTCCACCAGGAATCAGCTTTCCAAGCTGCTGTGTCTTCTCAGTAATCTTCCTTCTCCTCTCACGCGCAGCGATGCTCTGCGCAGACAAGCTGACTCCTGTGCTTGGTTTCTTTGAATCCATCAGACTCTCAGTCCTCCCAACATTGAAGTTTGTTGGAACCTGAAACTT
CONSENSUS	LG-I	Chr01	48679288	263.931	GCTGCCCTTGACAACCCCTTTTTCTCTCTTGTTCTCTACTGCTTTGCTCTCTCCTCTTCATCAATTTGTGCTGCTCTCTTGGTGCCTATTTATAAGCAAGAATGGTGCCACCAGCTCCAGCTCTTCTTCAACAATGATGGCTGCCAACCTTTGACATTTGGGATGGGTGCACATGGTTGGTGCAGCTGCAGCTGCAGCTGC
CONSENSUS	LG-I	Chr01	48809288	264.384	CTGAACTCTATTTCAGACAAATATCTTCCCCTCACGGCATTTTTAGGTGTGGGTCGTCCAGGATTAGAGAATATTGACAAGTTCCCACTTGAATGCACTTCACCACCATCATCATGCCGTGGAACACGGTTTATCCTCGTTCTCAAATGAGGTTCGAAATAGTATGAGATAAATGTTGAGATCTCCTCAACAATATACGCC
CONSENSUS	LG-I	Chr01	48839288	264.532	TCACAGATGAATATAGGTCCTATTGGCTTTAACAGCTATATATCACATGTGGCTCGTATTGATGCCGACACTCAATTTAATTCTAATAGACTCAACTTGAATCAAATGAAGGCTTGTATACATACTTTTTCTTCCGTGTTTTATGTCCTGCTCAGACTCATTGTGTTGCTTCCTGGTAACTGACGTTGTTCTTTTATTGCA
CONSENSUS	LG-I	Chr01	48939288	265.006	CAATTAAGACTTGATTTCTTCTGCAGACTCTAAATAAACACGCATGGATACACTCCTTGTATAAACATTTTAAATTTCGATTAAAAAAGATTAAAAAAATAATAAATTTATTTAAACAAAACATAAAAGGAATTTAGTTTTATTTTGTGAAACCTAACTTCCAAAAATCTCTAATCATAAATTAAAAAAAAAAACAACCAT
CONSENSUS	LG-I	Chr01	49009288	265.635	GGCATGCAAGTTAATGACAAAATTTCCCTTTGTGATATTTCAAACAAATTCAATAATATGTTTTCTTTTGTTTGCTAAAAATCTTGATTTTCTCCCTGAAAAATCAAAAGGGAGGGGTTTAACCTGAGGTCTGTTCTGGGCTTACTTGCTTTACGAGAACTGCAGATTTTCTGCTTGGTAATTTAGAATTCAGAATCACAA
CONSENSUS	LG-I	Chr01	49059288	265.755	ATATTTTTTTAATTTTTATTAAAATAATTAAAATTATTTTGTTTTTTAAAAAATAAAAAAATATTCAAACTTAATTTTTATCGAGTTTCATATCAATCTACCAGCCGCAAAAGTAGATTTAATAAAATGACCTCAAATTAACCACTACACATGCATGCATGTTTAACTTGCTTGCCAAATTGCAATGAATTAACCTCAAAG
CONSENSUS	LG-I	Chr01	49099288	265.997	TATGTTAGGTTATTATAATTTATAGATAATATGATATAAAAAATAAAAGGTATGTAATCCACTAAGATATACCTATCCATTATTAGTCCCATAACCTCGCCTATATAACATTACAATGGGAGAGCCTATCCTTTATTCATTGCATAAAAAAAAAACAAGTAATTGGCATTTACATATCTCTAAGGTATTTTCATAGCAAAG
CONSENSUS	LG-I	Chr01	49239288	266.771	TCCCAAGAATAAAGATTGTAACATCTGAGATTGAAATTGGTTTGAATGAAGATTTCCGTGTTATACCTGGTATGGGTGAGTTTGGAGATAGGTATTTCGGTACAGATGACGAGTACCAACCAGTGGTGGCCCCTACACAATAGAGATATTAAAAGCTGTGCTGATTAATCTGCGAAGAGTAGGAGGCGAGCAGCCGAAACT
CONSENSUS	LG-I	Chr01	49279288	267.005	GCTTTGCAAACCTGGAGCACTTGATCCCAAAAAGGTTAAAGGGAAGATATTGGTATGCCTTCGAGGGGAAAATGGAAGAGTAGACAAGGGACATCAGGCTCTTCTTGCTGGGGCTGTTGGGATGATTTTGGCTAATGATGAAAATTCTGGCAACGAAATTATTGCCGATACTCATGTGCTTCCTGCTGCACACGTCAACTT
CONSENSUS	LG-I	Chr01	49379288	267.458	GAAAAGACAGAACTCCGACCTGTTCGTGTTTGGAGGTTGATTAAGAAATTCTACCCTGAAAACCCTTTTCATCAAGGTTGATTAAAGATTCGGATACTTGAATCTAAAACATACCACCATGTCCGATAGCCCCATTTAACTCCATATTCTGTTCACCTTTCCCAACTTTTCTTGTTGATCAATAACATTGCCTTTAGCCTT
CONSENSUS	LG-I	Chr01	49469288	267.745	CTCAGTCTATCTCTTTAGGTGTCCAAACCAGCACGGTTCTGCAGCTTTGTCCTACAAACAGATACAATGGAGACCCAGAAGATAAAATAGATTTTGAGCTACAATTACTATAAAATTAACATGGGTAACACAGTACACAGAAGCATCACAGAAATGCAGGTTTTCAAGTAGAAAAAAATTAAAAACACATGCAAAGCAGAG
CONSENSUS	LG-II	Chr02	2275	0	TCTGCAAATATTCATAATAACATTCCCAGGGGGCAATTTATCAAATTATCATTGTTATTATTATACTTTACTGCTTTTTTTTCCGTTTTATTTAATCAACTTTCTAGCAAACTATTTTGTTGATCGTCTCCTGGAGCGGGTCTGCCATTTATGATGTGAACTCACGTCAGAGTCTATTTTCTACGATAATCGAAGAACAGC
CONSENSUS	LG-II	Chr02	189550	0.18	ATAGGGATTGCTCCTGCCACCAGATACATCACAGCGGCAGGGTGACCTGGGGCCCAAGAGTTTTGTGCTCTACATTTGAGTATGGACGAACTCCAATGATTTTTTTCTTTCTCAGTTCATTAAAGGCAAAGTAACATTGTTTGTTTTTCTAATGATTTGTCCACCTGTCTTTAGCTTAGGATCAGTTCTGGAACTCTGAAT
CONSENSUS	LG-II	Chr02	259550	0.265	TGTTGTCAAAAATCGAAGCTCAGCCTTATCAAGTGGAAATATGGAATTGTTTTTTTTTTTTAATGGTGCTTTAATGCAAATTTGTTGACAATATCATGCAGCGGACGAGAAGTATGCTCACTGGAAAACCATTGACAAGGCATCTGAGAATCTGAAACTCTTTAAGGCAGATTTACTGGATTACAACTCTCTTTGTTCTGC
CONSENSUS	LG-II	Chr02	329550	0.591	CCACAAGAAAGAGATAACAAAACATTTGGTGTCTTAACTTATTCAATTTTCACAATTAGGTGTTTTATTTTTTAGTTTTTATCAATAAAATTTTTAATCTATTCATAAAAGCACAATCAAGTGTTTTCATGGATACCATAGACACAAATTGATAACTAATTCCATAATCATGTCAAACTCATGATCATATTATTGTCCAAA
CONSENSUS	LG-II	Chr02	439550	1.068	CCTCGCGATGATGAAGTTTCTTCAAGGCAACTAATTTCCCACTAGGAAGTTGTGCTCGGTAGACGCTCCCATAACCACCGGATCCGATACAATATCTGAGGTCGAAGTTCTCGGTCGCTGCAATGATGTCTTCGTATGCAATCCTCCCATCATAATTCCATATGGAAAACAAGTCTCCATTCTTTAATGATGTTGGCTCAG
CONSENSUS	LG-II	Chr02	589550	1.423	GAAAGCACTGCTGATGTCATAACTATATTGGTGAGCTTTTTTCTTGTTGAAGAAAAAAAAGACATTTCCATTTTAAAGTTATGGAAAATGCACTGTTTAGGGCAATGATAAAGATCCAGGGTTTGGAGACAACAGGATGTCAATTCAAGCATGAGTGAGCCACTTCGTGTAATGTTTCAGGAGTGTGTTGGATGTCACTTA
CONSENSUS	LG-II	Chr02	689550	1.749	GTTATAGCAGTGACATTCATATTTATGTGGCATCTGGAGAAGTGTATGGAGGGGAAGAGACATTGGCACCCCTAAAAGCACTCTTCCCAAACTTCTATACAAAAGAGACTTTAGCCAGCAAGGAGGAGCTGGAACCATTTTCTTCATTTTCGTCAAGGATGGCTGCACTTGACTTCATTGTTTGCGATGAAAGTGATGTAT
CONSENSUS	LG-II	Chr02	759550	2.07	CCATGGTCCACCCTATGGTCAGTACTCCTAGCATTAAAATTGGTCCTTTGGGCATGTTATAGGAACCATTATTAAGTCACGCGTTTAATAAAGCTATTAACAGTAAGGAGCACCAACCAACTGAAAATCCAAGGATGGTGTAGGGACATGCTATGACCAACTTGTCAAATATGTGTGGTCCATTTTTCAAGCAAAAATACC
CONSENSUS	LG-II	Chr02	829550	2.231	AATATTATCGTGTTTGAGTTTTGTTAGCTGCTGAGGTACTATGGCAAATGTGTACTCTCATGAAGGCTCTGGCACAAGCCATGTTTCTGGAGAAGGTTCTGATGCAACTATAGAGCTCAATATCAAGACTTTAGATTCTCAGATTTATAGTTTCCAGGTTGACAAAAATGTAAGTATTGTGTGCCATTGACATTTCCTGTT
CONSENSUS	LG-II	Chr02	869550	2.431	TAATGGCAAGAATTGATGATCTTCTATATGTGGATGATGCTACCAAGCAACGTGCAACCGCAGAGTCAGTATCCCCTTGTGTTCAGGGAAAGTTTAGTAGTAGACCATCTAAACAAAAGTCGATATCATCCAGCCATGTTTCATTTCAACACAGTTCCTCGTCTTCAATGCCAACTGCTGGCTCCTCCGGTGAAGTAATTA
CONSENSUS	LG-II	Chr02	949550	3.135	GTAATATTTCCAGTGCTGTGATTTGGCAATAATCTCAGAGCCCGCGCGCCTCAGTCATCTCTTGTTTTCCTTCCTATACGATAGGTAGATGATGGCTAGATTATTTCTTCTTTCGTTCATCAATTTGATTGTCTTAAAACACGGACGGATATTTCATGTAAAATTTTTTATACACAAAAAATGAAAAATTTATCTCAAAGG
CONSENSUS	LG-II	Chr02	1039550	4.073	TGCTTTCTTTGAATTAGATGAGGTTTTTAAGACATGTTCCTGTATGTATCAGGGCCAGCCGTGTCATAGCTAAGTGCTGACTCCTTGGACCCGCCGCAATTTGATGGCCTGCCAAAAATTTGGCAGCCGGCCAATAATTTCTAAAATTGCGTGGTCCAATCAAATCACCTTAGAATGAGATTGATGGCAATATTTTGTACA
CONSENSUS	LG-II	Chr02	1129550	4.376	ATGTAATGCAGAATGAGTCAAGACATGAGTCAATGGTTAAGCTTCCATAAAAGCAAATGTAACTAAAATATAATTTAGTATACATGAAAAAGGTTTCTTATGGCCACAAAACCTGTACAGTTGCAGCAGTCACGGTGTCGAGAAGGGTGTTGGTGGTGTAACTATTTGATTGCAGTCTAATACGTCTTGGGTCAATATCCA
CONSENSUS	LG-II	Chr02	1209550	5.137	TCTACGTTATCGTCTAACATTTTCTGCTCGAAGAGAAAAAACTTGGGAAAAAATGGGAACTCTTCTGTGTTTTCTTCTTCCTTTTCTTGTACTACTGTTCACTGCTTGCAGTGGATACAGTGAACTTGAAGTCCTCTTGAAGCTGAAATCTTCCATGTACGGACATAATGGCACTGGCCTTGAAGATTGGGTGGCTTCTCC
CONSENSUS	LG-II	Chr02	1279550	5.832	GTGCATGACATAATGATGGTTAATTTCACCGTTTGGATTTGATTAGTCATGATTGATTTAGGATAAACTTTAACCTTGTTGAAATGTTTTTTTAAATTAAGCTAACAAGAGTGAAATAAATGAAAAGTGTGGTGGCTTGATTTATGTTTAACCATCAAAATCATGCTAATTATGATTTACATTATGAGATGTACATAATGT
CONSENSUS	LG-II	Chr02	1349550	6.364	ATTCACATTGCTCATTCCCTACTGTCTAGACTACATAAAATGTTAGTATCATTTTTTTTAATCAATTTGTTAAGTGTTTACTCATTTTTTTGTGGTCAGGGTTGATTTTGATCTCTAATTTATTTATTACAGGGGATATTATATACAATGCTGAATTTCCATTAGCTGCGCCGGATGTTATATTTGGTCCCGAGGATGATG
CONSENSUS	LG-II	Chr02	1439550	6.844	GTAATTTTATGATAAGCTTCATCAAGGAAAAAATGGGCTTAAAGTTTGGTGAAAGCTGTTTGAAAATGTCAAGTAACCTGATTTTATAACTGACATATTATTATTCTTGTTTATTTCAGCATATGCGAGGCGTACTTCAAGAAATATCCACATAGAATCGGGTAGTTTTATGTTATTAGTTAACTAAATGATTTAAGTTAT
CONSENSUS	LG-II	Chr02	1549550	7.358	CGCATATAGCTGGAGAAATCCAGCGCAGCCTCGCTTGGTCTGGGTGGTGATGGTAACGAAATAACATCAAGTGGAGTGTTGGGTCGAAAGCCATAAACAACTTCAAATGGGGTGCAGCCTGTTGAACGGTTAACAGAGTTGTTAAAGGCAAATTCAGCGTGCGGAAGCACCAGATCCCAGCGGGTCACATGATCCGTGACT
CONSENSUS	LG-II	Chr02	1619550	7.872	GAAGAGACGTCGCATCAACCTCTAAGTATGATGGTTTCTGCCCATAATTTAATCTTTAACGTTCCACGATAGAGAGGAACTTTTTGCTGAACGATCAAACCAAAAATGAAATAGAAAGTATAAAAAGTTGAGCAGCTATAAGCCTTTTTTGTCAGATGAAAGCTACTTGAAATATTACACTAGCTACTGATCTCCCGATCC
CONSENSUS	LG-II	Chr02	1649550	7.976	GTATGGAAGTATGATTTGTACATGTTAGGGTTTGTTTGAGATTTTATAAAATTATATTTGTTTGTAAATTGATGAAATTCATTTCAAATTTGTGACTTAAGTGTTTTGTGATAAAATAAATAATGACTTATTTAACATGTCCATTTTATATTTTGTCAATTTTATTGTTAAGTTGAAATTTTTTATAGATGTATAGAAATA
CONSENSUS	LG-II	Chr02	1769550	8.848	GAATTAAATTCATTCGCACTGTAATATCAATTTTGTACCTGATAATATTTTATCTAATTTTATTACACGCTCAAAAAATTATGAAAACTGTAGTTCTTATCGGATGAATTTTGTATGTAATGGAATTATAGATGGTTTAATGGAATAATAAAAAATATTTTATATAAAGTATTATTTATTTTATGATGTAATAGTAGTAAT
CONSENSUS	LG-II	Chr02	1819550	8.998	CTTTAAATGCATCACGCCTCCTATTTGTTAGAACTCTTAAGGATAACAACTAGCTAATTGCCCCGTGCCACTCCGCAAGTTAGATATTATTTTCTCCTAAATTTTTTTATATATGCAGATTCTTTTGATGTATTTTTATAATTAAAAAATTTACAAGTATAAATAAAAAAGTTTACGCATTAATGTAATCAAATAAATTAA
CONSENSUS	LG-II	Chr02	1919550	9.599	CATTCGAATCAACGCTTTCATTAGAGAAAGACATGATTGGATTATGGTTGTATAATATTGGTTTCGCCTCATTTGACTCCATATTTGGGATATTTGATGAATATGTAGATGTAGGACTAGAATTTTGAATGAGATGAGAGGGTTGGTTTGTCATTTGGATCACCTGAGAATTGGCAGGAGAGGCTGGAAACTGGCTACTAT
CONSENSUS	LG-II	Chr02	2009550	10.038	GTGGTCAATTGTGTGTTGTAGGTTAAAATGATAATGGCCACAAACCGCCCTGATGTTCTTGACCCTGCACTTCTTCGTCCAGGAAGATTAGACAGAAAAATAGAGATTCCACTTCCAAATGAACAGTCAAGAATGGAAATCCTTAAGATCCATGCTGCTGGGATTGCGAAGCATGGGGATATTGATTATGAGGCTGTTGTG
CONSENSUS	LG-II	Chr02	2059550	10.517	AATATGTGCAGCAGCACTTGCCCGTAAACAAATTCCAAGGCCAAAAGCTTCTTCTTCTTCTTCTTTTTTTTTCATTTCTTTTATATATACAATAATTAAACTTAGCTCGGGAAGGCTGACTCGGAACTTAGCCGGCCAACTCTTGCCCATTTCAGGTTTTAAAAAAAAAAAAAACTTAAATTCAACTGAGCTGATGAAAAC
CONSENSUS	LG-II	Chr02	2099550	10.804	GGGCATTTCCAGCTTGACCCACTTGGTCTTCTCCCCCCTTTTGTTTTAGATAGATCCGCGTGGTCCCTTATTTCAAGGGCGTTCCTTGAATTGCTGTGTTGCCGTGGACCTGTATATTTTCTTCTTATGCTTAGCCTGAGTTGACACTGCCTCCCCTTTAGCACCAAAACTAGAGAAGGAGAAAAGCAAAGAACCAGTCCA
CONSENSUS	LG-II	Chr02	2169550	11.274	CATGAAGAAGGTGACGCATTTGCTGGAATTGCCAAAGGCATCAACCCACTTGACTTTATGGAAAGCTGATCTTTCTGTAGAGGGGAGTTATGATGAAGCAATTCAAGGGTGCACAGGAGTGTTCCATGTTGCCACTCCCATGGATTTTGAGTCCAAGGACCCCGAGGTATACATGATTTCTAACTGTACCAGCTTTGAAAA
CONSENSUS	LG-II	Chr02	2209550	11.689	TTATAAGGAAAGAGACCTCCTTGACTTGGACAAACACTCGTCTATAAGAAACACCCAAATTTCCAACTATTCGGCTGTTTATTTCATTAATAACTGGAGAGCAGGAGATGCCAGTGCCTCAGACAAACTGATCAAGGTACTCTTCCACGGTGGTATATTTGACATCTGGATATAGCTCAGAGGCCTCAAGCCCCCATGATG
CONSENSUS	LG-II	Chr02	2289550	12.239	TGGTGGGAGATATGTAAGAGCAGTTTAGCATTCTTACATTTTAGATCGAAAAATATGTTCATGGAAATGTTTTGGCCAGTGGTAGAGGTATATAATTTTTTACTGATTGAACCACTTGACTTTTAAATTAGATTTCTAAAGAATTGAATTAGTTGAAACTAACATTAAGCAACTCAAGCAAGATGCTTCAAGAATTATGGA
CONSENSUS	LG-II	Chr02	2329550	12.781	TTGACCCTTACACTTTCTAAGCACTCCATATCTTCAAAAACAGACAACAGAGGTGATTCCATGCAAAATGATTTTCACTCAAGAAATCAGAAAAAATAGCCACAGTGATGCAGAAGGATCCAAAATCTAATAATCAAAATTCACATGGTGGTGATGATTTCTCTTTCAGATAATACAAGCAGGGACCACTTGTTCTGTGCC
CONSENSUS	LG-II	Chr02	2389550	13.824	AAAAAAATATGGAGGATTTGTTTTTAAAGATAATATTTTTTTATTTTTTATCCCTAAAATATCATTATAAAAAAAATCTTAATAAAAAATTTTATAATTAGAATATAGAAGGATAAAAGTTATTATTATAATTTTAAAACACAACTTAAGGATCAATTCAGGATAAAATCTAGGTTATTGGTCAAGGCTCTAGTTACGGGC
CONSENSUS	LG-II	Chr02	2429550	14.71	AAGGAAAAAAAAAGAGCAGGTTTCCTTTCATCCTAAGAAAAAAGAAGCAGCTGCAGCAGCTTCGAAACAAATCTTCATCTGCCAGTTGAAAGCATTAGAGAGGATTTGACGGGCTAAAATTATCACACCTTACATATAGTCATACAAAGAGAATAAGGAAACAAAATTATGTGACAACAAAAGGGACACCTCAAAACTAAT
CONSENSUS	LG-II	Chr02	2479550	14.823	GTAGAGAGATTACTAATTGTTCTTTTATTATATATTTTTTGTATACTTATCCTTGAGATAAACATGTAAATTCTATAGTGTTTTTATGTTTTATTTTACGCGTAATATTGCTTCTGCATGTCGTAATCCTAACAATATACCAATAAACTGTGTGTGTAATTGATTAGATGAGTTTGAGAGTACTGTCATAGTAATTTTTTT
CONSENSUS	LG-II	Chr02	2549550	16.172	TCATGATAACTTGCATGAGTGCAAACTACATATTTAGAAACAATGCCAATGTGAGTCCTTGGGATGGTCTAACGGTTAAATTTGGGATTTCCACTTGAAAGTATGATGTTTAAATCCTGGGAAGGATGGATGAAATTTAGGAGTGATGTAAGGCTACCCCCACCTGTGCAGCTCAAGGTTCATTGGGCCTCATCTTTAACC
CONSENSUS	LG-II	Chr02	2629550	17.206	CTGTGGGGAGATAGGTAAGGTCATGGAAATGGTGCTAGGACCAGCCAGCCACGTCCCTCCTCTAAAACAACATAAATAAAATAGTGTGGCAAAGGGACAGATTAAACAGCACGAAGGATTCGTCACCCTGCAAAAGGAAAATGGCACTTTGAATAGAAAAGTGTGAGCACATATCATGTTTCTTACCTCAGCTTTAGCACC
CONSENSUS	LG-II	Chr02	2729550	18.373	GTCGCACCAACTGTTAACATTCGAGTGACTGTACTGTAAACAGTACACGTACTTTTTCTATCAAAAGCAGCAAGAAGCGAAGAAGAGTCGTCTAAGAGAGGAGAATGACCTAAATACCCTCAAGATAGGATAGCCTAACGAGTCCACTGCACAGAACTGCTCCTTTGTATACCCTCTAATCTGTTAATGATTCCCTGTCTT
CONSENSUS	LG-II	Chr02	2759550	18.692	GAATTCATCTAGAGGTCCATCTACCGACTAATGGACTGCACACGAGGGTGACACTCGAATTTTAAAGCTAAGAATTGACAGGTTAGAAATTGCAAATTTAGACAATTGATTGTCTCCTCGATAACATCTCATGTCTCGTAATGTTCTCAATTGATCAAGGTTTGTACAAAATACAAGCAATCTTAAGAAACGCTTAAAATA
CONSENSUS	LG-II	Chr02	2809550	19.275	GAATGGATTCTGGACTCAACAAGGGGAAAAAAAGTTTTTATATATATAATATATATTTACAGTAAAGGAAAGCATAATTATCTATTTATTTGTTTGTTTGTTTGTTTACGAAACAAAATAGCATGTGAACTATTTATTTATTTATTTATTTTTGAGAAAAAAAGAATGGGAAAGAGCATGAATCTTGTGTATTATTATTTA
CONSENSUS	LG-II	Chr02	2869550	19.47	TGGAACAAGATAACAATCCAATTGAATAAGCTTATTAAAAAAACTAGCCCAGAAGCACATATGACCATAGCAGAACCTTGTAGTAGGTCTGCAGCTTCCCATCATCATTTTCAACTGAATCTGAAATCAGACGACCAGACACGTATATTTGCTGGCCTTTCTCTACATGCTGAGAAACAACTTGGGCCAACTCATCCCAGA
CONSENSUS	LG-II	Chr02	2959550	20.187	TTGAGAGATGTAATGCAAAGGTTTTTGAATTAGTTAATTTTTGCTTGTACTCCACATCAGGATCGATACACTTGAGAATCTCATACAAGACCTTAACATCATTAATTGAGAAGTAAGGGACAGAACTTGGAAGAAAAGCCAGGAAGCATCATATTACTTTCTCGAACCAGACTCCTATCCTCAAAATGTAGGCTAGCAATG
CONSENSUS	LG-II	Chr02	3019550	20.693	AGTCTGCCTCAGGCAGAACGTTTAAGGGGTGATAATATCTTCTTTTTTACGTAACCAATCCCGTACCATAGAATCTTTATTGACCAGTTAGGGTTCCTAGTGACCATAATACTAGGTGGCGACTCCTTAAACAAGGCCTTTTTCCTAAAAGAACAAGATGCCAGAAATCTGTTCTTTTTCCATAAATCAAGATTATTTTTA
CONSENSUS	LG-II	Chr02	3079550	21.613	TTACTAGAGAAACCTCATCTAATTTTAGATTAGCATCCTGCAAACCACAGAAGAATTAATCGCAAAGCTTCATATATAAACCATTTTGAATGTAACCTGCGAGCATGGAATTCCAACTGATGTAATCCTTCTCGTCCAACTTATCAAAAATTCTAGCAGCATCACTCATTTTACCAAATTAAATCTCACATGCATAGCCAC
CONSENSUS	LG-II	Chr02	3169550	22.668	CTGCGCTTCTGGATGAAAATGTTTGCCATTTACCCAATAATATCAAAACAAAGCTTTAATTTGTGCACATGTGTGGAGCCCTGAAATAAAAGTATGGAAATTAAACTGGACTTACATAGGGTTTGACTTGCAAAGATAACGGTAATCTATAGTATCCAAAAAAATACCTTAATACTACTTGATAACCAACCTGTTGGCAGG
CONSENSUS	LG-II	Chr02	3289550	23.712	GATTGTTGTTTGGTAGTGCAAACTCAGTAGATGTGAATTATCACTTCTTTTTTTTAGCTTACTTGGCTACACTCACTCAGCTATGCTGTTTTGTATTGGTTGGAATTTGGCAGCGATCTCAGAGAATTTAATATAGTATACTGTATCGAAGTTGAACCACCCTGCTTTCTTATTTTATTTTTATGATATTGGACCACTCTG
CONSENSUS	LG-II	Chr02	3339550	23.851	ATGTGGGATGAACGAGTCCAATTACAAACAGAAAAAAATAAAAGCCTAATCAGCAGGCATGACAAGACAGACCCGCCGCTTGGGCATGACAAAATGTGCCAGAAGTCTTGTTACCAACTAACCTTTTCTTTTTGCTCTTCTTATGAACAGTACTACGAACATGACATGAATATACCACCAATCTACTATGTTTCTAAGTAA
CONSENSUS	LG-II	Chr02	3369550	24.245	GGTGATGGAAAATTCGACCTTCTCTTGCAAGGTTTTTTAATTTAGTTGCATGAATAAATAATAAGAGACGGTGGTGATAAAATAAATAATATATATATTAAAACTTAACAATTTATTTTAAATTTATATTTATTTTATACCTATTTTTGTTTTTTTAATATTTATTTATCATGAGACATTAACCAAATTAAATACAATCTT
CONSENSUS	LG-II	Chr02	3419550	24.926	CACTTGTGTCTATCAATGTAAATTGCGTGGTCGTTCTTGTTTAATTACTGTTACTTGGACCAAGAATCTCATGGGCCAAGGTGTCGGGGTTGCAATTGACGATTCAAATAGTCAATGTCTTTGTAAAGTTGATATAAAACCTTGGCTGTTCTCTAAAAGAAAAGGGTACAAGAATTTAGAGGTAGATTCTGACAAGGTAAT
CONSENSUS	LG-II	Chr02	3499550	25.332	CTGTTATGAAAGTTCTTGAGTTTTCCTGTTTTGCTGACATGGATCTAAACCTTTACTTTTATCTAGTTTCAAGTTTCAACCTTTAGTAATTGTTTTTTTTTTATCTTGATAGTGGCTTAGTTTATCCTTCTCCTGTAATGAAAGAAAAGATTGTCTGGAAGCTGACAGCTGATAATCAATAATATTGCTAAACAATTTATT
CONSENSUS	LG-II	Chr02	3609550	26.567	AACGAGAATCGTAGCCCCCTGTTGTTATATTTTGTCAAATTTATATTTTATTAATTTTCTTTTAATAGTTTTGATAATAATATGTTAGAAATAATTAATAAATATATTAATTTTATATTTTTCAAGTAAACTTAACCAATAATATATGCTAACGTAAACGTCGAAAAAGAAAGAAGTGTCCTGTTTGACTAATTTCAGGCA
CONSENSUS	LG-II	Chr02	3699550	27.879	ACAACTATATTCTATAACCTACTTCTGCTCTACATAACTGCTAAGTGTTAATGTCATCAATGTACGAGAGTCTATAAGAAGACCAGTAAATGCATGTCATTTTCCGATCTTCAAAAAGAAAAAACAATATTGCATTTTAATAGTTAAAATTCGGGTCTGCCATAAATCTAAGAGTCTAAAAGTACCATACTCTTATTTGGT
CONSENSUS	LG-II	Chr02	3779550	28.948	GCTCTTGTTGAAGATGTAATCCCAATTCTTATGGCTGCTTTCCACTACCAGCTAGACCAGCTCCTCTCTCACTGCATCGAAAGACTTGTAAGATCAGATCTTGATAGCACATGCATAGATAAAGAGCTCCCTGATGAAATTTCAAGTAAAATTAAATTACTTCGCAAAAAATCTCTGCCAGAAGCTGAAAGTAGTGTTGAA
CONSENSUS	LG-II	Chr02	3829550	29.079	TTCAGTAGATGAGCTGCAAAGCTCATTGCTCGTGCACGAACAGAAATTTAGAAGGCACAGAAGTGGTGATGATCAGGCATTAAGAATTTATGATGATAGATTTGGGAGTAGAAACCGAGGGAGGAGTAGTTTCAGGGGAAGAGGCCGTGGGAGAGGACCTCAAGTTTACAATAAAGCAACAGTGGAATGCTTCAAATGCCA
CONSENSUS	LG-II	Chr02	3869550	29.533	TTTAGGGCGTGTTTGAGAGTGCGATAGATGTTGCTTTTCAAAGTGTTTTTTACTTGGAAATGCATCAAGATAATATATATATTTTTTATTTTTTAAAATTTATTTTTAACATCAGCACATCAAAACGATCCAAAAACACCTTAAAAATTTAATTTGAAGCTAAACAAAATTCAACCAAATTTCAAAAGCAAGGTTGAACCG
CONSENSUS	LG-II	Chr02	3939550	29.733	AAGAAGTTTGCAGCATACAAGTTACTCTGTCCTCAAGTTCCAACATTGGGAATTTATCATAATCAAACAGAAAACACCGCGAGATATGAAGAAACCACTAGCGTTAAATAACCAGATTTGGATAGCATACTAACTAAAACTATGAAAACAGTTGCTTTACTTGAACCAAGATTTCTGAGCATGAAAACTAGTAAATATGAC
CONSENSUS	LG-II	Chr02	4039550	30.422	TGCCTGAATATTTTATGAGCATTTTAATTTGTTACTCTCTTAAAGAAAAAGATTAAGGTAAGGGACACAGAATTTCTCTGTGATGAATCTCTGAATAGATTTATGGAGAATCATGGACCTCTGAATTCCAGGCTTCTATAGCCACATCAACTTTGTATGCTTGATTTGCAAGATTAGATTAGACTGCATACATGGGATTAA
CONSENSUS	LG-II	Chr02	4069550	30.515	ATGAATTATGTTGGGTCCTATGACACGTGGATCCCACGAAGGAGTTTTGCTTATTTCGACCACCTCCGTTTGCATTAGAAAAAAGGGAAACGAGACACACGGAACTCAGCCGTTTAATTGGAATGAAAATCTTTTGGCAGTGCAAGTTGAGAAAATATTGAAGAAAAGAAAAGGCAGCAGGCAGCAGGCAGCAGCACGAAG
CONSENSUS	LG-II	Chr02	4159550	31.188	TGCATTATTTATATCTCAATTATACTTTTGTTTGAGGAATATTCTTAGAGATTCATATTGAATACAGGCAAATCACATTGAATGCAGGAGATGGACTATATTAAAGAAGCAAAAAATGGACTAAAGTTTAGGTAAGCGAACAATAACAAAAAAATCTGGAATACATTTGTGTATTTTTGTTTTCTTTATTTTTGTTGTCTA
CONSENSUS	LG-II	Chr02	4239550	31.774	CCCTGATGACCAAACATTTTCATAAAAAAACATGCAAATAGCAATTTGTACTTCATATTACATCAACAATGGCACACTATGTGTGAGACTCGGTTTGGATACCAAAAGAATAACATGGAAGGAAAATGCAAAAAGGTAAATATCGTTTTATCAATTAAAATTTCATTCCTCTTCGGTATGTATCTGAAAATTCCTGCATCC
CONSENSUS	LG-II	Chr02	4329550	32.679	AGTGGGCAGGACATCCAGGGAGGGAAAGGATGATTGCCTTATTGTCCCAAACATACTATTGGCCGAAGATTGATGAGGATGTGGAGTTGTATGTAAGGACTTGTCTAATATTTCAGCAAGACAAGACTGTACGGCAGCGAGAAGCAGGCTTACTTCAGCCACTGCCGATTGCAGACAAGCTATGGGTTTCGGTTTCGATGG
CONSENSUS	LG-II	Chr02	4419550	33.183	TCTTCACATATTACTTAATTTATCAAAAATTAATTATAATTAAGCGAGTTGCATGTGTTTTGGTGTGGACGGAGTGTTTTGTTTTTTGATCCACTTTTAAGAATCGGTCGAAGTTCTTGTCTCGTTAACTATATGTGTGTGAATAACTTTGCTCTTTTTAAAATATTATTTAATTCAATTATTTTTAACATTATGAAAATT
CONSENSUS	LG-II	Chr02	4509550	33.91	AATATATCAGCAAAACAAAATAAGGAATTTCGTGTTTTTTTTGTTGACAAGGCGACATCCAAATTTGAACTGGGAAAAAAGGATTTGCAGTCCCCAGCCTTATCACTCTGCTATGTCGGTTTGATTTAGTTTTTATAAAAAAAATAATTAAATTAATTTTTTTTTAAAAAACCAAAATTGGTTCAAACTGACCGGTTTCAG
CONSENSUS	LG-II	Chr02	4589550	34.322	TCCATATTTATAGAGAGAACCTAGATTTGTTCCCTTTGAAAAAATTTATTGGATGCTTATTATGTGGTTTGCAGCTTGAGATTTTAGTTATGAAATTAAACTGAACTTAGTGTCTACACCATCATTCGATTTATTTTGGTAGTGGTTGAAATGAAATCAAAAGACCAGTTACGCACTGCCAAATAATGGTCGAAGATCATC
CONSENSUS	LG-II	Chr02	4659550	35.905	TGCACACGGAAGCACAAGCAACAACATGCTTGCGAGATGGCCATGTGCTCTCGCTAGCCTCCAACCTCTTGATCACATCCTGTAGTAACTCAGGAGGAAGACCAGCCCAACGACTATTCTGGATGACCACAGGCTGGTCTTGCAACTCACAAGCTGAGCCATGAGATTTCCCTCTGAGATGACCTGGCAGCCTCACCTCAA
CONSENSUS	LG-II	Chr02	4749550	37.359	TTCATATTTACCTGTAGACCCTTTAAGTTATGATATTCTCAACATGCCCCTTGCCAGATTTTATGTGAGCTTTGCTAATGCATCATGAAGTCTTATTTTCCAATCTAAAGCATATTAATAAGATGGAAGTTATAACTTATCTAAGCTAATGATGTTCAGAGAATCAGATATATGCTCTACTACAAGGTAAAAGCAATGCAA
CONSENSUS	LG-II	Chr02	4809550	37.617	TAATAATAATAAAAATTAATACATATTTGTACCTAAAAAAATATAATAATAAATTAAAACCCAACGCTAAGGGAACGCCAAATTGGACTCCACACTGGACTAATGGAAGGTTCAAAAAGTCTACGTGAAATAAGCAATCTTGAGCAGTCGTACATATTTAACACCATTTGACTTTCGTTTAATTCGTGACAGACGCTCTCA
CONSENSUS	LG-II	Chr02	4889550	38.243	AGTAGGCGTACTTTACAATTTCGCATTAGAACTTTACAGAGGTTTTCAAAATGCTGTTTTATTTGTAAACAGATCAATATTTAGTGATTGTTTTAAGTACTCTGATCAAAGTACACCTTTTCCACCATTTAAAAACCCTTCATCATTGAAAATTCTTGTGTGTTGATTCCTTGATTTATCAATATTCTATTTTTTAATATT
CONSENSUS	LG-II	Chr02	4959550	38.863	AAACTCTCGATCATTCTTGGCAATTGGCATTTAAAGCTCATATATATATGCACATAAGTTCAGTTTTCGTTGATTTGGTTCATAACCGATTGGTTGGATTTGCTCTTTTACAAAGACAACTCGTTTACCAAATGAAACTTCCACTGTATGTATGGATTAGAAAAGCGACTGGTAGAATAATTAAGCTCAAGAAATGAATTG
CONSENSUS	LG-II	Chr02	5099550	39.561	GATTTGCATCCTAGAATTAGTGCCTTAAATCTTTCCTAAATAAGAGTTGTGATTAGGCTATATAAACCCTTTACTAACCTGAAGGGAGGAGGAGGAGGAGGATGAAAAAAAGAGAGAAAAAGGACAGGAAAGAGGAAAGAAAAAAAGAGAAAAAAAGGGAGAGGAACGAAAGAAAAAAGAAAGCAGAACGCCACTGTCAAA
CONSENSUS	LG-II	Chr02	5149550	39.838	AATTGAAGAAGATATGCTAGAGCATATTCAGGATGCTACAACGCCAAGAGAAGCATGGGACACCCTTGCTAGTTTTTCCTCAAATTCCTCATTATTTTAATAAAGTGAAATCAACATGATATGAGATTTTTAAATTAAAACCTGAAGTAACTATTGGTGAAACTAAAATATTTCTCAATTTGCTATCCTGAAGTAAAAGAT
CONSENSUS	LG-II	Chr02	5229550	40.505	TATAACACGATTATTTTTATGTTTTTTGTTTGTAATTAATTTACATCCTTTGCTCGTTATCCGTTGTAGAGACAACGGTCAATAGTCACTTTAGATATTACCAGGTATATTAGTGAGTGTTTAATAATCAAAACTAGTTAAAGATTGGAAGAACAAGCTAAAACAAAAGTATTTAAAAATAAAAAGAACAATAATGACAAG
CONSENSUS	LG-II	Chr02	5349550	41.167	CAATATCATCTGCTCTGCTAGCAAAGACAGCACTAATGGGTTTGTGACTCTACATGAAAGCTTTTTTTCTGCTTTGTTTAAGACACCATATGCTTCTATATGGAGATTTGCATTAAGTAATCTGGTGCCTCTGTCTTGATTTTGAATGTGAATTATTCCAGCCAAGTATGTCGGAAAAGGTGAGGGTAAGAGCTGGACGTA
CONSENSUS	LG-II	Chr02	5419550	41.435	TAAGAGTTCGGAGGTTAATTCTCTCTCTGCCCCACCCTCTTCTCCAAGAGCTTCACGTGGCCTGACATGATTGTTTTAAAAAATGCCTAAAGGGTGATTACCCTGGGGTTAGGCACGTGGTCTGCACTTTTCGAAAGAAAAAATAAAATGGCATAACTGAAGTCAAACATCAAGTAAATAAAGCTAAAAGTTACGGGTAAA
CONSENSUS	LG-II	Chr02	5529550	42.383	TATAATTGTTTGATAAATGGATGTTGTAAGACAAATAGGATTGAGAGGGCTCTTGAGCTTTTTGAGGATATGAATAAAAGGGGTTGTGTGCCGAACCGAGTTACTTATAATTCTTTCATCAGGTATTTTAGCGTGGTGAATGAGATTGATAAGGCTGTTGAGATGTTAAGGAGGATGCAGAAGATGAATCATGGTTTGGCA
CONSENSUS	LG-II	Chr02	5619550	42.816	ATGTTCTAGAGCGACGCATGATTGGATCAGTTGAAATGACGTCAAACACATCTACCAGCATTGAAATGCCAAAGGTAACTCTGTGTGATGTGATAGGCTTAGCAGATTTGAAGAAACCGGGGAAAAATAGTGAACTGCAAAAATTAACAGAGTCAAATGAGCAGATTTGAGAGAGAGCCAAGGAGTGTTATTTTAAAATAT
CONSENSUS	LG-II	Chr02	5709550	43.043	AGAAATGAAGTACCGGGATTGAACAGAAAATATTAAAAAGCACAATAACCTGGTTATAGATGAAAATGAGCGGTGAATTGGGATTGTGTGAAAATAAATCGCGAGCAAGTGAATAGTAATATATTTTATATTTTATTTTAAAATTTACTACGAACACTTAAAGACATGACCATATAAAATAAGTATTTTTTAAATATTTTT
CONSENSUS	LG-II	Chr02	5789550	44.334	CTACTTCAGAAATTAGCCTTGTAAATCCCCTTTACGTGCTAATGTGATTTGTTTCGAACAATCTGTCGAACAACATAGTTACGTTAGTTATGGTATGTTTTTGAGTTCTAAATTTATTTTATTTTTGAAAAAAGTTAAATATTTTTATTTTAAATTAATATTTTTTTATTTTCAAATTATTTTAATATATTTGTATCAAAA
CONSENSUS	LG-II	Chr02	5879550	44.597	GATCCACTTTGTAAATATGGTTCATATCAGGGTTTTGGAAATCTATGCTAATCGATTGGAAAACCTGATTAGCTTCTTTCGGGCTTTGTTTAACTTGTGATCATATTTGTTCTGTAAAGGGGGTGGTTGAGCTGTTTTTTTTTGCAACTGTTTTTTTTTTGCAACTGTTTTTGTGAATTCAGTTTGAACATTTGGTTGATG
CONSENSUS	LG-II	Chr02	5959550	45.084	GTGGGATTGATGGGGCTGATAAGTTTGTCAAGTCTAAAGAGTTTAAAGATTTGGATGTTGGGTTTGTTTTGGATGAAGGGCTGGCTTCAGTTAACGATGAATTTAGAGTTTTTTATGCTGATAGGTCGCCTTGGAATTTGATTATTAAGGCTAAAGGAGTGCCTGGGCATGGGTCGAGAATGTATGATAACGGAGCTATGG
CONSENSUS	LG-II	Chr02	6029550	45.62	TAGTTTTGGAATCATTATTTATTTTTATGGGTATCCATTAATTTTTAACAAATTTATTTTCTTCTCTTTTATGTCTTTATTGGAATTTGATAGCTTGTAGGGTTTATCACATCACCCCCATGATTTCTTCATTTTAATCAAATCAATTTTCTCAACAGAGAGAAGAACAATGGCAGCAGGGCAAGAGAATGTTAAGCACCT
CONSENSUS	LG-II	Chr02	6109550	46.012	GCAGTCCCTTGAAAGATTGAGGCTTGTTTCCGTGGTTGAAAAGTCAAAACTTTTATGCATTGTTTGTAGACCCAGAGGATTATTGGATGCCCATGCAGCAGTTCTGCTGGAATTCTATTTTGGTCTGTGCTTGTCTTGGACTTTGATTTGGTGGCGTGTGAGAAAAATTATGATTCAATTTCTGCTTCTCCTCTTTCCATA
CONSENSUS	LG-II	Chr02	6159550	46.593	TCAACCCAGATGTCTCGAGCCCTTGGCTTGGTTCGTGTTTTAATGGGCCGTTAACAACTTTCCGTGTTTCTAAATTTTCCTTTCATCAAATAAAAAACAGTTAGAAACCCCTGTGCTACTAAGTGTTACTATCTGCTATTATCAACTTGCTTTTCACTGAAATATGCTGAGATTGGTATCGTATAGTTTTACATTCAGATG
CONSENSUS	LG-II	Chr02	6229550	47.128	GTCATCTCATCCTAACAATATATATTAATGATTTATAATTATCTCTTACATAATATTAATGTTGATGAAAATATTTTAGACTCTAAAAAGATGATCATTTTTTACTTTTAATATTTTATGTTAAAAATAAGTAAATTAATCCCCGTGACCCATCATGGGGCCTGAGAATATTATCAACTTTATATGTATTGGGTTTGAAAT
CONSENSUS	LG-II	Chr02	6329550	47.614	TTTAGGGGATTGACATTGCCTGATATTGATGCTTTGTTTGAACTATCTTCTTTATTTAATTCTTTAGGTTATACTAAGTGTTTCTATATTCCTTATATTGGAAATGAGAAAATAGAGAGAATTGAGACTACTGCCACAAATGTGAAAACTGAGGAAAATCTGAATGGGAAGGCTGAAGGAAACAACACTAATGAACAATCT
CONSENSUS	LG-II	Chr02	6449550	48.446	TTTTTAAATCATGGTTTTTTATGTGTTTTTTTTTAAAAAGATATTGGATGCAACAGAACAGTTTCATCCACTATGCGTTCATTTCTCAACTGAACTAGGGAACGTAATCTTGCTATCCTTTCAACTGGATGTTTGAAAATCAATGCATCCATGAGAAAGTACACAAGGCTTGTCTTTTTATCTGCATCGAACAGTTCAATA
CONSENSUS	LG-II	Chr02	6529550	49.147	TTCAACATTGAGTTGATTAGGAATTGGGCTTAATTATTTATTTTAATTTGCTTTCTATTGGGTTATCTCGGTCTCATGACTGTAGTTGCGGGTTTGACAAGTTAACCTAGTTGACTCGGGTTATTTTTTAATTTATTTTTTCAATTTCATCCTTCAACATTGAGTTTATTGAAAATAAAGCTTCATAATTTGTTTTGATTT
CONSENSUS	LG-II	Chr02	6599550	49.46	CGCAATCCTACTGTCCAACCAACCTGTGTGGATTTTATTATCTCTGTAATCTGAAGCCTGTAAAGCATTTAATCTATGTCAGTTTGTTTTTTTCTGGAGCATCTCTTTTATCAATTTCTGTGAAGAAAGGGAACATCAGCAGAAATGAATTATCAATGGGTGAAAAGTTTACATGTAAAAGGTCAATTGTGTAGTCAACAT
CONSENSUS	LG-II	Chr02	6649550	50.235	TATATTATTTCAATAAACAATATTTCTTAATATGGAGATATAATATTTTCCCAGCAACGCTTAGCTTTTGTTAATACACTCATTTTATTTATCAAAATCAAACAGAATACTCTAACTTAACAATTCCTAAAAAAAAGAGAACAGGAGTGTTTGATGTGTCGTGCTTGCCTGTAACGAGGGGAAAAGGAAACAAAACTACAG
CONSENSUS	LG-II	Chr02	6759550	51.576	TTAAAATTATTGTTATTATTAATTTAGGACCGCATGCATTTTTAATTAAAGCTCTTTTTTTTTGGAATTGTTCAAAATATTTGTGGCATTTTCTGAAATAGTTACTCAATTGATAGATCAAAACTAGAGTGATTCTAAAACTATTATCGATTGAATAAACAATTGACTAAATTACGAGTTCTTCTAGCTAGCTCCGGATTT
CONSENSUS	LG-II	Chr02	6879550	52.21	TTTAACGGTAAGATAACTGTGCCGGTGGTGATCACTTGCATCGTTGCTGCATCAAGTGGTCTCATTTTCGGCTATGACATTGGGATTTCAGGTACTTTGAATTCATGTTTTTAAGATTAACGTTTGTTATGGGGTCAATAATCTATATATCACGTAACAAGCTATATATGCAGTTTTTTCTTTTGTCAGATTTCATAGCCT
CONSENSUS	LG-II	Chr02	6959550	52.367	AACAGGTTTATTCGCTCATACATTCTTTGTATCCATTTAAGCTTCTTTTCAAGATCTCCTATACTTGCCCACATTTCTCTCATCCGTCTTAAACTCAAATACTCAATAGCAAAGCCATGAAATTCATCTCCTATGGTAACTTCTTCAATGAAGTGAAGCTCTGTCATAACCTCAAGAATATTACACCATTTCCTATCCATG
CONSENSUS	LG-II	Chr02	7059550	52.952	ATCATTTTGGCTTCTCGGTTTCTTTCCAAACCTAATATCTAATTTACCATCATGACTCTCCATATATTTTTCAATTTAAAATATTTTTTATATTCAATCATGGCACATACAAATATTTACCCCTCCTATTATTCATGATGTCCATTTAATATTTTTATAATTATTCATGAGCTTAATTAATGATTTAAATTAACCCTTTTT
CONSENSUS	LG-II	Chr02	7129550	53.948	TTAGCTTGTTGAAATATCATTTTTTAAGCCAGTGCAATAAATTTGCTTGTATATTCCTTTGGAAAATGACAAATTACAAGTTTGTAGTCTGCATCCGTACCTTTAATTGTTTGAATACCTTTAAATGAGTGAGTAATTTTTTTAGATAGTTATTATTTCAAATCAAATATAGATATTTAAAATTTTTATATGATGAATAAT
CONSENSUS	LG-II	Chr02	7159550	54.107	GCAGATTGGCCCAAAGGGGATTCATGGGCTCATTTTACAAAGCTGGTTCTTTACTATAAACTGCAATTTATATTTGAATTCTAAAATTTCTAAATGGTTCATGAATAGTGGGATTCTGACGTAATATTGGATTTTACTCTATAAAATATTATTATAATTATTCCACTAAAAGATTTCCTGATCAACATACACGTCAACTAA
CONSENSUS	LG-II	Chr02	7229550	54.964	TAAAAAGAAGAATTCTTACTTGGATTTGAATCGATTCCTCAGGTGTTAGAAGCATAGGCTTTCCATCAACTGGTGACTGAACTAAGAAAATGAAGCCTTGGTTAAACAACACCAAAACAGCAGTGTACTCCAGTTATTGTGTAGAATAAGAGAAACAATAAGAAAAAATGGAAGATTAAAAAAGAAAACATAACTGTTTAT
CONSENSUS	LG-II	Chr02	7279550	55.077	GGTACATATGAGGAAAAAAAGAGAAACTTAATTATGAACCATGATCACATACTTAATCTATAATCTCATATTACTACTCGTTCGTAACGATAAACAGTAATAATCCTGAATACAAGCAGAACTTCAGGAAAAGCAAGAACCAAAAAAAAGAGGGATCTAGCAGAGCACTGCCTCTATCCTGGCAATTCATGAGAAAACCAT
CONSENSUS	LG-II	Chr02	7319550	55.227	TACCTTATTCGATTTGGTTGGTTCAAAAGCAAATTAGTTGACTAGTAAAAGAGTCTAAAGATAAAATTAATAGAAAAGACAATAAAATTGATACAAAAAAAAATCATCCCAACCTAACTTTTTGTCCAACCTAGGTTTAAAATTAAAATTATACAGAAATTATTTAAATGTGATCTAGTCGACTTAACTGATTAAAAGACA
CONSENSUS	LG-II	Chr02	7399550	56.007	TAGCATATATATATGTGTGTGTGACTGTGTGTGTGTGTGTGTGTGTGTGTGGATGGCAGAAGATGAGTTTAATGAGGTTCAGAGATGTTGTAATCCAATGAAAAGAGCTTCGGTCGTCTTCTGTGGTTAGAAGTTAGATACAACCACATACATTAGCTGTAATGTCAGTCCCCATTTATTATTGTTCCGTTCTCTTTTTTG
CONSENSUS	LG-II	Chr02	7469550	56.62	CTATACACATATCTTTTGACAGTTGTCTATCTTTTGTTCTTTTGCTTTAATTTTAGGTGGCGACTCACCTCACCATAGATTATTAATTCTGTAGTTTTCAGGAATGCTTTAGTTATTCGTTAAGTCAGGCTTTCTCTTTCTCGTCATCACATCACCTTGAACCTTGCAGATTTGATGTTTTATAGCTTCTTCATGAAATTA
CONSENSUS	LG-II	Chr02	7529550	56.786	TTTTATGCTTGAATTTGCTTTGCGTCTGCAGGAAGGTTCCATGTCCCCAGGACTGTACTCTGATTCAGATGAATGTGGAAGCGAGGATGAGGAGGTAACTGATGATGATGAGTCTTATGTAGATGATGCAACAGAAGAATCTGATGTATATACAGACGATGATAATGACAATGCATCAAGTGGAACCTGCACTCAGAGCGG
CONSENSUS	LG-II	Chr02	7579550	57.319	GACTCTCATGCCCCGTAAAAAAGAAAGATTACAATGGCTACTCTTTAGTGGAGGGCTTTTAAGTCTCATGACAATGTTAAGAAAGCTATAGGTTCCTACTCACCAAGAACCTATAATCACTTAGAAGTTTCTAAGTAAAGATTCACCCTCATTGGGTTTCACATAACCACTTAGAAATTTGTATAGATAATAGGTATGATA
CONSENSUS	LG-II	Chr02	7599550	57.441	TTGACTGAGAATAAAAATTATAATTAAAAAAATTGTGTTATCATTCTTTAGCTTTTTTTTTTTTGTTTTGGATAATATTTTTTTGTTTCAATTATATTAATGTTGTTGTTTTTGTTCTTTGTATTTTTCTTGATGAGTCTTGGGATGATTGCAAAACAAACGTCTAATTTATTAAGAAATTGTTGTGTAAAACCTTAATTG
CONSENSUS	LG-II	Chr02	7639550	57.527	TAGAACCGGGCTGGGTTTAAGAAAAAATAGAGGAAGTCAAAATCGAGGGTGACCCGCGACCCAGCAAGACCCGGTCAAAAACCTAGTTGTAACCCGTTGACTTTTTTTTTTACTAAAACGATATTCTTTTGATTTTTTAAAAAAGATTGAAATTGACCTGGGTGACCCGGTGACCAGGTCAAAACCTGGTGATCCGGTTAA
CONSENSUS	LG-II	Chr02	7679550	58.183	CTTTACATTTATTTCAGGATTCACAATTTAGTATTGTATGTTGTTTGTCAATTGCCTTGCTGAAACAATAGACTTTGCTCTCCTGTGAGAATTTAACAGTTGGAGGGATGCCATTTTCAGGTTTATGGTGGAGAAGCAAGGATCTCTGCTTTAAAGAAATTATTCCCCCTTGTGGATCATAAAAAGAGCCTTGCCTCTGCA
CONSENSUS	LG-II	Chr02	7759550	58.357	TTTATATGGCTTTACGGATGCAAATTGAACAGGTAGTATTGATGATCGCTCTATGGGTGGTTACCTTATTTTCTTTAATTATACACCGATTTCGTGGAAATCAAGCAAGCAACGCATGGTTATCCACTCCTCTACCGGGGCTGAATACAAAGCCTTAACAGACGACACTATTGAGGTTATCTAGCTTCAGTATTTATTGTT
CONSENSUS	LG-II	Chr02	7779550	58.917	AAACCTGTCAATTTTTATTTGTTTATTCAATGTGTTTGTCCCAAGGAGAAGTTCTTTTGCTATGTGAATTGGACTTGAGGTCATAATGTGGTTAATTCTTGGATACTACCTGGAACAAAGCCTTTATGAATTGTGCTGTGTTTGGCATGTATCTCTGACAACAATAGTCAAAAAAAGGTTTAATGCCATGATCGTGTAAGG
CONSENSUS	LG-II	Chr02	7839550	59.234	ATTTGACATTATGGACAATGACCTAACAGACAGAACTCGATTATATAAGTTGAGTTACTATTACTGACAATAAAACCAGCAGATATACATAAACCTCATGCAAAAAATGCAGTGCAGCTAAAACAGTTCATAGAAATTTGGAACCGTGATAATTGAATAGCAAGTTTGGCAGTGTAATCCCTAGTTAAAAAATAATTTCGA
CONSENSUS	LG-II	Chr02	7899550	60.069	AGATTTTTCAACAAATGGGGCACATGTCATGAACTATATACAACCGTTTGAAACCCTAACAACCATATCACATTCCAATTATAAATCATGAGCATACCCATCGTGGCTATTATCTTTATCCGATTCCCAATCTATTTTTCTGCTATCTTCCAAACAAGATATGTTTATTATAAAGAGCCCTCCACATGACAACACCAATTA
CONSENSUS	LG-II	Chr02	7959550	60.647	CTTATTTATTTTACCTGTATGCTTGCAGAAATGGATGGCACAGTTGGTCAATGTCTTTACCCACTACACCGCACTAAAACAATTCACCTGGTTTGTTTTTCGTGGATTTTGATGACGCGCTTATCCATACCTTTTTGTGTTTAAGAATCTGCACCATTCTGGTTATTATTGGGTTACATGAATGCATACAGGTTAGGCACG
CONSENSUS	LG-II	Chr02	8019550	61.105	CTTTCTTTTCTTTTAATGTTTTTGATCCTACAAATCAAAAATTCATTTTGTTAATCCTATATTCAGAAAGGGAAGAACAATTAGAAAATTTTCAGAGAATCTAGAAATCAAATATTTTTTAATTTTCTATTTAAAAATATAAATTTCAAGTCTATAATGATTTTTTAACTCAAAAAAAATACTTAAAATTATCTTTTAATT
CONSENSUS	LG-II	Chr02	8089550	61.477	GGTTCATAATGCTTAGGAATTCTTCAGGATTTTATTCCTATGCCATTTTTGAGCATTTAGCAGACTGGCCTCCCTTCAACCTCCCGCAAACCAGAATTGTCTTCCAGCTCAGAAAAGACAAGTACAGATATTATATACAGCTTATCAACATTTACTTTTTTTTAATGAGCCTGAAATATTTGTGGGGATTTGGAGGTTGTG
CONSENSUS	LG-II	Chr02	8189550	61.934	GAATAGAATTTCATAAAAGCAAATGGGAAACAAAAAATATGCATGCATAGCATCATAATCCTGTGTACACTCTTTATTCAAACACTCGTTATGGAATAGAGTGAATTTTGGGCTCCTTCATGGTGTTCTAATTTGATGCTTTCAGAGGAGTTTTATTAGCTGACATTCAACAGAGCTGGCTAGCCTTTTAACTTTTGTTGT
CONSENSUS	LG-II	Chr02	8259550	62.229	TTAGGGAGGCACATTCATCCACAAGCGATCCAAGCCCGTCTACGAGCTGTGGTGATTTTAGTGTTGACACCTACACGGATGAATTGTGAAGTGTGTTGACTTTTTAATCATGTTGAGGAGATGAATTATAACTTGTGTTTATGAATTGTGAGTTGCCGGTTTTTTTTTTGTGGTAATGAGTTAAAAGGTTGGAAACATTGC
CONSENSUS	LG-II	Chr02	8339550	62.837	AGCTGGATGGCTCACCCTGCATACATAATTAATGGAAGCAAAATTAGATGAACAATTTTAAACCTACAGTTTACAAGGGAGAGAGAGGGATTGGGGAGAAATAACAGGATATCATACCCTCCAAAACCTGAAATTCTTCTTTGTGGAGGTCCTGCAAAGTCTGGCAAGCCCATTGGGCCACCACCTTCAACGAGTCCCTGC
CONSENSUS	LG-II	Chr02	8409550	63.245	ATGGAGAATCGTGGGGGCTGGCAATGGAGCTTTGATGTCTAGTGCATCGGGAAACAGCTCTCGCGCTGTTTTCGCGCGCTTCTCACCCAGAACAAACGACACCCCGTCTAGGACCCACTTCCACACCTCCAAAACACCCGCTCCATTGACCCACTGAACCCCCACTAGTGCTTTGTTATTTGTTTTCTGTCTTATTCTCCA
CONSENSUS	LG-II	Chr02	8509550	64.583	CAATGACGGGAAGTTCGCTTGAAAAAATAATCCTTTCATGAAATGAGGGATGTATAAAGATATATGTAAAAATGAATTATTGTAGTACTTTTTTCATTTATCTGGTGATCCAAGATGTTTATAAACTTTGACTTTGATCATGTTAACCTATCATAGGACATTGGTTGCACAACAATTAATTGGTGAAGAGGTTGGTAATTA
CONSENSUS	LG-II	Chr02	8539550	64.704	TTTAAATCAATATTTTATAAAACACAGTTTTTATAAATAAAAAAAACACGTCGAAATGCTTAAAAGTGTTTGTGAGTAAAAAAAAATATATATAAAAAAAAAACTGGAGATCATATGTCACTGTCGAGATTTGTCAGCATGATTAGTCGGAATTCAACTTCCACAATGTTGGAAGACGTGTCATCTAAAAATAAATATGAT
CONSENSUS	LG-II	Chr02	8589550	65.024	CCAGCTCAACAAAGCCTGAACCAGATGGGTAATGAACAAGGTTACTAATACCTGGGTTTTCCATTACAATTGGGAAAGGAGAATTGGAAAACCCACTTTGAGAAACTATTGATGAACCACCAAAATTCCCAGGCTGGCTTAGTGAAACTACTGGATCCCAAGCAGAAACATAGAAGGGGTTTGTGTTCATTCCTGAAGATG
CONSENSUS	LG-II	Chr02	8669550	66.153	AACCCGAAAGCAAATTGATTATCTAGCTAGCTGCTTTCAAATAGAAATGCATGCCCAAAAGACCTTTTTGCAGACAGTATATGCTTCTTACGATCATGGCAAGCACATTGCGTTGGACTATGTATTAACTTACAGGAGCCATGAATATTCCAAGTTTGTTTGTTGTTTGTTTTCGTAGTTGGCAGTTAATTTCTGGTTATA
CONSENSUS	LG-II	Chr02	8799550	66.702	CTATCGTTCCTAAGCCCAACAGAAATCGCCAATTTCGCCTCCACTTCAAAACGGTACGCCCCTCTCTGTCAAAGCGACAGCAAACTCTGGCACTCACTTTGCGACAGGAGGTGGGGCTCAAAGACCCAAATCAATAAATGGGGTAACGGTCAAATCTCCTATAAATTGCTCTACAAAACGCTTAACAAATGGGAAAATCTG
CONSENSUS	LG-II	Chr02	8869550	67.093	TTATCTTATCCAATACCTTTTTCCATTCTTCTTTTCACTGCTTTGTTACATAGAATCTACTCATATTCTCGATCTTGTCTAGTTTAGAATGGGATGGCTGAGTCGGAAGCGATGGGCAGAAAGAGATGTCTAACTAATGTTTTGGTGTTTGTAAAATCAATTAAATGTCCTGAAGATGCATGTTCCGGAATTGAGCTTATA
CONSENSUS	LG-II	Chr02	8979550	67.723	ATTTTAGGCACTGGATTACTGCCATTCACAAGGCATGGTTCATAGAGATGTGAAACCTCAAAATGAGATGATTGATCATCAGGTCCAAAAACTACGCTTGATTGACTGGGGACTCGCAGAGTTTTACCATCCCGGAAAAGAGTACAATGCGAGAGTAGCTTCATGGTATTCATGAATTTATGAAGTCTAGATTAGTAAATG
CONSENSUS	LG-II	Chr02	9039550	67.897	TTTCCTTATAAAAAAAGATTTAATTTTTTTTTTTATGAACATAGAAAAGATGCTACAACTTAGGACGACTCCAAAATAAAAATACCCGGTGTCATTGAGCCGTCATGCTAAAGTAATTAAAGTAATTGTATTAATAGTAACGTTTTTTATTTGAAAATATATTAAAATAATATTATTATTTTTTTTAAAATTTATTTTTGA
CONSENSUS	LG-II	Chr02	9089550	67.997	GGTGAGTGCTGATGTGACGCCAACATCGGCGGCGAGCGAGGAGGTTTTAAGTTCTGTTGAGACTGAAGCAGCTTGATCTAATTAGGGGTTTTTAGCTTCAAATTTGGTATGTTTTTAGAGTATTTTTTTTCGTTAAAGTTTGGTGTTTACTATATTGAGATCTGGCTGTATTAACTTATGGATTTTGATGGTGATTACTCG
CONSENSUS	LG-II	Chr02	9139550	68.44	TATACATCTTCTAGAATTATGTTGCGTCTCGGCTTCAGAAACTAGACAATTTTGAATCAAGTCAAGAGGGCTTGGACTGGAGCCACTTGCTGCCATGATGGCTACGGACATTGGGGGTCAAAGAGCGGCCAATAATTTGATAGGTGGACCCGCTAGAGATAAAACCATCCACAGGAAGGCGAGGCATGCTTGTGCTTGCTG
CONSENSUS	LG-II	Chr02	9209550	68.955	GGAATTCAATTTGATGCTTTAAAGTTTCAATCTTGCTGAATAGAACATTCATGACTTGAGGAATTATTCCCATTTGGCAACCATCTTTGAAGCCTGTGCCCATTGTATATGTCTTCCCAGATCCCGTCTACAACAGATTGAAAAGTAAATACAAGAAAAGAAATCAACATTTCCACAAACAATTTTGTTCCACTTGAGCAG
CONSENSUS	LG-II	Chr02	9259550	69.306	TTGCAAAAAGAAATTGCGCAAAGAACTGAAATTAATATCAATGAGCGATGAATGAAAGAATAAAAGAAGTTACAATAATTTATGCCGTGTACATGTTGCAACTTGGAAAGAGTAGCCTGCTCTCCCTGTCGTTTCACGCTAGAAATTGACACAACTTTTTTGGTCACCTTTCAACTTTCAAGGCATTCTAGCGCTCAGCTT
CONSENSUS	LG-II	Chr02	9349550	70.202	TAATCCTCACTCTTTTTTTTTTTTTTTTGCTATTCTTTTTGCTTTGACACATTTTTAAATTTTTTTTTATGATTTCATCATCTAATATTAAATTGGTTGAGATTTGAGTTTCTTGATTAAACTAAAATCTTGAATTTTTCAAGTTACGAGTTTAGAGTATTAACCTAAGTTGTGGAGGTTCATGCAGATTTGCTTGTTTTT
CONSENSUS	LG-II	Chr02	9409550	70.574	TATGCAAGGTGCATATTTTGGCAGCAAGTCGGGTTTTGACTTTTTATGAAAATCAAATGCTGTTCAAGATTTTTCTATCCGCCTTCTTCTGGAACAGTAATTTTTGCATGCGGCCAATTATCATTTAACATTTATCTTCAGGCTTATTCAACAGTTGGAACTCTTGATTATATGGCTCCTGAAGTGCTACTAAAGAAGGGG
CONSENSUS	LG-II	Chr02	9469550	71.417	CATTAATTTTTTTTATTTATGATAGGAGACGTTCTTTCTTGATAGCTATACTTATATTTTATTTTATTTTTAATTTTATTAAAATGCTTTCTTATGTGTTTTTTTTATTATCATTTTATTAAATAAAACATTGGTTCCAACAAATAATGTTATTAAATATAATCTGAGCCTATGATCCATGTTTCAAAATAAGATATTTAC
CONSENSUS	LG-II	Chr02	9539550	72.048	CGTACCGTGCTTAAGCATTTTGAGGAGGGCAAGAGAGGAGATGTAGACCTGCTCGGAGGAATCGAGAGTGGGAGAATCTGGTGGTGGATGACCCAGCGCGCCTCCTGCACCTGCAAACATTCTTTGCAGTCTCTCCATACCTGACATTATTATTATTATTTAACTTTCTTGGTTTCTTTCTCTCTAGCCAAACACAGATTG
CONSENSUS	LG-II	Chr02	9619550	73.288	TGGATTCCATACCTCAATTTAAGAACTCGATGAAATGTGGCATTTACACCAGCTCCAAATCCAACAGCATATGCATGTTTGCTCAAAGAACCAAAAATTCTCACCTATTAAATGAATCCATCATTAATAAAAAAATCTCTAATAGAAAGAAAAAATAATACTGCAAGATGAAGCAGTTATATATAAATAAAAAATAAAAGT
CONSENSUS	LG-II	Chr02	9669550	73.725	ATTTATAATATAAACATCTTGTAAACCTTATAAAGTTAATACAAAAAATCCAAGATGTAAAAAAAAAAAAAAAACTATTTTTTTATCAATAAAAACTTATGTCTTCGTATGAATTATGTTTTTATATATATAAATAAAGTAAGTGGTTAATTAATTTGTTTAATAACTACTCTAAATATTTAAACTAAACTTATTTTTTAT
CONSENSUS	LG-II	Chr02	9699550	73.86	CATGGTAAAAAAAAATTATCTGCAACATATTACAAGCTTGTGAACTACTTTTTTTTAAAAAAAATCTTACACGATCATGATTCTCAATTAATTAGAATGGAAATCATGTTTCTCATCGTGATATCAAGAAATTATATTAGAGAAACGAAAAAACTCTCGCAGTTCCACAAATCCCTCAAAATAAAAGATTCAGAATGTAAG
CONSENSUS	LG-II	Chr02	9779550	74.289	ACCAAACCTGGAAGGAACTTCAGTGGCTCCAGCTGGTCATAGAGATGGAAAAGAAAAATTGTCCCAATTAATACAAGTCCTGAGAATTGATAAGCAGTTTGATAACTGAGAACTGATCAGCCAACCGATTCTCTGCAAAGAATCAGATATGGGTGATGGTTTCATAGATTCCCCCTGTGAAAATTGTCGTCTTACCTCTTC
CONSENSUS	LG-II	Chr02	9889550	74.982	ATAGATAGGCTTCCACCCTTCGTTGTCTTTATTAGCTAAAAGGGGAAACCAGTGGGGCTAGCCAGGGTCAAGTATGTGGCCACGTCTAGGCACATGAAGAATCCAAGTGGACTGAGACATGCAGTCTGTCAAACATTTGCACCGATCAACGCGGAAGAACTCCCCATGGCTCCTGATCTTGCCTTGATTTAATTACAGCGT
CONSENSUS	LG-II	Chr02	9939550	75.667	GAAATGCTAATAGTTCATATGTAAAAAGGAAATGAGGAGCTTCAGCTTGCAGATACTATCCAGTCGATGGTTTACGATATTTGCTTCACTTCTGATCATGTCAGTCAATGGAACAAGCTACATGTTTGGTCTCTACTCCGGTGATATCAAAACATCTTTGGGATACGATCAGACAACCCTCAATACTCTAAGCTTCTTCAA
CONSENSUS	LG-II	Chr02	9989550	75.914	CTTTTAATTTTAGTATTTTTATCACAATTTAAAACTAATCTCATTTAATAAATTAGGCCGAAATAAATTGGAACATGAAATAAAAAAAAAAGAAAAGAAAAAGGAAGGGGCGGGGCGCAACTGCTGGAGTAAATATAGATAATAACTGTTTTACCTCTTGATCCAATAGGATTATTCACCTGGGATATCAAAGAATACATA
CONSENSUS	LG-II	Chr02	10129550	76.563	GAGCTGCAGCTGCTGCAGCAACTGCACCACTTGAAGCCAAAATCTTTGCAAGAATTGTGCTGCGCAATCTTGAGTTCCACCATATAGAATCTTCAATATGAAGGCAGTCTTAGTTTAGCTGATGGAAGCTAACAGACATCGAGTTCCAAGCTTCCTTTCTTACCCAGTGGAATAGAATGCAGTCTGCTTAGTATAATTCTC
CONSENSUS	LG-II	Chr02	10169550	76.792	AACATGCAGGTTGGATGCAAACTGACGAGGGCTCAATACAGGCAGGCTGAACACAAAATGCACCGCCAGCAGCTCGTTTTGAAGGGTCAGAATCAAATGACGTTCTTATCAGGGTGGGTGAAACAGCACATCTAAGGGAAAGGTCAAAATCTGAAAGCATTATGTGGCCATCATCACGGACTAGGACATTTTCAGGTTTCA
CONSENSUS	LG-II	Chr02	10189550	76.893	TCCCTTTTCTTTTATTGATTTGCTCCCCTATTGTTTTACCACATGTAGAATTCTATAAATATTATCGCATTAAAGAGTCTTTCTCTGATCTTCATTTATTTTAAGGAATGCAGATAAAGGTAGAGGAGTTCTTTTATTTGTTCTTTTCAGATGCTGCTGCTAAATTTGTTGAATCTTTTCATAGTAGATGTGGAGATAAAG
CONSENSUS	LG-II	Chr02	10219550	77.044	TCTTATCATTGATGGTAACTATTGATGAAACAGGAAGGCAAGCAATGTAGGTGCCGCTTTATCAATTTATGAGTTTGTAATCGTAGGAGGTCAGGCGCCGCCGATGGAGAATTACGTGTAACAACAGTGGATAATGTGCGGTGCCGTTCTAACCTTTTAGAGTTCATAATATTGCATTGTAATGTGTTTCAGAGCTGAATT
CONSENSUS	LG-II	Chr02	10249550	77.244	CATCACGAGCCTTGATATCTAAGATAAAATCGATTGGTATGCAATATTTTTTCTATATATAACATTTATAAATAATGGTTACTTTTATTATAGATGATGAGGGCTAAATAATTTTTTTTATTAGATTACTTTTTTATCACAAGAGGCTTATAAAGCAATATCTGTTATCCGTGAAGGCATTGATGAGATGACATGCCTTGA
CONSENSUS	LG-II	Chr02	10289550	77.821	CAGAATGTATGTGGCTTCTTTTTTTCCTTTTGTTTTTTTTTTTTTTTTTTTTGCATTTATTTGTTGAGTAGATTCAGAAAATAATCGTGAGCTTGAGTTATTAATAGCATTTATCTTGTCCACCACTCGAGATGGATAAGATTTTTCTCTGGAAATAATACAAGCCTGTCTCAAAAATTATAACACCACTGGTTCACAAGG
CONSENSUS	LG-II	Chr02	10419550	78.454	ATTAATAATAAAAAAATTAATAAATTTCAAAGAAAATATTATTATTAATATTGAAAACATATTATTATTTATATTATAAATTTTTATGATATTTTTTCTATAAATAAAAAGTGAGCCCGTGGCGTAGTATTATTAAAATATTCAATAATTCCAGGTATTAATATAAAAATATATTATAATTTGCGTTGTAAATATTATTAT
CONSENSUS	LG-II	Chr02	10559550	79.922	CTTCTCATAAAATCAAGTGACTAAGACGCAAAAAAAATGAAAAAAAATGAAAAATGAAGAAACTTTAAAGACTAAAATTGTTAAAAGCATGCCTATTGAACAATTAAAAAACAAAAAAAAAAGACCTGCATTTTTATTTCATTAACAAATTTGGTCCTTGTATTTTTTATTTTTTGCAAGCAATAAAAGAAAATTTTATTT
CONSENSUS	LG-II	Chr02	10629550	80.258	TGTTCTAGTCACAAACCAATTCCATCATTACGAATTCAAGAATAAAAAATTCTAGGGGATCAAAGTCAAAACACCAATAAATAAATGATAGGACAACTCTAAAAATTTGAATAGCTAGCGTGAAATTCTAGGGGACAAGAGAGAAAAAAAAAATAAAAAAAAGATGTCATTAACAACACATCGTCGCACAAATAACGTTAC
CONSENSUS	LG-II	Chr02	10679550	80.865	CATTCTCCCTGCTCCTTATTTCAGCGTCACATGCATGGAAAAAAAAAAATTATGAACTCGTGGTGTATGAATGCTGTTTCTTTGACACTGAATAGACTTGTTAGGATGTAGATGGGGAGACCTTGTCATGTGTTTGAACAGATACTTGTGATTTCAGGAAAGGGCTCTTATTTCCAAGCTGACAGAGGAAAGAAATTCTGC
CONSENSUS	LG-II	Chr02	10729550	81.245	GAACATGAACTCTGCTTCTTCAATTCAACTTTATCAATAAAAAAAAGACTATTAATCCCAACAATTAAACTAGAGTTTTAGATCTATAATAATGCACCGAAAACTAATTTCAGATTTTGATTTTCCTTTACCATGATTTTCTCAGCAACCAAACAGAAATTTACGAGAGCACAGTGTGACTAACAATTTGGCTCCTAGTTA
CONSENSUS	LG-II	Chr02	10769550	82.129	GATAAATATAGACGGTTCTTTTTTTTATTTTAAAAAAAAAACACATGATAGAGAGTTTTTGGGTAGCAATTAAGAAAGAACGAGAATCCCAAAAAAGACAATAAACTGGGAAAGAAGCTTGATTAATTAGAAATTAATAATAGATTGTAAGGGAAGTTAAGAAAATATGATAATATTGTTTTTAATAATTTTAAGAGTTAA
CONSENSUS	LG-II	Chr02	10829550	82.45	TTACTATTCAGTTATTACTGATTCTTAAAGGTGCTTTGTTCACTTTGTATACAATTGTACAGGAAACTGACAGAACCTCAAAACCAGTACACAGTAAGAAATCTTGAACTGCAAAGTTTGATTCAGAAACACAAGCAAGGTTTACATGTAGCCTTATGGCTTGTGCTTTGCAGCGTACCGCTGAAACAAGGCTAGTGCATT
CONSENSUS	LG-II	Chr02	10919550	83.563	ATAGAGGATAGATGTAGTAAAATATAGATCATAATTTCTTTATGATTATGAATAATTCACAACTACGGTAATTGCTCAATTCTCTAAACGTGTTAAGGTGTTTTATTCTAACAATAATTTGAAATGTAATTAACAATTTTCTTTTTAATTTTTATTAACGTGGATATTCGGGTTAGCTTGCACGTATCTCGACTAATTCCA
CONSENSUS	LG-II	Chr02	10969550	83.668	ATAAAAAGCGCTCATATAAGATGAAAATCTATTACAGAAACACATGAGAAAACAACAAGAAAGGTCATGGTTTCAACACTCGTTTTTGTTCTCGCATGTAAGAACCTTAAGGATTTACTCAATAAATTTAACATTTGTTAACCACAACAGCATCAAGCTGGTCTACAAAAAATATATGCAGCATGGTACCTCCAGAATGGG
CONSENSUS	LG-II	Chr02	10999550	83.767	TCTTATTTTATGTGTAGAGGTTAGAAAAAACAACAAAGCCATGTACGTGGTTTAGAAAGAGTTGTGCTGTGTGGGCTGAGTTACAGCTAATTGGTTTTGTGGGTTTTAAACAAATTAGTGTGCACTGTTAATGAGAGGTCTTTAATCAATAAAGCACTAGTTTGGGTATTTTAATTTCCTACAATCTCCCTTCATATTACT
CONSENSUS	LG-II	Chr02	11069550	84.527	GAAGTAGGACCCACACACCGCCCATGCGCACGCTCTTACCAAAACTAAACCCTTCTATCATGGACCCGATGGGATTAGCCCTTCACCTAACCCTAACCCACAGCACACATTATCTATCTGTACCCAAAACCCAGAACACAAGAGGAACCACCACCCCTCTCTTATCAGCTAGCTTTAGCCTTTTTCTGCTGTTCATTTTCT
CONSENSUS	LG-II	Chr02	11119550	84.715	TCATTAAACCAGAGGCACATAAACAGGTTAGTCAATGGTGTATGCTCCCTCACAATGATTGAGGCCTCGTTGAGAGCTGCAAAGACCAACAATTATGCAATCACTCATCATGTTCCTACAACGCCAAAAAGGTGTGTGTGTGTGTTGGGGGGGGGGGGGTTGGGGGAGGGGGAGGAAAGGAGGGGGATTGGATCGATGCAA
CONSENSUS	LG-II	Chr02	11339550	85.201	GATGCAAGTTCCTTTTTTCCTCTTATCAAAACTTATTTTCTTATGTTTCATTGTTGGTTTGGTATCCTTACTCACTACTCTGCTCTTATTACATTTGGTAGGATACTGTGAATTCGATTGTTACGGATATGCTTCAGTGGCCCCACAGGATTGTTGTTCCCATTGGTGGTATCCCTGTTGACATAAGGTAAATAGCAAATT
CONSENSUS	LG-II	Chr02	11379550	85.396	ATTCCATACCAAACTCCTCAAGCTCTTAAGAGCGTAACAAATAAAAGACTAAGAGATGATTTGTATATGAGCATACCTATGAGAATATCTACAACCCCTATCAATGAAGGGGTTCTCTTTTATCCAATCGAATATTGAAAACTCGACTCTCTAAGAACTACATTTCCATAAAAATGATGGTTTAGCTGACCCAAGGAAACA
CONSENSUS	LG-II	Chr02	11439550	85.635	AAATTGTCTTTCATGGTTCTAGAATTAAAAAAAAATGCCCTTAGATGCAAACCTTATTTTTTCTTGATTTCAAGGGTAACAGAGCCTTTTATTGTATTTTAGAAAGCGAAATGACAGAAACACCCTCGATCAACAACTTTAAATTTTATTGACTTGGGTGGTAATTTAGTAATTTTATTGATTCAAAATTTTAAAAAAGAT
CONSENSUS	LG-II	Chr02	11499550	86.849	TCAACATTATTCAAAATCAAAGCATCGAAATCATCTAAATGACAAAAAAAAGAAAAGCCTTCCAATAGTTGAAATGGCTAAAGCATGAATATTATTAATGAAAAAGCACACTTATTGCACGGTAAAGAAGCATAAAAAAATGTTCATGAATAAATTAACCTACCCAAAACATCATACAGAGCTTCCATAAAGCATGACTTT
CONSENSUS	LG-II	Chr02	11569550	87.172	TTTGATCCGTACACATTAGAAATCATGGTGGAAGATAGAGGGAAAGAAGTTGTGGTTGATATTCAGTCAGTTGAAGACTGGTTATGTCATGCACAAGAGCTTGTTCCTGTAGCCGTTGACAAGGCCAGGGAGGTTAAGGGCTTTCCTGGTAGATGGAAGATGATAATTTCCAAGTTGGAGCAGATCCCATCGCGTTTATCG
CONSENSUS	LG-II	Chr02	11639550	87.705	TGTTCGAAAAAGGATATTTTATTCGTATATAAACTCTAAAGTGACAATGATTATGCCTTTTTAAGGGGGAGTATTCAATAAAGTGTTTGCTGTCAACCCTTGTTGTGTAACTGTTAAGCGAGAAATTAAGAGCCCTAATTAGGTTGTAGTAACGCGGCGCTGGGATTGTTACAGGGTAATCTGTTTTTTCTAAATATATAT
CONSENSUS	LG-II	Chr02	11699550	88.185	TTAAAAATATTTTAAATCATAATATTCCCAAACAGGCTAACTTTATTTATATTTTTAATAACAATACGTGAACAAGCATAATACATTAAGAAAATAATAATAATAATAATGCCCTTGCTTTATGTCAGTGGGTGGTTTGAGCAAAAAGTAGAATACTCGATGTGATCTGAAGAAGTTTTGAGATGAAGTACCATTACCTCG
CONSENSUS	LG-II	Chr02	11769550	88.407	AAAATAAATTTAAAAGAGGTTTTTTTTATTTCATTGTCAATTTTGATCATTTAAGTTTTAATTTTTTAACAATAAAATTGAATTTTATTGTGCCAAATCAAGTATGGATTTAATATTGAAATATTTTTATAGGCCACGAGAACCTCATAAGAAATTAATAAAAAAAATAATTATTAGCCTCAAATCCTATTAAACACACTA
CONSENSUS	LG-II	Chr02	11839550	88.896	CTGGTTTCTTTTTGAATATGATGCCATTGTGGTGTATATGCAGCTGCAAATAAACCAATCAATCATCTTTTGCAACTCAGTGAACCGGGTAGAATTACTGGCCAAGAAGATCACAGAACTTGGCTATTCATGTTTCTATATCCATGCAAAGATGTTACAGGACCATCGCAACAGAGTATTTCATGACTTCCGCAATGGTGC
CONSENSUS	LG-II	Chr02	11939550	90.057	GACAATAATATTCATGTGTGATTGTCGGGGAACTAAAATCCAAGTGTCATTCTTCACAAGTGCAGAGAATTCATCATTCATGGAACTATGCCATTCTGGAAACTTCAAAGCAGTAGTGAAACTGGTTGGCTCAGTGAGGGGAAGTGCAGTAACAGTAAAGAGAGCATGCTTGTCCGAAGCAATAAAATAAAGGTTGTTACT
CONSENSUS	LG-II	Chr02	12019550	90.231	AGCAATCAAAATGTCTTTTTTATCAGCAACAAATGGAATACATAGGACATATAATCTTATTAAAAGGTAACCACTGATCTTAGAAAAACAAAAGTTGTGAAGAATTGGCCCATTCCACACTCAATTAAAGAATTGAGAGGGTTTTTATGAGGATTTGGAATTATTTGTAAGCCTTTAATTGAACTATTAAAAAAAACAATT
CONSENSUS	LG-II	Chr02	12069550	90.401	ATAACTATAAAATTAACTTTTTATTATATTTTATCTCTTTCAATTACTAGAGGTATCCTACTTGATTTTAGCGTTTGCGAATATACTAATGCTAAATCATTCAAAAATTAAATTTTTTTTTGTTTAATATTATTTTTTATATATTTTTCAATCATTTTAATATGTTAATATCAAAAATTATTTTAAAAAAATAAAAATATA
CONSENSUS	LG-II	Chr02	12129550	90.614	TGAGTTTGGATCAAACACCCTCTTTTTCAAGAACAAGCTCTGATACCAGTTGTTGGGTAATTCCAGAACTCAAACACACACAAATTTACGTGGTTCGGCAACTTGCCTACTCCACGGAGCTACTGGTTTGTATTAATCAAGCTTAGAAACAATACAAACAACAAAACAAGGAGGAGGAGAAAATCTTCTCTACTCAACTCA
CONSENSUS	LG-II	Chr02	12189550	91.131	CGACAACGTAATAACAAAACAAGTTTATATAAGCCACCAAGGCTTGCCAGCCACCTCCCACAGCAACACCTGCATGTGATGTAAGTTATACGTACTGGCGAGGTTAATGTTGTTGTTTTCTTCAGAAAACAGTATCTCGGTATTCATCTCTCGTTTCCCTGTTTATTTTATAGAAACTTTCTATGAACAATTAAGGAAACA
CONSENSUS	LG-II	Chr02	12249550	91.756	TGTTTGAAAATATAATAATGGCTATAATTTAAAATGTTTTTTTGTTTGAAAATATATTAAAATAATATTTTTATTTTTTATTTTTTTTATATTTGCATGTCAAAACAATCAGAAAATATTAAAAAAATTAATTTTAAGTAAAAGACTATCTTTTTAATTTTTGAAAAACACGATTTCAACCGCATTACTAAACTCCATGTA
CONSENSUS	LG-II	Chr02	12349550	92.306	AGGCCCTATCAGCCAAAGAAAAGGAACAAAGCTAGTTAAAAGAAGCATGACCATATAATGATCATAACTTGCCAGGACATGAACTTGGAGCAGATATTAGTTCCATCAGCAGTAACTTTTAAACATAAAGCACAGCAACACTCTCTAGCTACTCAATCTTACAAGATATAAAGTACCTGCAATAACTTTCCACCAGCAGCA
CONSENSUS	LG-II	Chr02	12439550	93.351	AATATTTAACAATAAAATACAAAGGTCAATGATTTGATATAGAATAGAGATTTACTAGATATGTCCGTGCTATGCCGCGGTCAAGTTAATTATTTTTTTTGGTATAAAAATAGAATATCCAAGTAATGGTAGCATTTTTTAAGGAATAAGAAAAATTTAGGATTCGGGTTATTGATTTGAATTATTTCATAATTTAATAAT
CONSENSUS	LG-II	Chr02	12499550	93.778	GCAAATCTTCATAGGATTTGCCTGTATCTTCTTGCCCAGATCCCCTCTTTTCCCTTTCTTCAGTTTCCTTGAGTAGAAAATCAACCCACATATCTGCAAAGGACTGCAAAGACATATACTTGAGATGAAAATTTGCACTTTCATTGCACTTCTCACCAAGCAAAATATACACGTGAAAAAATGAGAGTGAGAAAGCTGGTT
CONSENSUS	LG-II	Chr02	12569550	94.092	ACCAGATCAGCAATTGATGAAAATAAAGAACAGAGAAAGAACTTATCAGATGAAGCAGCCGCCTTGCTTATACAATCAGCTTATCGTGGGTTTGAAGTGAGGAGATGGGAACCTTTGAAGAAATTAAAGCAAATTGCTAAGGTCCAGGAGCAGTTAGTTGTGGTTAAAGATAAGATTTATGCTCTCGAGTCCTCTTCTGAC
CONSENSUS	LG-II	Chr02	12599550	94.54	ATGCCTTTCAATTCTAGTAGTAGAGGCTTCGCAAAAATTAAACTGCTGGCCTGGCAGAGCACACATCTACGGGTTTGTTTGGCAGTGTGATTGCGGTTGCTTTTCAAATAGCTTTTCGTGTCAAAATACATGCTAATGATTTTTTTTATTTTTTAAAAATTAATTTTGACATCAGCACATCAAAATGATTTGAAAACACTA
CONSENSUS	LG-II	Chr02	12629550	94.627	CATACCAAAGGTACTGAATTGATGGCACCGATAACAATCGATGATAGCCAAACAAAAACTATTGCCCCTCCTCCATAGAGAATTACTGTGGACTTGTTTTCAACTGCATCCCACTAGCATTGACAACAGAAGCAATTCATTTCAGCCCAACTATTGAGGGGATTTAGAAAGGAATGGAAAGTTAGGCCAAAATGGGACTAT
CONSENSUS	LG-II	Chr02	12659550	94.793	AAGAAAGACCCAATTGTCAGGTCTTAAAGAATTGAAGCCTGATGATCTTCACCTTCCTTGTCTTCTTCCTCCCCACCCACCCTGAAATGGTAAGAAACTGCAAGCTTGTGTATGTTATGACACAGTAGACACAGGGTGAGATGGGGTCAGGAATCTTCACCTGCAGAATGAATTAATCATATCCATATATGTATCGATTGC
CONSENSUS	LG-II	Chr02	12699550	95.431	GTGGTGAAAATATTTAGAAAAGTATTTTAGAATTTTCAAATAAATTAATATATAGTTTTATGCGCGAATGACCTTGACAAATGATATAAGTCTTATGTACAATCACACAGTTTTTAATCCAAAAAGGAATGAAATTTAAGGAGAATTTGTATTATAAATAGGGATGGAAGTCCCCAATAGAGTAGTTTGGAAATCTTGATG
CONSENSUS	LG-II	Chr02	12759550	96.263	TCATTCATGTCTCTAGCTATTACAAACTCTTTATATAGAAAAAAAACTAGAAAACCCTCATAATACTTAATACAAAAAATAAACTAGAAAAAAATATTTCCTTCAAAATGAAAAAATAGAAAAACATTAGGATAAAAAATAGAAAAATATCTATTTTTCTAAAAAATGATCTTGCATCAGTCCCCCTAGGTTGAAAGAAAT
CONSENSUS	LG-II	Chr02	12829550	97.103	TCTCGAAATTTGAAACTCGAATTCCTGGTCAGTTTCCATTTTCAAAAGTCAAGCAGATTTTTTCGTAATGGTTGTTTCCATTTGAACTCATCATCAATCACCGAAGAAACTCGTGGCAGTGCCATCAATAGAATAGACGTGGAAGGAGAGGACATGTTAGTGGTCATTCACACAAGAGGGAAAGAAGGAAGAAAAAAAACA
CONSENSUS	LG-II	Chr02	12889550	97.537	TAAGCATGCCTTGATATTTGGTTGAATATTATAAGATGCATCAAATGGAAATATTAGCTAAATGATATAATAGTAGTTTTAATTAGTATACATTATTTAAATTTCCCATTATTTTTTTTAAGTGTATGCATTTTATTTTTATTATTTTTAATTTCTACTATAATAAAAAAAATTAAATGTGCTATTAAATAATTAGTAAAT
CONSENSUS	LG-II	Chr02	13009550	98.168	GTAACACCCAGATTATTGTCACCTTGCTAAATTGCTTATTAGTAGCAGAATGACATTGTATAGTTACAGAGTCGACCCAGAAACTTTGCATTCCGTTATTTTAAGGACTTACGATTTGTGCTGATTCAATATTCTGTTCGCTTTACAGGCAACCATATATCAGCAAAAAGCGTTGGATATTAATGAGAGAGAATTGGGACT
CONSENSUS	LG-II	Chr02	13059550	98.362	TTTTCCGTCCAAATTTTTCATGAAAACATTTTCCTGAAAACCAAGCCAAATTTTTCTTTGACTGGAAAGTGTTTTCCGTTGACCAACTTTTCTAATGACAAATAAACACAGGAAAGTTTGGAAAGTGATTTCCCGAAAACCACTTTCCGGAAAACAAACACAGCCAAAAGAGAAAACACTTTCCTGGAAACTAAACCAAAT
CONSENSUS	LG-II	Chr02	13119550	99.037	CATAAAAATATAATTATCAAGGAATGATTTAGTTGTTAATATAGGATTATCCATGAACCTTCCCCTTCCCCTACCCCTTTCTCCTTCTATTTTAACTTAAACAAATAATTTTAAAAAGTTAAATTTATGAAACAAGCAAAATAGTGTATGGAAAGCCACTTATCCGTTTCACTTTTTTTTCTTTTGTTTAGTATGGGAACC
CONSENSUS	LG-II	Chr02	13189550	99.757	CATATGTTTTATAAACCAATTCCAACATAACATCCATGTCTCCCTCTTTCCGATAATTGGAGCCTGTCCTTACAACCTTAAAAAAAATTGAATGCATATTTTGGACCAGAAAACACATGAAAAATGAAATCCTGAGATGACTGAAAATGTCGGTTGACTAATTGTCAGGAAGGGCTTTCATTACTTGCAATGTCAAGTATA
CONSENSUS	LG-II	Chr02	13259550	100.118	AATGTATTATCAATAGGATCCATTATAACAAGTCGCACACTCATATTCTAGAAATACAGAAAGAAAAAAATTCCACGATCGAACTACCAAAATAGAATAGCATAAAATGGACTAAAAAAACGAGACCAAAATGCTTCATTTTGTATTGAAAAGCTAGAATTTAGTGATTCTTGTAAATCTAATTCATTGAAATTCCATCCA
CONSENSUS	LG-II	Chr02	13309550	100.542	ATTAAAAAGTTCGGAACATATAAAATCATTCAAGTTTGAACTTATTTTGTATTCGTAGATTATTAGAAATGAAATGTCATTCAAGTTTAGTGTAAGCACACTAAAGTGTGATCTATATGCTTATTAATTTTGTTTTTCGCTGGACCTAAAATTAGGTATCTTCCTATATCTCCCTCCCTGTGTCTTCAAGTATATAATTGT
CONSENSUS	LG-II	Chr02	13429550	101.338	AAAGACAAGTGAGCAATTACAATAAGGAGAGATTAGAGAGAGGAAAAAAAAAGAGTAAAGAAAGAGACTCTAGAAGTACATCGAAACTTCGATTATCATATCATCAGTATAATAAAAAAGATTTTGACGAGACAAATATAAAGATACCAAGGAAAGTCATCAATTGTAGCAAGAGTGGGTCACATGCTTCACATAAATTAT
CONSENSUS	LG-II	Chr02	13499550	101.685	AATTTTGCAATAGCTGTTCTCTCTCCTTTTTTTTTAATTTTTTTAATCAGCTTTCAAAATAATTAGAGAAAAAAAAAAAACAAGGCATCCGTTAAAATTAAGATGAGAAAAAGAAGAAGAATATAAATTTGAAATGTGTTGTGCTTATTCTAACCACTCGGAAGACATGCTGCCCTGATCTTGATCACACAGGAGAGGAGT
CONSENSUS	LG-II	Chr02	13579550	101.799	ACATAATATGCACTTCCAACAATATCATTTAATCTTTCATCTGCAAACACCACACAGAATTAAAACACTAAAAACTCTCTCAGATATCAACTAATACATACAAAAATCATAAAGATTTATACACCATGTATTTTAAACCAGAAAAGCATGTGATAGAAAATAGTTTATATAGTTTAGTTTAACTAGCATTTTTCTTTAGTT
CONSENSUS	LG-II	Chr02	13619550	102.117	TACAAATTCCTCGCATATTCTAAAAACTGGAATGCAAAAAACAGAAAAAGAGAAATAAAACAAAGTAAATAAATGTTTCAAAATCAAGAAGCGAGGGCACGATTTTCCATTAAACTGAACTTAATCAACAACCCGGTTAACAAAAAAAAGTGCTAAGAAATCATCTAGTAAGTGATCCAGTGTAAAAATTTAGGATCAAAA
CONSENSUS	LG-II	Chr02	13669550	102.672	CTTTGGGTTTTCAAGAAAACAATCTAGATTGTTTCCCACTTTCCTAAACCCCTTTAAGATTATGAACATTGAAGTTTGAATAAGAAATAACTTGAAATGTTAGGGTTTTAAACTTAGGGATCTACGAGTTCCACAGTAACCCTAATTTTATGCATTATTGTTTAATCGAGTAATACAATTTATATTATAAGAAAATAACAA
CONSENSUS	LG-II	Chr02	13699550	102.909	ATATAGACAATTCACTATTTATTACAATAGTCAAGTGACGTCTATGACCTTCCCAAAAATAAAAGACATGCCTTAGAGCCAGGGATGTTTATGTATTTTCACACAAATTATTAGTCATTGTAGATTTGATTGGGGGTATTTTTGTCTATTCAATATTTTTAATAACAGTGAAATAACAAAAATACCCCCAAGGATAAAAGA
CONSENSUS	LG-II	Chr02	13759550	103.097	AAATAAAAAAGAAGAGAATGCTAAAATGACATCGTATTGAGCATAGGAGAATAATACCTTCTTCCCCCTAGCACATGACAACCTTTTCTTCTTTGTTTTGCATGGTTCTTGGTTAACTTTAGCCACTCTTTTTTTCTCTCTCTCTCTCATGCCATATAAAAACACCAAAAAACATGTTATTTTACTCCCATGTATATGTAC
CONSENSUS	LG-II	Chr02	13819550	103.596	TAGAAACAAATACTAATAAATTTATTTAAAAAAGATAAATTATCATTCAATTCTATGATACTTTTCTAATACCAATAAGTAATTTCATAATTTATTAAAAAAATATATTTAATTATGATACCTATATTATCCTTCATAAATATTTTAAAAATTACCATTCAAGTGGTTTTTATTTTTCTCTTTCTTTTTTCAGTTTTCATG
CONSENSUS	LG-II	Chr02	13849550	104.09	ATCAATCCTTTTTGGTGAAACAGAGGATATCTCGATCGCGATAGAGAACGGGAAAATCCCATAATAACCCAATGTCTCTGATATGTCGTATGATACGTCATTCCAATTTAAACTATCCTCTTTAGGATTTCGAAAAGGGCTTTTGGAACACCAATAAACATTAAATGAAATAAACAAAAATGAAGTACTCTATTTCACCTT
CONSENSUS	LG-II	Chr02	13899550	104.239	CGACTAACTAAACATGTTATAAAGCCTTATTTTTATAATGTAATAATTTGAAACATGAAATATTTATTCTTCTTTAAGGGTCAGCCGTTGTTATTGTGTTGTGTGTGTTTTTTAGTTTGCAATTCAAGATTTTTTGAGAGGGTTACATATAAAACATAAGAAAAATTTACCTTTTCACCGACGGATATACCGACGGACTAT
CONSENSUS	LG-II	Chr02	13969550	105.821	GGCAGCCTCCACGGTCTCAAAAAAAAAAAAAAAAAAAAAAAAAAAAAAAAAAACCCTCTGATTTTGATTGCATATACAGGTAATTCGGGCAAATTGATTGACAACCATTGCCAAGTGGAAATAACACGTGGAATGATTGATTGGAATTGAAATGCAATTTTGTCCCCCTCACGGACAGATCAAAACATCACTAACAAGTTG
CONSENSUS	LG-II	Chr02	14199550	106.394	AAAGATCCACACAATCTGGATGGAGCTCCTCCAACGCACCTTGTGGAAACCTAAGCTCTGTAGATGTCAAAATATTCTGGAAAAGCTGTTTACAGCAATTAGCAGTGAGAATTAGCCTTGAGCTGCATAATGTATGGCAAATCTTTAGGTTTCTCATATGTTTAGTTTGAGTATAATTCTTTTAAAAACCTGATATTGGCT
CONSENSUS	LG-II	Chr02	14229550	106.594	AGTACTCAATGTAAGTTTCTCTAAATGACAAAAAGGATATGTGCCTGCGTCTCCTTCCAATACCAGGTCTTGAATTTGATGCAGAAACATTGGTTCTGAACTCATTAACTGCTTGGTGCAGGGACCTTTATGCTGAGTACGTTTTGCACACCCTGCGTCGGTAGACAGCTGACTTGGCTGTGTTCCCATGTTTTTCCTTCG
CONSENSUS	LG-II	Chr02	14309550	107.277	CCTGATCAGTCACGACTTCAACTAAAGTAGTTGGAGCTTTGATAATTTAGACAGTAAAACGGCCTCTTTTAGACAATTGTGGAGATTTTATCAACTTTTGGCTAATAAGAAGATAGCCAAAAAAGTAGAAAAAGAAGAAGAAGAAGAAGAAGAAGAAGAAGAAGAAGAAAAGCCATTAAAGCACGGCTCCTGCAACCAAAA
CONSENSUS	LG-II	Chr02	14379550	108.043	AAAATAATGGGGTGCTTTGTAGCTGTAACTTGTTCAAGCTATGTTTTTTCCCTTCTGTCACGCATTTAAAAGCTTAGTTTTGAAAGCTTTACTTATTACACTATCAGAAATTCAATAATACAAACAAAAACAAAATTACCGACAATCTTTTTTCATTGATATTTTACAGTGATATTTACTGAAAACATTTTTTCCATCGCT
CONSENSUS	LG-II	Chr02	14469550	109	GCTGGATCAACTTCAAAATGATAGATCAGGTAAAAAAAATGTTTTTCTTTCTTTCTCTTGGATTTTGTCTATATAAACCTTACGGTTCTCAACACATTTCAAATCTGATAATCCAGGGTCACTGTGGATCCTGTTGGGCATTTGGTGCTGTTGAATCGCTATCAGATCGTTTTTGCATCCATTATGGCATGGTAACTGAAT
CONSENSUS	LG-II	Chr02	14549550	109.613	TTTACTTGTCAATCAATTGTTTGTCGATGTTTTCATAACAAGTGTCCCACATGAAAATTAAGCTATTTATGGAAGGATCCCAAATCAGTCTATCGATGTCTAATGGAGAATTGGCTTGGTGAAGTCTAATTATAATTGGTCAAGAAGGCTCAAACCTTTCTACTAAACTTGTCAAAGGGTGCCTAATCTTCAACCATGTGT
CONSENSUS	LG-II	Chr02	14629550	109.93	TTAATCATATTATTCGAATTAGTTGAGTTTATTAAACATAATTAAGTCAATGACCCACTTTTTTAGGAACGTTTGTGTTGCCTTAACATTTTTTTTATGTTAAAAAAATTTAGACTCCCCAACCCCTTTTCTTTTAATTGAAACCGTTCTTGCCTTGATCTCATAGAAGCTTAATCAAGACTCCCCAACCCCTTTTCTTTC
CONSENSUS	LG-II	Chr02	14689550	110.391	GATTAAGCAGGGCCTGAAATGGATGTTGAACATTCCGGGAAATGCCATGTGCTGACATATGAAGACAAAGAGGGCGATTGGTTGATTGTTGGGGATGTTCCATGGGAGTAAGTTCCTTCGTTTTAATCTTCTTCTTTGTTTTAATCATAAACCATATTTCTCTGTTGACACAAAGTAGCAAGAGAGCAGCTACAAACATAA
CONSENSUS	LG-II	Chr02	14789550	110.991	TATGAACTAAACCTCTTTTCCCCCACTGTTTCTGGGCTCTTAAAACCAAAAGAAGGAATAAACAACATGAAGGGATGCCCAGAAATTTACAATAATTGCAGGAGAAGAACTAAACTAGAAAGAAAGACAATAATGGGGGCTGGATAAAAGACCAATAAACAGAACAAATAACAATAAGTTAACTAAATTAGTGTTTGTTGC
CONSENSUS	LG-II	Chr02	14879550	112.11	TTTTTTTTTGCTTAAATTGCTATTTGCTATTTTTTATCCTTTTGTATGTTAGGTTTTATTTTTATTTTTTTAACTCCATTCTTCAACATATGGTTTGTTGAGGATTGAACTTCCAAATTTTTTCAATTTAGTTGTTTTTGGTCAAATTACTCGAGCACGAGTTTAATAGATTAACAAGGGTCGAGATTTTTTTTTTGTTTA
CONSENSUS	LG-II	Chr02	14989550	113.275	AAACCACGCTGGTCTGGGTCATATTCTAAATAGCATATGCAACCATCACCTCCAGTCTGAAAAGAATTGTAATGACAAAAATTTAATACATGAAAGTCCTTGCATACAAACTTGCACACTAGGAAACAGAAAACATGCAAGCACAATTCTCTCTCCATCACTAGAGAACCATAGCCATGCTTTAAAAAAATTTGGATGTTT
CONSENSUS	LG-II	Chr02	15079550	114.067	CAAACTAATTTAAAAATATCCAAAAACAATTATTTAAAAACAAAACTCCAATTAAAACACCCCCGCACACTACCCTAATCTCTTTCCATGAAATCTTTCCACAACAGATAAAAAAAAACGCACTATAAGAGCAAAAGACAAATTTGAAAGTTGAAAAGACTCAAGGGAAGGAGTGCTAGGAGGGATTTGCGCCAATCAAAA
CONSENSUS	LG-II	Chr02	15149550	114.597	ACTAAATGATATGAAAAAAAATATATTATTCGGTATAAAATGATTATTTCTTAATTTTGATATGTAAAAACCTAGTTTCGACGATGTAAAAAAAAAAAAAACAAATAAATAAATTTATGTGTCCATGACACATGTTTGCGAGATGATTGGCCATTGATTCATACGAAAATACTGAAAAAATTAAGAAATAAAAAAGAACTT
CONSENSUS	LG-II	Chr02	15189550	114.853	TGCTATGCAACTTCATAATCAATTCAACCAAAGGAAACTATAGATGCAACCAACTGATTCATGTACTCCAAAATAGGACCTGAAAACATAGTATTGCTCGCCATTCAATCCTTATTCCTTTCAAATCATGGCCTGAGGTCTGAACTGCTAAAACTCCCCACTCCTAATTCTACACGTTCCTGTTTTGACCGCTTGTCCTTC
CONSENSUS	LG-II	Chr02	15239550	114.997	TGGCCAGTGCGACACTGAGATGCCACTGAACCTAGTCCACTGTTGTACGCTAAAATAATGAAGATGCACATTTCCTGTTCGGAAGCTTCCACTGCCAATCCTAGAATTTATTCTTTATCAACTGAACTGCCCTTATCCTCAGCCGTCATCCTCATCAACGTCATCATCTTTTCCAGAAGCTGAAACTTTAAAAAAGAAAAA
CONSENSUS	LG-II	Chr02	15379550	115.815	TTTTAAATTGATTTTTTTTTAAATTTCATCATTCAATATTGAATTGGTTGATAATTGAAATTTTTAATTCAGCCCGGGTCTAAGATTTCATGGTTTGTGAGTTTGAGATATTAACTCAAGTTGAGAATGTTCGCTCGGGTTCACTTGGTTATTGTTTTTTTTAAGCTCATATTTTTTCAATTTCATCTTTTAATATTTATA
CONSENSUS	LG-II	Chr02	15469550	116.764	GTCATTTAGTAATTAAAGGAAACTAAAGAATTTAAAATATGTATCAGTTTCAAATATTTGGATAATAAATTAGTTATGTTTAAGAGAAAAACGACTTCACTCTTACAACATCTTTGAGATCGGTTCTAAATGAAGAGGTAAATCGATAGCTAGAGTTTGAATCCTGAATCTACTTTGTTCTAAAACTGGGAGTAGTGAGAT
CONSENSUS	LG-II	Chr02	15519550	116.848	TTTCCAATCTTTGTGTTGATTTATTATGATTGATTACTTAGTTTGTTGATTGGTTGACCCTCATTTTAATTGCACAAAAAGAAAAAAGAATTGGAATTTATGGATTGTGAGTTTTGTTATATTGATGTCTTTTCCCAACTTAATATACAGTTAACAAGTATATAAATTGAAACATAGAGTTATGTTTGTAAACAGTAGTCC
CONSENSUS	LG-II	Chr02	15609550	116.921	TTCAGGCCAGGCCCATTCTGAGAGACAAGGACCAGTTAGAAGAGCTCGCTGATCCAACGCTTGGAGGGAAATATCCCAAGGAAGATTTTGTACGAGTCTGCACAATTGCAGCAGCGTGTGTTTCCTCTGAGGCAAGCCAGCGACCGACCATGGGTGAAGTAGTACAGTCACTTAAAATGGTGCAGCGTGTAATGGAATATC
CONSENSUS	LG-II	Chr02	15699550	117.272	ATCAATTCAAAGAAGAAGATTATGATGGACACGACAATGATGAAATTGAAGAAATTAAAGAAGAAGATGATAATTCTAATTAATTTGTAAAACATCACTGTGTAATGAAATTGACTTTAATGTTATTTTTTTTGTTCCTTTTATATTGAACTATTGTTAACACTATTAGAATATTTATTATTGTGATTTTATTATTATATT
CONSENSUS	LG-II	Chr02	15779550	117.872	TAATGATCCCTACCTTCATTTTCCTCCTCTCGCAATTTTGTGAAGAAAAAACTGCTTGAATAAAGGGCAAAATCAAGACATACAAATCAAATTTCTGAACTGAAATTAAAAAAAGAAAATATGTTTGTTTGGAAGTGGAATTTCATAACTAATCAAATCCTACATCATCACAGGCTTCCCGGATTGCTGTCAGACAATATA
CONSENSUS	LG-II	Chr02	15809550	117.968	TTATTTTCTTGTTTAGCTAGAATCTATAGTAATCCCTGCAGGAAACTCTTTGATTGTAGAGCACATATTTTCGGCTGATGTGATTGTTGCCATGGAAAAATATGGGACCGACTTGGTGAACTCAGTGATGAAACGAGCAGAAACCGTCTTCAGGAACTTCAACAGCAATGTAAACCAAGCCTTTTCCTTTTGTATGTCTGT
CONSENSUS	LG-II	Chr02	15889550	118.537	TTAATATCACTTAAATGAGTATGGTTGTGATAGAATGATATTAACACATTCAAAACAAATTGATGTGCTTGAGGTTAGGGTATATATGTTTATATGAGTGGTCTCATAGGCTAAGAGGAAACCATGAGCCTATTATATAGTTACCAGGGCTTTTTGGGCTAATAGGGTCAATTAGGGGTCATGTACACCCGTAGGGCTCAT
CONSENSUS	LG-II	Chr02	16009550	119.214	ATCAAACACTGAGCTATCGCGTGCGATTGCAGCTTCAATCAGACCCTCTTCTAATAAACCCTTGGCCACTCAACAACCCAAAGGAAGATGCACATTTAATCGCTTTTCCGATAGATTTCCGCTTCTTTCAGTGAGAGCTACAAGCAATAGTTCGATGTCCAAGGAAAATAGCAGCAAAAGCGGTGATGGGGCTGGTGGAGG
CONSENSUS	LG-II	Chr02	16169550	120.089	AGAACAACAAAAAGACGCCCAAGCTCGCATCGAAGCCAGGATACATGAAAGAGGAACAACAAAACCAAGGGAAAAGGCAGAACCACAGCCATCATGCTTGAACAATAATTCCAAGGTTTCCAACCTTCTTCTTCTTCTCCCTCTTCAAATTCTTGTTTCTCTCTCTAGCTGCCACTTTCTCTCTCTTATTTCTTATAAACC
CONSENSUS	LG-II	Chr02	16249550	120.268	TCCTAATCTATTAGATTTAGGTGGCCCATTAAGCATAACCCTTAAACAAAAGGTAGATTTGTGGGTTTACTTGGCAAGGCCCGCTCCCTTTACTTCTTAATTTTTTACCAGGATATGGGATGTATGACATGTCGCCCTTTTTTTTTTGGAAAGAATTAAAATAGATGGTGTGTCTCTTGTCTTCTCCAGATTCTAATCATT
CONSENSUS	LG-II	Chr02	16329550	121.064	GGTTGGTGCTGCTGCTTTTCTTTCTTTTTATCTCTAAACCCATCAAGGCCAAACCTGAACTAAAGCTTTGAAATCCTATTAGATTGGATTTCTTGCACCTTAGCCAAAGTTTTTTTTTCTTTTTCACTCTTTCTTTCCTTTATTCTTCCCCTCTTTTCTCCTGATTACCTTTCCTTTTATATGCGGATTCAAAGCTTCTAA
CONSENSUS	LG-II	Chr02	16409550	121.425	CAAGCTTCACCATAAAACTCTAACAATAAGGATTTTTTTATTACGAAGTTCCTTTTCGCCCTAATCAAGTACTTTTATCGGTTTCACCTTAAATGTTAAGTCATTTTTCACCTCCACTGGCATTTGAGGTAACACTCTCAAAGGGTCTACGTCAGCTTTTCACAGTAAAGAAACATGGAATACATTGTGAACCTTGGCCAA
CONSENSUS	LG-II	Chr02	16519550	122.259	AATTTAATATTAAGTTATTCTTTTTTTTTTTTTTTTTTGATTAGCGTGGGGTGTCCGGGCCAGCTTGCGCGCACCATGACTATTCCCCACGGCCCACTGAACACCCTGCAAGCTCAGTGAGCAGGTAAGGCACCGCGGGGGTGACAAGCGTACGTAGAGAGAGTCGAACTCAGGACAGCAGAAGGAGACAAGCCCCCACAT
CONSENSUS	LG-II	Chr02	16669550	122.887	GTGTTTTGTAGCGGAAAGATAGGCAAAGGAGTTAAATTAATTTCTCACGCAATCATTCGTTCATCCCACAGAACAAAAATCTTAGCGATTCTAATTTCAATTGAGTTTCGATTCTGTCAAATGTCTCGGTTTGCAAGGGAGCCACGATTATAGGGTGAACCCGCCACGTAGTCAATCTCACGTGAGCTGTGGCGACTCCAA
CONSENSUS	LG-II	Chr02	16739550	123.11	GGTCGAGTGATGTATCAAGACACTGGCATGGTTGTAAATTTATTGAATTAGTGATATACCAATCACCTTGAAGCTTTTCAGCTGACTTTTTAAATATCCTTTCTGAGGATATGTCAAATATTACAGTTGAAGTTGGCCAGTTAAGCCTATATGGCCGAGTTTCCATCCCATCTGTTAACAAAACAACCTGCAGGGTACAGA
CONSENSUS	LG-II	Chr02	16849550	123.636	TATTAAAGTGATCATAAATGGGGAAGTTTTTCTTTTATTAGATCTAGAAGGTGGATGATTGTTACCTTCATTATTACTATTTGTACTAGAGGTGGTAACTGGAACAGAAGAAGGATTGGGCTCCAAACTTGAAGGATTTTCTTATTATCCATTTGAAATAATAATAAAAAATTATATAAATTAGCTAATGATTAATAATAA
CONSENSUS	LG-II	Chr02	16889550	123.935	GGAAAAAAATGAGCAGCCGAGCGAGCAGGACTCTATATGTTGGGAATCTGCCTGGCGATATTCGCGAAAAAGAAGTCGAAGATTTATTCTACAAGGTAATATTCAACCCTCCTCCTCCTCGTTGCTTGGAAGTTCGAATGCATATCTTCGCTTCTGAATCGCACTGCTTGGAATTGGCGAACTTCGTTTTGGTTAGGGTTT
CONSENSUS	LG-II	Chr02	16919550	124.229	CTAGATGCCGAAATAGCAGATAAGTGGCTTCACACAATTGAGGATACCCTAAATCAGATGCATGTAACAGAGGGCTTGTGAGTGAACTGTGTCTCTCATTTTCTTTTTGACAGGGCACGATCTTGGTGGGATACGGTAAGGTTGAGGAGACCTGCAGGATCCTGGACTTAGATTGAGTTTAAAGCACAATTCAAACATCAG
CONSENSUS	LG-II	Chr02	16949550	124.572	CTTCATATTTAAGTTATTCTTAGTTCAGCAAATTCTTCCAAACTTAATACAAGAAGGGATATCGAAAGACATAATGCTAGAATAATTTCTTGCTCATCCAAAGCATTTTAAACAATTGTTCCCTATCAAGTCATCCTCTACCAAAATGAAAGAGAAGCTTACGTAGTTATGCTAATAAAGCCAAGGAAGACATTTTGCATC
CONSENSUS	LG-II	Chr02	16979550	124.89	AAGGAGAGTGTAAAGGTCACTCTGATACTATCAATCAAATTTCATTCTCTGTGTCATCATCTTCTTCGTCTCCGCATGTTTTGCATTCCTGCTCTTCTGATGGTACTATCAGAGCTTGGGACACCAGAACTTTCCAACAGGTACTTTCCCTTTGCCTTTTCTTTTCTTTCTCTGTACGTGTGTGTGTGTGTAGTTTCTTAA
CONSENSUS	LG-II	Chr02	17069550	125.043	ATGATTTGAGGATTCAAGTTCTTTGATTACCGGCACCATGTGTATTAAATATATATATATATATATATAAAAAAAAAAAATTTACTATTGTTTTGGGCTTAGAAAGCCGGGTTGTTACACCATAAATCATGAATAGCACGATGCACATCTTCACTAGGATGCGTCTCAAGGGTCAACAAAAAATTATCTAAAGACCCCTTA
CONSENSUS	LG-II	Chr02	17359550	125.573	TCAAAATCAACAAAGTTGATAAATGTGTTTATGTGAAAATTTATGTCATTGTATGTCTATATATGTGCGATATGTTGATTTTAGACAATAATAATCACATGATCAAGTCCATTAAGAAAATATTAACTAACAAGTTTGACATAAAAGACTTTGGTGTTGTAGATGTCATTCTAGAAGCAAAAAATTCTAAGACATCTAATG
CONSENSUS	LG-II	Chr02	17589550	125.788	TTCTTTGTCTCCATCCCAAACTACCCCAACATAACCTAATTATACTCTTCATATTATTGATGAGTTACTTTTTAATTAAGATTTTTATAAATAAAAATAATCTTAAATAAAATAGGTTTGACGAACATGTCAAACTCAAAGTACTTATGCTTGACAATCAGCCAAGTTCAAAGTAACGTGGGTCTTACGAACATATTAGAC
CONSENSUS	LG-II	Chr02	17769550	126.094	ATAGTGGAATAATGATGATATGATGTGCACCATTTTCCTCCATAAATACAATATGGTCGTTGGTTACCAACTTTTGGACTTTATGTTTGAATTTTTTTTAGCTTTTAATTGAATGACCCAAGATCCCATCATGATATTCGTATTCCATATTTGTATCGTAAAACCTAGGATATGATGATTATACAAGATTTGTCGAGCAAT
CONSENSUS	LG-II	Chr02	17979550	126.233	ATCTTACCTGTTTTTGAAATATAAATCCCCCATTCATCTTGTTTGAGGATCTTGATTTTTAGTGACCTATTTTGATTCACGCATCCTTCAAATCTACTTAAGCCGACCCATGTTGCTCATTTTTCTAAGATAAACTTTGTTTGAGTTTCCCAACAGTTACTGCACCTTTCTCTATTGGTTACTTCACTGAGAGCATTAACT
CONSENSUS	LG-II	Chr02	18929550	126.041	TGTAGGAATGGACTGATGAAGCTATGATTTGGAAACATGACATTGGAGATGAATATTTTTAACATTTGCAAGCAACCTAGAGATGATAATGATTTACAGGAAGTGGACTTCATTGAAAAATTAGTTCATTATCAATTTCAAAGCACTTCCAGTGAAACTAAGATTGATGAATCTGACGATTTGTAAATTGTTTATTTTCAG
CONSENSUS	LG-II	Chr02	19759550	126.386	TTTTCTTCATATCGGCTAATCGACCATATAAGTTTTCAACTTGCCTTTGTATGTTTATTATATCCAATCAATGGGTTAATTTTATAATTTCTATTTTTACATGTCTTCCATCACCAACTCCTAAACATTTATCTCTCGATTGGGAACCTCCTCATCCCTTTTTACATGAACACTTCTGCTCTACTATCTTTTTTATCCATG
CONSENSUS	LG-II	Chr02	19939550	126.641	TATTTAGCGAAACTGACAACAAGGGCATTTGGTCTAGTGGTATGATTCTCGCTTAGGGTGCGAGAGGTCCCGAGTTCAATTCTCGGAATGCCCCTCTTCTCTGTTTTTTTTCCCCTACAATTTGTATTCATATTTCTTTGCCCACCGAGGTTAGAAGCGAACAATGTTTTTCTATTTGATGTTTCAATTGTTTTAATGTAC
CONSENSUS	LG-II	Chr02	19999550	126.753	TATTTAGAAATCACACAATAATGTTGTACTCTTTTTCCTTCGTTTAGGGTTTTTTTTCCCATTAGGTTTTCTTTTGCAAGGTTTTAAGGAGACATATTTTTAGTACATGGTCATTCAAGGGGAAGTGTTATAAAATCTATAATTATATGTATTGAATGTCCATTAAAATCTCTTAGACTTTATGATTCTTGAGTTTAGTCT
CONSENSUS	LG-II	Chr02	20149550	126.838	CAAAACATCACATGATGCCTTTAAATCTTATTCTTGTCATTGAAATCTTTGACTATTAGGGTATAGATTTAATAGGTCTATTTCCTTCGTCATTTGGTTTTTTGCATATATTAGTCGTAATAGATTGTCGTAATAGATTATGTTTCAAAATAGATAGAGACAATTCTAAGTCAAAATAATGATCAAATTTTTGGAAGGTAA
CONSENSUS	LG-II	Chr02	20259550	127.136	ACCTGCTCAAGTTGATAAATACTTTGTTTTCCCTGACTTCCCTGATCAAGCAGTGAAACCTCTTTGACAGCAAAAAAGAATCCATCGCTGAAGGAGATAAACAACCAATAAAGCACAGTTTACATGAAATCATTTCTTTTGATAAGCAAAGACACAAAGCATAGCATGAGTTTCTTCAGAAATTCTCCCTTCCAAGCCACA
CONSENSUS	LG-II	Chr02	20419550	127.351	GTCTTCATGAAAGTTGTTGGAAATTGTCTTGTCCTTCCACCCACCAAACGTTACGTTATTTTGCCTACTAGAACTCCAGCTATGGGTAAAATTATGAGCACTGTTTGGGCTGGATTGCAGAACAGATTCTGACTTCTCTTTTGTGGCCGAACTTTGAATTTGAAAATGGCAGATTTGGGTCTTCCACTATTCATGAACATT
CONSENSUS	LG-II	Chr02	20489550	127.43	AAGAGACCTAAACATATTAGAACAATATTTTATAATTGTGTCAATAAACTTGCAACAATTCCATCACGTACGTAATCCATTCGCGAAGGCCTGTGGTGTCCTTTGATTTGTGAATGTGGAGCCACATCAGTTAGAAAATCATCGGGCACAAAATCAGGATGACGATCGAACTCCATAAATGACATATCTTGCATTGAAGTT
CONSENSUS	LG-II	Chr02	20639550	127.645	TGATGCCAACTACCATTTGTTTTTCTCTCTCTGCTCCTTGAATTATATGTGAGCCCCTTCAATTTGTTTTCCCTTGACATTTGATCTTTGTACTTTTGATTACTATTTTTTTATTTTGAATAATCTATAAATTTATAATTTTTTTCAATTTTAACCCCTTATATTGTTTAATATTGTTTTAATATTTCAAATTCGATTCTC
CONSENSUS	LG-II	Chr02	20669550	127.733	GTTCCCTTCCCCAGTTTTTCCTCCTCTCCCTCCGCGAGGTTGCCTTTGCCCAGCTTTTATAAGGCCAAAGACAGCCCCGGTGGTGGTAACGGCCGGCCTCCTAAATGCTCTGTAACTGACGCCTTCAATGAAGAAACGTACGCGTTGGCTGCCAACGGATGAAACGGACGAAGAAGACAGTGAACAGTCGTCCAAGAAACG
CONSENSUS	LG-II	Chr02	20739550	128.405	ATGGCCGACCTGGTCGGTGCTGGCTGAGCTGTACGTATCTTTCGTCGTGTATTTGTTAGATATTTTAAAATTTTGGTATAGGATTTATTTTAAAATTAGAAATATATTAAAATAATATTTTTTTATTTTTTAAAATAATTTAAAAATAAAAATAAAAATAAAAAAAATAAATAAATTCAATTGTTTTCAAAACTATTTTTA
CONSENSUS	LG-II	Chr02	20809550	129.129	TTCAGATTCATCCAATTCAATTTTACTCAAAGTAGATTCAAGTTGATCATAAACTAATTCTTCAATAGAATCTACTTCTTGTAAATCATTATCATCTCCAGGTTGTTTGCAAATGTTGAAAATATTCATCTCCAATGTCATGTTTCCAAATGATAGCTTCATCAATCCATTCCTACAATTAATCAATGCATTAGAAGTTGC
CONSENSUS	LG-II	Chr02	20929550	129.652	AAAAATTTTGGATGTATGTGTTATCCTCTCACCAAAGCCTATAATTCTAACAAGATGCAGTCTGAATCCACGCCATGGATATTTCTTGGGTACTCTCAAACTCAAAATGCTTACAAGTGTCTAGATACTCACTCCAAGAAATTATACATATCACGTAATGTTGTCTTTGATGAGAGTCAACATTCACTCTCTATGTCACAT
CONSENSUS	LG-II	Chr02	20969550	129.745	ATAATCAAACTCGGTCATCCATCTCAAATACTGTTAACCAAAACTATCTCTTAAATTTAAATCGGTCATCACTCCAGGATGCCCTTAGCTGAAGTTAGTCGGCAAATGCAACTCGGTCATCCTTCTAGGATGCCATTAGCCGAAACTAATCATTAAACGCAACTCGATTATCATTCTAGGATACCATTAGCCGAAGCTAAT
CONSENSUS	LG-II	Chr02	21069550	129.845	AAGGAAACTTGACGGGCACCTTAGAATTAAGCCATAAATCCGCATTGAATTCGCCAGTTTTGGTGCCGCAAGGAACGACAGCAGCAACTTTAGAGGTAAGCTGATCAAAAGTGTACAGCTGAGTCTCTGTATCGAAAGAAGAGTTCATTTTGAGATCCTCTGGTGTTATTGCCCGAACACCACATTCTCCCTCTATCAAGC
CONSENSUS	LG-II	Chr02	21169550	129.944	ATTTTTGTTTGTAAATTTTATCCAAGATTATGATGCCTGCTTGTTTAGACTATGAATTGTGTAGTTATTCTCAACCAATTTCAAATAAAGTTGCGTCCCATTCTGGGACTACTTTAACACTAGCTGGACAAACCATTGTACCTATGACCGTAATGAATGTGAGATGGGGGACACTTGTAACAATCTTGAATGTACTGACGT
CONSENSUS	LG-II	Chr02	21249550	130.208	TCACATTGATGAGCTCTTCATTTTGAACGGTGGAGATCGAGATTAGAGTCTCCGACGAGAAATTATTCATTGATGAATAATATATTGTCAATGTTCAGGTCAATTTGGTTTTGTTTCGATCTAGAAAGATCTATATGTTAACATGCTCTGCTTTTTAGGTATGTGTCGTATGACATAATGATGGTTAACTTCACCGTTTGG
CONSENSUS	LG-II	Chr02	21339550	130.482	TAAAAACAATTATTATCATAGTTTTAAAACCTAACTCGGGGCAAGGTTTGGATCACGGAGCAAGGTTTGGGTCACAGGTAAGGAGGGTCAACCTGGGTCACCCATTAATCTGGGTTAACCTAACCAAAAAATTTTAAAAGGATGAAAATGATGTCTTTTTTATAAAAACAAATTAAAAAAAATAACTGGTTTTTTACCCGA
CONSENSUS	LG-II	Chr02	21399550	131.181	TAGAGTAGCCATGTAGGAGGAATATATAGAAGCCTAAAACCTTCAACTCATGTTTGTAAGGCTGATATGAAATGCAGCCATCATTCAGATGCACTATGCGTAGAAGTAATAATTTCCAACGTCTCCATTGAACTATTGTTCTTAACTATCTCAGCTGGATGATGGACCCATGACTATTTATTAAGAACAACTTTAACTTCT
CONSENSUS	LG-II	Chr02	21459550	131.482	AAGGATGGATTGTAGTTGGCTCTCTTTGATTAAAAATAATCAGGTACGTATACCATAAGAAAGAGTTTTACTTTATTCTCTTTCTCACGTGAAGGAGAAGATTAATTTTCCATTGACTGAGTTAACTTCATGAATTTATCATGATGTTTTTAGCTTTAAATCACTCATAATATATCATTTTAAAAATTATAAAATATTTGT
CONSENSUS	LG-II	Chr02	21589550	131.991	TTTTGTTTTTAATTTTTTTTTATGATTTTTTTTCAAAAAAACTTTTCATCTTTTAATATTGGGATAACTGAGAATTTGACTTCATAATTTATTTCTTTTTATTTTACCTTTCTATAAGATTAACATGGTTTGCGGGTTTGCCAGGATAACCCGGGTTGCTCTGGTTTACGAGTTTGGTGGGGTATTTTTTTTTAATTGAAC
CONSENSUS	LG-II	Chr02	21679550	133.247	ATAAAGCCAAAACATGGCTACAAAATTTGAGACCAGGATCCATTCGTGCTCGGGATGAAATGCAACAACAATTTTTAAAGAAGTTTTTCCCTTATGATAGAACAAACTCTTTCAAAAGACAAATCACCACTTTCACTCAAAAACCAGGAGAAACATTTTATCAATGTTGGGATAGGTATCGAGACTTGCTTAATACTTTGC
CONSENSUS	LG-II	Chr02	21749550	133.551	TTTTTAAAAGATCATTTTGATTCATCTATATATTTCTTTTGTATACAAGAACTTTATTTTTAAAAATAAAATATGTTTATTTAGAAATAATATTTGTTATATATACAACCTTGTATAATATTTTTTCACTTTTATTTTTTTTAATCAATTTAATATGTGAATCTATTTTTAATATTATTTTATTGAATAAAAAATTAATTT
CONSENSUS	LG-II	Chr02	21879550	134.034	TGAGATTATCACACCAGAGTGTAGGTGGTGAAGGTAAATAAATATGCAACTCTCGCAAAAGCATACGGATCCAATATACTTCAGCTGTCGTTAAGGCCAAGCTCCGGTACTCTGCTTCAGTATTGGATTTGGAGACAACAGGTTGTTTCTTAGAGGACCAAGAAACTAAACACTGACCAAACTAGATGTCATAGTCACTGG
CONSENSUS	LG-II	Chr02	21939550	134.109	TAAATGATAACTTCTTCAAACCTTATAATAAATAATAACAAATAATCACATCAATCCAATATTTAGTCAATTCATTCAGGTGTGCAATGTCCTCCTTCAAGGTGTAAAAATTGATGTGATAGAGGCTCACCCCCCACTGATGTATGACATGGGAACACTCAGTATCTTCAGCAAGACAGTAATTGCTGGATCTATAAATTA
CONSENSUS	LG-II	Chr02	22039550	134.904	GGATCTTGTTGAGGGGGATCATTGCTGCATTTTGGGATAATTTTAGGGTATTTTAGTGAAAGGATGAGGGATAAAATTGGATTAAAATAGGGCAACTTTTAGTCCATGCCCTGCCCTTCTTTTCTGAGGGGATCCATCTTCAATCATCAAAAGGTTTTGATGAAGTTCACTAAACTATCATTTGGCTAATGCTTGCAATGA
CONSENSUS	LG-II	Chr02	22059550	134.826	CAAGAGAGGTAAACTTCTTAAAGGTATTAACACCAGCTATATTGCTTTAATTCCAAAAGTTGCTGGCAACTCCTCCTTTAATGATTATAGACCTATTAGCTTATTAAATGGGTTATATAAGATTATTGCTAAGATTCTTGCCACCAGACTAAAAGAACTTATGTGGTGTGTGGTTAGCCCCTCCCAATCAGCTTTCATTGT
CONSENSUS	LG-II	Chr02	22159550	135.086	TTCCTATCTCTTATTTTACTCCTTTGATTCCTCACCATCTACCTCTGTCTTCCTATGGTTTCGATCCTCCGATCATGCCTTCCTGGCCTAAAATACAATATAAGGCTTTCCCATACCCAAGATCCTCTAATGCTGGTATTAGTCTGCTAAGATTGAAAATTTGAGATTTAGGCAACGAGGAAAGGGGAGACTAGGGAGTGG
CONSENSUS	LG-II	Chr02	22229550	135.6	GAGTCAACTTATCCAATTGAGAGTTTTGAAAGTTACAAAGAAAGAGGGGGAGAAGGATAAGGGTCAATTTATGCAATTGAGAGTTTTGAGAATTACAAAAAAGAAGGATGAGAGACAATTTATATAAATTGAGAAGATTAAAAATTAATTATGAGAAAGAATTTATTTAATAATTTCTTTTGATTCTTATCACAAACAAAG
CONSENSUS	LG-II	Chr02	22289550	136.382	TTCTTCAGATAATCAAAAAGACATTACTCAAGTTGTTGCTGAGGAGATTACAAATGTGATTATCAAAGATCTACGTGACTCATTATTTTTAATTTTAATTAATGAATCACGTGACATATCCATCAAGAAACAAATGGCAGTAGCTCTCTTAATGTTGCAGAGAAAACTCCACAGCGAAGCCAAGATCAAAACAAATGCTTA
CONSENSUS	LG-II	Chr02	22389550	137.154	ACCAGACCTAAAGTCTTGATTCATTTGTTTGTTCCTAAAAATCATTTTATTGCCAAACTTTGACTTTTTTTAGTCATAAACTAGAAAATCTCACTCTGTAATTGGGGTATTAGAAATGATATTGGACTGGAGCCTTCTCCCATCATACTGGATTTCTACATTGCATTTAGTTCAATGATGTTTTGGAAGAGAGTATTAAAA
CONSENSUS	LG-II	Chr02	22489550	138.028	ACATGACGGAAATAATGATGTTATAGAACACGTAGATTAGGCGCTCATGAAGAAACCTTAGATTGAGTCTAAAACTTAAATCAAAAGCCCCCTGAACTGCTTTCAAAGAGCTCCAGCATCAACAGTATGGTGCTTTGTCGTGTTCCTATCCTGCATAACCATAAAGAATTCCGGCAACACTCCCAGATTTCAATGGTAGTT
CONSENSUS	LG-II	Chr02	22519550	138.112	AAAAGGCAGGGAGGGAGAGCGTAAGAGAGAAAAAACAGAGAGAGTGAGAACAATGAGAAAGCATAAGGGAGAGAAGATGAAGGAGAGGAGATAACACAGAAGAAAACGCAAAGCAGGCCTAATAAAGAGATAGGAATAGAAAAGCAAAGGAACAGAAACAAACTGAACGGCGAAGCAGAGGAGGTCAGCACCACCATCGTC
CONSENSUS	LG-II	Chr02	22679550	138.363	CAAACTTGTGGCTCAAGTCATGCACCCTACCAGATTTAATGACTTTTATTCATGAAATTGTTTTTCATTCAATTATACAACAACCAAGCATGTTGCCTTATTTTTGTATCGAATAATAATTTTTTTTTAAAGAATAGACATGATAGACACGTGAGACTGAAATAACAAAAAAAATGCTTAATTTTTAAAAATTAAATAACA
CONSENSUS	LG-II	Chr02	22769550	139.206	TTTAGCTTGGTCTTGTATATCTATTTCACCCCAATCTTCTTAGTTCCAGTTGGTAATTCAGTTAAACTCCATGTCTCATTCTTCTGAATTGACTCTATTTCAGTATCCATGGCTTCTCTCTACTTGTAACTTTTTACTGCCTCTTCATAGCTCACGGGGTCATTAGAAGTTACAATTGCCATATTCAATTCAGTTTCTTCT
CONSENSUS	LG-II	Chr02	22899550	139.512	GTGTAGTCACCAGATAGATAGAAACCCTCTATAGGAGATCTTTGTGAGGGACGGCAAGGTTCACAGTTTGGGACTGTCTTGTAAACAGACCTGAGACATTCATTAGAAAGGTCTTAAGTGGGGAAATGAAGACTGAGTACCAGTTAAAGTTTTCCATGTAAATTAAAAATTGGAAAACCAATCAATAGCAGTGACATAAAG
CONSENSUS	LG-II	Chr02	22959550	140.04	AAGTGTGTTTCACGAGTTTGTTCCAGTAATAAATTGTGTCTCTTTCTGAATTGGTCTCTTGATGGTTGTTAACACCCTTCAATAACCCAAGTTTATATGCATTAGTGTTGTGCTATGCCACTTATTTTTTATTTCATACTTTAGAATGGTGAGACTGTGAAGCATTGGCACTAATAAAGTGTGCCTTGGATTTAGTGTTAT
CONSENSUS	LG-II	Chr02	23019550	141.009	GACAGAGATCGATGATATGATGACATGGTGATGTTTAAGTGCTATTTTATGTAAGAAGCAATGAAAGTGATGCAAGAAGATTTTCAAGTAAAATTATTTATTTTTATTCTATTTAGTTTTATTTTTTTATTTAATTTAATAAATTAAATATTATATTTGATAATTTTATTTTTTATTTAATTTAAAAATCCTATAGTAACT
CONSENSUS	LG-II	Chr02	23059550	141.544	CTACAGGGATCCTATTTCAACATTGTATGCTTCCAATCTACAATGGTAACTAGAACACAAGAAAATGATTACAACGATTATGCATGTATGTGTACCATACCATTGCAGACTTTAGATGGTCCAAACTTCTGAGTTTTAATAATACAATACAAGATCCTAAAATCCTACTTCAATAAAGGACCAGAGTCAGTATTGCAAGCT
CONSENSUS	LG-II	Chr02	23169550	141.808	TGCTTGTAAGAGATAGAATTCAATTCATTTTGTTTTCTATATTACCTTCATCACCTTCATCTTATTTCTTCAAATGTCTCTAAAAAAACGAGAAGGGTATTTTGGGAAAGCTATTTTTAATATTAAAATTCTTCTCATTGGAAATGTAATTCAGAGGGGCTGACTTTTGATTTACTTTGTACCATTTTTTGAGATGAAATT
CONSENSUS	LG-II	Chr02	23249550	142.213	CTGCTGAAAGACTGGACATCAACTTTATAAGCTTAATTACCACTGAAGCACATAATTTTAGGACTATAGCACTGAATCGAATTGCTTGTGACAAATTACAACAAATAGTTCAATCATATAAATGTTGTATACAGCTTTACTCTATAGTCTAAACATCTTATGAGGTCTTTGCACTTGCAATGACAGAGCTAGTGAGGTTCT
CONSENSUS	LG-II	Chr02	23349550	143.866	CCTTGATTCACCCTTAATAACAAAGGCTTAATATCTTTCATATCCAATGTTTTGCAATTTATTTTATGCTCACTTAGTGTTTTCGACTTTAACTATAGATGCAATAATCCAATAATACCTTTGGATAATACTCTAATCTAATTATAGATTCTTCAATTCATTTAATCCTCTCAGCATTCATGAATAATTCATTGACTTCAG
CONSENSUS	LG-II	Chr02	23379550	143.978	TAAATCTTTTATAAACATTGAATTATAGGAAGAGCATAGTAATAGTAAGTTTACTATAAGCAGTTTTCACATGGGAAACTGCAGCTTTCCCCTCCATATGGATATTGAACTTGTAAAATATAAGGTTTATACAGTAAAGCCAAAAGCAATGGTTATATAAATTCTTTCTTTGGGGAAGGCTTCATGTGAAACATCAAGAGA
CONSENSUS	LG-II	Chr02	23419550	144.75	CACACCGATAAAGTGGAAGGAACAAATATCACATAATGATTATGTTGGCTTCGTTCATGGTTACAGTGTAAATGCAGCATGATTGACCATCTTTATTCATTTATTTTCGTTAGGCTGTGTTTAAAGAAAGCAACACCTTTTCCGGCCCACAGACATGGAAACATAGCCTGAATCATCACCGGCAAAAATTTCCATCTTATT
CONSENSUS	LG-II	Chr02	23449550	144.864	ACTAGATTGAAGAAATCCAAAACTAAGGATCAAACTGGAAAAGGCGTGTAAATAGAGAGACTAAAATTGACCAAATCATGGGTCAAATTGAAGAAATTAGAAGTTTATTGATCGATTAAGAGTCAAATTGAATAAATCTGAAACCAAGAACCAAAAGGAAAATGGGCGCTGAAATCTGGGGCTTGAATTGAAGTTCTTCAG
CONSENSUS	LG-II	Chr02	23519550	145.72	GATAAATTGATCATTTCTGATCCTTGTTTTGCTCTCTGCTCCCACATTAGGACAATAACTGTGTCTCAAATACCAAGCACATGGATATGGAGGCTGGCCATCTTCCCTAATTTTTTTAAGGTGATGACTAGATTTCAGTGTCATTGGTGGCTGAAGCCACATTTTCCCAACTCTTCCCAGACTAGAAAAGAAATCATCCAA
CONSENSUS	LG-II	Chr02	23619550	146.218	TATTTTATTTGTTCAATGTGGAATTTAAAACCCTTTAGTATGTTTTTTCAATGTGAGATAAAAAAAGTTATGTTCATAAGAAAAAGTTATGTTTTTTCAATGTGAGATAAAAAAACCTTTTTATTAGTTTAAATTAGGGGTGTTCACGGTTCGGTTCGGTTTAGACTCAAAAAACCAACCGAACCGAGTTATATTAATTTT
CONSENSUS	LG-II	Chr02	23699550	146.736	TTGTTAAAGATAGGTTTTTAAGATACTCATAAACTAAAGGTGGAACCAAAAGGCTTGAACAAGAGGACTGCGGAACTTTAAGAAGGGTCCCTGGCACTATAGGCCGGATAAGTGAAAACATGGCACCTGTCATGTTTTGGGATGGAGCTTCATGCTGTCAAGGTTGTGCCACTGCTCTTCAACAACTTCGCTCAGAGAGCG
CONSENSUS	LG-II	Chr02	23769550	146.963	CAAGTTGGATTCACAAGATCTGTTGCAAATCGGAGATAAAGAGTTTTACTTTTTGCTCCCTGTTAGGAGTATTTTGGGCGGGGCGTTAGCGCCTAGGCACCACGTGGCGGTTGTGCCGCAGTATGGGTATCATTCCGGTGGGGCGGATAGGATGGTGGGACCGGTTTCGGTTGCGACGGTTAAGAAGGGGAGAGCGAGGGA
CONSENSUS	LG-II	Chr02	23859550	148.062	TGATCCTATTTTTTTAATGGTCTTTATTTATTTTGGATCTTTTTTTAGATTTCTTTTTATGTTTCATCCATTTCCATTTGATTCTTGTTTTGTTTTTATATTAAATATGATATTTATTCTCTTGATTGTTGCTCTTTTATCCTTTTTTTATTTTTTATATCAATTTTACCTTTCAATATTTTTTTTAATTTTTTTTTCATA
CONSENSUS	LG-II	Chr02	23919550	148.4	CACATCCACCACCCTGGGATTACTTTCAATAACCTCCAGCGTTGAGATGACAGCCACAATAATACAGCGGTCCTTTACTCAAAAAAGAAAAAAATATTTAAATAAATAAATGAACAGAACACAAATCTTTGCCGAGAACAGACGAATAGGTTGCTTCAATCAACTGTGAAAAAACGTCTGCGGTTCCGAACAGTGTAGTAT
CONSENSUS	LG-II	Chr02	23969550	149.272	CCATGTGGCTCTGAAACTGGATAGCTTGACAAATCCACAGCCATCCAAGGAGCAAGGATGGGATGCAATTATTTATTTTGTTTCCCACTTCTTTCAACTAAGAAGAACATAAACATAACATTTGTCGACTACATGTAAAGATTAAATTAATAAAAAAAGCATAGTTATCATTAACTTGTACAGAAAATATTGTGTTACTGA
CONSENSUS	LG-II	Chr02	23989550	149.382	AAATAATTTAAAAAACAGACTGAAACACAACAAACACACCCTTAATCTAGATTCATGTACAAGATCTCGAGGAAAAAATAAATTGTCAAGCCTTCTCTATTTTATTATTTTATTTTGTAAAAATAAAGAAAAGTGGATAAATAGTTAAATTCCTTGGCTGCCGCAAATGAACCAACGCCGCGTTTGAAGCTTTCAAAATTC
CONSENSUS	LG-II	Chr02	24049550	150.293	GATCTTGCCCTCCAACACAATTTTAGTTTTTGTCATGGGAAAGAAATTATTATTATAATATACGTATAAGAAGCTGTATACACTGCCATTTGTATTGGTATTTGCCTGGATTCCAAGTCATGGGGTGCAGATAACAAAAATGCCAATCGAACTATTTAGTGGAAACTAGCTATTCTCATACGTATTGCATGTGATTCCCTT
CONSENSUS	LG-II	Chr02	24109550	150.577	CATTCAAGGAAATGATTTCTTCATCATCAACATTGCAAGCATGAAAGCATAATGTAGCTGTAGTAAGACTCCAGTTCCATTTTTTCATTCACGATGCACAACTCATTAGTTGGATGATTTCCATAGTTTTGCAGCTTTTATCATGATATATGAATTGCCTGAGAATTCATGGCCCGACCTTCTCCCTTACTTCTTGAACCA
CONSENSUS	LG-II	Chr02	24169550	151.417	AATTATAATTATTTTCTTCTTGGCTCGCATTCAATTGGAAAAGCTAGGCTGGAACCACCGAGTATTGTCTCGTCAAGGTGATGAAGTTGAAGGGGACGACTACCTTAGTTTTTGTGCACCTTTGATCATCACCCTACATCTATGTTACATGATCTTTTACCATCAATCATCGGTGGTGGGAGATGATGAGGCAGCTTGATT
CONSENSUS	LG-II	Chr02	24249550	152.143	TAACCTCCCTACTAACGTTAAACTACACACATATAAAATAGTACCATAAAGAGGTAAGCTAGTATGAAATTGAGCCACTGTGATCGATCTTATGGAGGATGGAGATGATCTTAGCACTCGTCAAAGGCTTCTCCTGGTAATCATCCAGGCCAGCTTCCATAAATTCTTGAATTTCTTGTTTTACGCAGCGTGTTGATACAC
CONSENSUS	LG-II	Chr02	24279550	152.26	TTTAAACAAAATATCAAAATATTATGAAAGTAAAATGTTTTAACACAAATATTTTAAATATAAAGTTAGGTCAATGTTATCAAGGCTAATGGAATCTAAAACATCCCTTGTTTTGCTCAAATTCTTACAAAGTATAAACATGAAAAAAACAACATGAACATAAACCATATATATTAGTGATAAATCTTATTTTAAAAAATT
CONSENSUS	LG-II	Chr02	24339550	152.672	TTCTTGCACTAGAAAAAGTTGAGCGAATGGAAGAATGCATACACGGGAGATTCAGGGGAGATGCCAGCCAGCTTCTTCTGTTCATCTAACTAGCTGCAATTTGATCAGAACGAGAGAGAATAAAACTTGAAAACAACGAAGAAACATTTTTCTGGCATGATTTCTTACTGAGACCATAGAGAACAAAATTTGATTTCAAGG
CONSENSUS	LG-II	Chr02	24379550	153.111	CTCTATGGAGCAACTCCTTGAACCCCGAGTGTAATGCTTAGATTTTCTACCCATGGAGTGATTCCTTAAAATCTACTAGTGGAGGCTAGTAGTTTCTACCTTGTTCCATTTCATTTCTTACAATTCAAATTTGTTTCCAATTTATAAACCCCAAATCACCAAATTCTACAACCCTGAGCCTAATACAGACATCTAAAACTT
CONSENSUS	LG-II	Chr02	24429550	153.781	CTAAACATTATGCTCTCCTGAAGCTACCGAGAGAACCATAGAATAGTCTGATTTATTAGCACGTTTAAGTAAGAAAGTCAATATTAGAGAAAATAATGAGTTTGTTGATAATGATTCTAGTCATGGCTTTTAACAAGTGGCAAAATATAGGAATAGTTATAAGGATTCTCTTATAGGAGAATCTTTTATGGTGTAACATTC
CONSENSUS	LG-II	Chr02	24509550	154.167	TTGCTGATTATTACAAATCCATTGAGAATTTCCCTGTTCTCAGCCAAGTTGAGGTTTTTAACCTTCCTTAGCTTTAATATTCATTAAATTTATCTGGTTTTCTTTCCCTTTTGATTTCCTTATGGTCTCTCTTTTTGATGTGTATAAGTGTGTGTGAATTTGGTGGCAAATGGGTTTTTCCTGTGTGTGCAGCCTGGATAT
CONSENSUS	LG-II	Chr02	24549550	154.83	TTCCTGGGTCGATATGTTGTGCAACAACTTGGTGAGTTGAATGGGAAGTACATTGCTGTGGTTCTATTATGGCTGTAACTTAACTACTAATATGATCATTTCTATCCAAAATGTGTTCTTTTTTGTTTTTTTACCCTTGATTCAAGTCTTACGTTTCAGCAGTATTAGTTTGTTATCGTTCTCTTGAAGCGTGTTTGTTGG
CONSENSUS	LG-II	Chr02	24579550	155.073	AGAGCTCTTAAATTTCACGAGTTTCGTATTCTTAGAGCCAAGAACTGCTGCCCGAGTCTCTCATCTTTGAATTCGCTCCAGCTCCTTCAAATACCCCGCAATTCTATCGCCAAATCATGCATCAGAATCCTTGCAGAACTGTGGTCTTAACATGTCTAAGGAATCCAAAATACATCCCTTCTTTTCCATTCTTTTTTTCAA
CONSENSUS	LG-II	Chr02	24619550	155.39	AGTCTGTACTTGGGTAGCCGGTGGCCAAGCTTGAGGCTGTACACCATAACCAGCTGTCCATTGGTTCTGTGCACTTGCATATGCACCCATCAGAGACTGTGCAGGTGAAGTTGCATCAGGGTAAGGTTTGGCCATTTTTGCCTTGTCTGAAGCTAGGTAATCCTCCGCGTGGCGCTTTTTCAACTCTGACTTGCTCCTGTG
CONSENSUS	LG-II	Chr02	24659550	155.569	GCACTGGATGATTTTATTGTGTTAATATTAAAAAATAAAAATACAATCAAGTAAAAATCACAAGAACATATTCTAAAAAGTAAAGAGGATATCGAGATTGTTAATGATTATATTTAGTTTTTTTTTAATTTGAGAATATATTAAAATAATATATATTTTTATTTTTAAAATAAACATATAAAAAACATAAAAAATTAATAT
CONSENSUS	LG-II	Chr02	24759550	156.402	CGAGACAAGCATTGAAGGGCAAGGTCATCTCAAGCCTGAAATCAAAAGCAAATACTTATCGAGTCGGGTCCTCACGATCTGGGACCAGAGAGCCTGGCTTGTTAGGGCCTAATTTTATAGGTATTTGCCTTGGTTTTCATTGTATATTTTATTCTCCATTATAATCATTATATACATAAATCGTTGGTAAAACTGATAACA
CONSENSUS	LG-II	Chr02	24829550	157.161	TGTTGTTGAAATAATTTTAACTGCAACAAGTTGCTGTGCTTCTTCATGCGCAGCTTCATTGGATGCAACTTGCAAGTTGTTAGCCAAGGTAGTTTTTTAACTTTGCTAAACTGGCACTGTTTAGAGAGCTATAGCATCAACAAGTAGAAGGACTACAATCCGATTTGCAGAGCTCAAGCGTAAACGATATTGGTTCCCTTT
CONSENSUS	LG-II	Chr02	24959550	157.885	CTTGACCTTGTTCTTCTTAATATGTTTTTTGTTCTTTGTTCAGCTAATACATCTGCTTCCACCATATCTGCCAACATTAATTCCATTCCTATGCTGAATGAAACCAACTTCAGGGATTTGAAAGAGAATGCAATGATTGTTCTCGGTTGTATGGATCTAGACCTTGTGCCAAGGATTGAACAACCCACTGCTCTTACGGAC
CONSENSUS	LG-II	Chr02	25099550	157.95	TGAAAATCTACTCCCGTAGCAAGACCCTAAATTATCTTTTACTCAGAGCAAAAATAGATCCTAGGAACATCAGACATATCTCTAAAAAGAGAAGCGCTTCATCCCTTAACGAGGAGATTCAACCAAAACATGAAAGAAGTGATAGGGTAGTTTCAACCAGAACCTGAAAGAAGTGATAGGGACACAGGTCTCTAATTTTGG
CONSENSUS	LG-II	Chr02	25149550	158.07	AAGTATAGTGTAAACTCAACATGGACTTTAATGTTTGATACTAACATGTTTTGTATTTGTTATCTTGTTCACTTTTAATACTTTGCTTGTTAAATAGTTAATCTAGATTTATGTTGTATAACCCTTGGTACAACAAATACTTGGCACTTTCATAGCCCAACCTATGGTATAACCGACACTTGTGCTATGAAAGGAACTTGA
CONSENSUS	LG-III	Chr03	1148	0	AACCCTAAACCCTAAACCCTAAACCCTAAACCCTAAACCCTAAACCTAAAACCCTAACCCTAACCCTAAACCCTAACCCTAAACCCTAAACCCCTAAACCCTAAACCCTAAACCCTAAACCTAAAAACCTAACCTAACCCTAAACCCTAAACCCTAAACCCTAAACCCTAAAACCCTAAACCTAAACCCTAAACCCTAAAC
CONSENSUS	LG-III	Chr03	227296	0.336498	ACATGGGTTCCTTTGCAGCAACATCAACCCAACTCTGGATTGTAAGCACCAATCATTTTCTTTTTCGATCGCATCGATCGTCATTATATTTAATTACAACCCATAATATTTCTCGATCGTAGGTTAAAATAACATTTAACTGCTTGACTGTAATCAATTACAGAAGTGCTTTTTCCGTCAATTCTTCAGTTCAGTGGCAAA
CONSENSUS	LG-III	Chr03	357296	0.735367	AAGAGGAACCCAAAGCTCTTGAGCTTGATGTTACAGTCAGACCCACTTAAACTTGGGTAAGTTTAATATTATTATTAATATTAAAAATATTATTATTTGTGTTGTAAATATTGTTATTTTTATTATAATTAATAATATTAATATAATAATTAATAAATTTGTAAAAAATATCATTAATTGTAAAACCTTGAGAAACACACT
CONSENSUS	LG-III	Chr03	447296	1.03	TGTTCTTTTGAAGTGGTTGGTTTCAGATTACATGTAATTATCACATTCTTTGTTTGCATATATATACTCACGGGAAAGAATCTCATTGATCCTTTTAGCATAATTAGACTACATTTGAAGTTATAACACATTGCACGAACTTTTGTTCGTTTTACCTTGTCTGGATGCTTGAACTTCTGCTACAATTGCAAAATGCTGTGC
CONSENSUS	LG-III	Chr03	537296	1.35847	GCCATGATTTGAGAGAAGAAAGACATGGCTGTGTGGCCAAAAGAATAAATCTTGAAAAGATTGATGATCTCCACCACATTTGCTTCTCGCATTGCCATCAATAAAAAATGAAATGAAATTGAACAACCTGTACAGAGCAGCCCCACAACTTTTGTCAGAAACACAAAAGCCAAGTGCTATACTATTGGCAAACACCCCCGA
CONSENSUS	LG-III	Chr03	617296	1.52622	GGTATTTGAAGTAACCAAAATAACCAAGGGTGTTAAAAAAAACTCGATCCATTTTATAATATTTGCATTATATAACTCAACCTAACTCGTTAAAGTTGAGTAATGTGGATATTATAAATATTAGTGGATCAAAAAATCTAAAAAATAGATGTCAAAGTTCGGGTGACGGGTCGAGATTTTCAAAACTTGCTCAACCTGACT
CONSENSUS	LG-III	Chr03	677296	1.88062	TTAAACTGTCAATAAGATTCTACTTGACTTTTTTATATCCCAATAGGTTGCTGCATTTTCTGTGACGCGGTCATAACACATGATAGGTAATCATTATGTAACAACTTTGGCTGTGACGTCTATCAGTAATAGCCTCAATTGATTTTATACTTTGGGATAGGGTTTTCAAAGTATCTGGATATTCTTGAGTGTTCTATACCT
CONSENSUS	LG-III	Chr03	767296	2.01255	TCAATGGGTTTGGTCCATTTGAACTGTTATTCATGACAATAGTTTCAAATGGGTTCAAGATTCAACCGAGCACCTTCTTCGCTGTGATTTTAATAGCTTAACTGGATAGGCTTCTGATGTTAGTATCTTATACATCCTTATATCTACTTTTCCACCATATAGCCGTGGAGCTACACAATTTGCTTAGACTTTGACACTACA
CONSENSUS	LG-III	Chr03	1017296	2.23932	GAGAACGATTGATAAGACTCGATTTATAAAGGGTATCCGTGTTGGAATGACCTGAGAGAAATTGATAAATATAATTGTCTAAAAATATCCAGGTTAGACTGTGCAAAGTCACCTGGTCCATGGAAGCAAATAAGAGTATTCAAATTAAGGATATGCAAATGAGTTTAAATTGGGTTTAAATGATTTACAAGCAAATTATAA
CONSENSUS	LG-III	Chr03	1337296	2.79145	TTTCAACAGGAAATTCTTTGTTTGAATGCTGTCCTTCCACCGTCTTTCTTTCTCTAAAACTTTATTTTGGGGCGTATATGATACATGGGCTCCGGTCACATTAATCCTAGAATTGCCTAGAAAACATATCTAAATTTGGAAATTTTTTTATTTTGGGTTGGTTTCGAGTTTTGGGATGATTTTTTTTTATTTTTTTAAGGT
CONSENSUS	LG-III	Chr03	1427296	3.56098	TTGGAGTGCATGAGTGGTGTATTTAGTAGCCAAGCTGCTGTTTCCTCTATATTTTCCACCATTTGTTTCTTTGCACAGAAGATTATAAAAAGTGCCTATTATGTACCTAATCATAAACAAGGACGCATGGGTTTTATCTACTAACTACGGCATGACACTTCTAAACTGACATTAATTTGAATGCACGCTTTGATACTTCAT
CONSENSUS	LG-III	Chr03	1437296	3.56097	ATCACGAAAAGCTAATGGAATGAGTGTTTGCATAAACACGTGGCAGTCATGACTCTTCATTCCATATAATCTACATTCCTCTATATTAACTAGCCTTGATATGTTCGATGCATGTCCATCAGGAAAACTCAGACTCTTAAGCCATTTGTAGACTAATAGTTGTGCGTTTTTCTCTAACACAAAGCTTGCTCTGGGTTTTGC
CONSENSUS	LG-III	Chr03	1727296	4.54374	CGGTTTTATAAGCCTGAAACCGATCGGTTTGAACCAGTTTCGGTTTTTTATAAAAAAAATTCGGTTTAGTTGTGTTTTTTATAAAAACCAAACCGAACCGAAAATAATCACCTCTAATACTAGGTTTCGATGTATATGGGTATTTCTCCTTGTTATCTATGCCATTACATGTGTTTTTTTTTTTAATTAATAATCAAACAA
CONSENSUS	LG-III	Chr03	1787296	5.05711	GTCTATCCTTTTGGTACCCAAAAAGACCGGAACCACGTTAGAAGAGATTCGAAATGATGCTTATGAGAATGCAAGGATTTACAAAGAAAAGACCAAGAATCTTCATGATCGAATGCTTACAAGAAAAGAGTTTCATGTTGAAGACAAAGTCCTTCTTTATCATTCATGTTTGAAACTTTTTCCTAGAAAGTTGCAATCTCG
CONSENSUS	LG-III	Chr03	2097296	5.35506	TTCATCTTGGCTTTAAATTATGTACATAGAATGATTATCATTCTAACCTTTCTTTATTGCACTATCATCCATGGCCTTATATTCCATATTCTTCAGAGCAAGTTCTACACCATAACCACCTAAATTTAAGGAGTCACTCGCCCCAACAGCAACACACCGCCCAACTTTTGATTCACAGCCAGAAGGTAAAACAGGTCTAAC
CONSENSUS	LG-III	Chr03	2117296	6.95721	AAGGGTGAGGTATAGTTATGCAGTAATGGAGAAAAGAAGTTGTAGAGAGTAAAAGATGGAATTAGAGAGAAAAATTCTCAGGTGAATCTTGTCAAAAGCTGCCAAATGAGGAAATCGATATGGTATTTATAGATATTCATTGGAACTTTAGCAATGCAAGGGACGAGATGAATTCTGATCAACATAAGGATGGGTAAACAA
CONSENSUS	LG-III	Chr03	2147296	6.9572	GTCTCGATGATGTTGATAATAATCATACAGTATATCCTCGATAAGCTAATAACTTTGATTAAATAATATTTTTGTTCGTCCCCACTTAAATTTAAATTTTAAATAATATATTGATGAACTAATATCTCTATTAATTAATAAATTTTCATGACCCCAATGGTATTAATTTATAGAGGTTTAACTGTACATGGATCGTGCTTT
CONSENSUS	LG-III	Chr03	2157296	7.14488	CTTGTATAGCTTCGACCAAGTAAAAGAAAACAAAAGGGAAGACATAGTCTTGAACCATATTCAATTGACCAAAATCAAAAGCGAAAGTTACAATCTCTCAGGCAAGGCAACAATCACCCAGAAAGGCATGGTGATAAATGTTACATGTGTAGAAGTGTAGGATGAGCATGAATCATGTCTTTTTCTACCAAGAAGAATCTG
CONSENSUS	LG-III	Chr03	2197296	7.41117	CTTATAACTTACCACCATGGATGTGTATAGGGTTGGAGTTCATGTTCTTATCTACGATCATACTCGATCCTAATAGTCCTGGTAGGAATATTGATGCTTATCTTTGACCATTGATTGATGAGTTGAAACAGTTGTGGTCATCCAAGACTTTGACATGCGATGTCTAGAGGAAACAAAATTTTCAGATAAAGGCAGATTTAA
CONSENSUS	LG-III	Chr03	2257296	7.53259	GGATAAATAAATTATGGTTATGTTTGGTTTGTGAAATGTATAATGAATGTTGATGATGTGTGGTGTTTTTGACATAAATGAGTATTTTGAGAAATATTGAGCAATTGTATTATTTAATCAAATGAAATTATGTATGGATTATTGATAAACCAAATTAATAGATAGAAAGATAAATAAAAATGGTGTGGATTTTTTATGGAA
CONSENSUS	LG-III	Chr03	2297296	7.80716	TCTCTTCCAACAACAAGATGAAGCAACTTGATTTGTCAGGAAACAGGTTGTATGGTTCAATCCCAAAGTCACTACTAAGTCTTAAATTGATGGCGTCTTTGCTTCTTCAGGATAACTATTTGACAGGGCCAATCCCAGAATCCAATCAATCCAGCTTGAGAGTCTTTAATGTCTCCAACAATGATCTCAATGGCTCGATCC
CONSENSUS	LG-III	Chr03	2347296	8.15079	ATAAGCCTCTTGTTGTTTGATCTAGACTTTAATTTTGATGGAAGAGAGCTCTGCTATAGATTTGAAGGGGAGGAGAGGTTCTTTTTGAACTTTGTGGGCAAGCACTATCATGTATGCAGAGAGTATTCTAGTATTTAATCCCAACTGATAGCTCTGCTAGAAATTAGAAATTATTGAAGTAAGAGCAAGATTTTTCATTTT
CONSENSUS	LG-III	Chr03	2387296	8.2889	AATTGATGAGAAAAGAAAACATTTTTCTAAACAAAATACTATTAAAGGTAATTATTATCCTTTATCCATCGTAATAGTATAATTATTTATTTACTTTTCAAACAAAAAATTAATGAATTTGTTATTAAAAATAACATGATATTTTTCTCAAGAGTGATTAGTTATTATAGGATTGATCAAAAATAATTTAATCTTTTTATC
CONSENSUS	LG-III	Chr03	2437296	8.47117	ATCATCATGTTCACGCTCCCGCTCAAGCCTTCGCCATTTCTGTTCAAGAATGGGATCAACTGCACGTGGTCGTGCAGAGGGGTGATTTGTCTTCACGTGCTTCCTTAACTCCTTGTAAGTGCCAATGAATGAGCAGTCATCCTGCATGCAGCTTCTCTTTTTGGCATTTAGATACTCTCTTGCAGGTTCTACCACAGTCCA
CONSENSUS	LG-III	Chr03	2487296	9.19703	GGATCATAATCTTAATGTGGACCCAAATAGTGGGTCTCACTAATCCAATGGCTCATATGTATTCTTGAAGTTTTTTTTCTTACTATTAAACATCAATCTAATAGAGAATAAATAAGAATGGTATAAATTTTTAATTTTTTCTTCTTATTAAGAACTTGAAATCTTTCTTTACTAAAAAATGTTATATATATATATATATAT
CONSENSUS	LG-III	Chr03	2537296	9.58502	CTACAAAATTATACATTCATACTACAAGTTTCTTTGACAAATAACAATTAAACAAGTACAAACGTTAACAAAATACATATACTAAAACAATAAAATTCACAATTAAATATTAAAACTAAAAAGGATAGATTTACTTACAAAAAAATGATAAAATCTACAAGAAACGGATATTGTGACCACGTACGGATATTGAGTGCTCGT
CONSENSUS	LG-III	Chr03	2587296	9.89523	GGTAATTATTAAGATCATGGGGTCGGCATTTGGTATTTTTCATGTTTTCTTTTCATATTTAAATCAAAAAACCTATCAAGGTGTGCTTAGAATACCCCAGTGAATGGGTTACGTCTGTTTCATTGATTCATTCAGGAGTCGCGTATGATGTCATCCGGTGGCCAAAACTAACATCTCGTTGTCTTAGTGAATGCGCCATCA
CONSENSUS	LG-III	Chr03	2657296	10.1693	GCATTTACAAGCAAAAAACACTTTGAAAAACAATGGCTATCATATTCCCAAACACCCCCTAAGCAAAAAAATGAGTAAGTAATGTTAAGCCTGGATTCTCACAATCTTCAAAAACTGACTCGAAAGTCCCCGATCAATAAATGAAATAGTTCTTTTGCCTTGGATAAATTCCTGCCTATCAGTTTGGTTGAAGAAAAATTT
CONSENSUS	LG-III	Chr03	2747296	10.3481	AACGGGCAGCCAAACCGCTTAGAAAGCTTGAGAATATCTATGAGGAAAACAGGAGATGAGGGTCAAGGGAGCTTCTTTGGCTAGCGATGCATTCTTTCCTATTGCTTGCAACGATACAGTGGAGGAGGTATGTGAGGCTGGCATTGGTGTTGTTGCAGAGCATGGTGGTAGCATTAGGAATAAGGACACCATAGAATGCTG
CONSENSUS	LG-III	Chr03	2807296	10.3481	CTGATCAATATCTATATAAATAAACAATGCAGAAAACTCAAATGCAAAAGGTATTTGGTTACGAAAAGAAAACATTTTAAAAAACTCTTTAAAAGATTAAAAAAAAAAACCATCTAGGGCAGCCAAATCCAGGATAAATAATTTTTTTATTAGTTTGAATGATTGTAAAAGAAGTATCTCTAAACACAACCCTTTGTGTCT
CONSENSUS	LG-III	Chr03	5107296	12.2472	TTAACGTAGTTGTGGTCTTCCGAGGTGTTGACTTATGATGTATCGATGAAACCTAATTTTCTTATGAGGGCAACTTTAATGTGGACTATCAATGATTTTTCGGCTTATGGAATGGTTTCTGATTGGAGCATGCATGGAAAACTAGCATGTTCATAATGCATAGAAAATAACAAGGCATTCACGCTAACAAACAGAGGTAAA
CONSENSUS	LG-III	Chr03	5167296	12.4526	TTTTGTTAATTTTGGTCATCATTCTTTTATTTTTTAACTATAACATAAAATTATATTTTGTAATATTGATCTTTAATTTAATGCCTAAATATTCTCAAACACTAGGCATATACGAGAACATGAAAAGAAAAACAAATCTCAACACATTAAACGATGTTAATATAACTTGTGAGGATGAAATTGCAAAGGAATAAAGTTTGC
CONSENSUS	LG-III	Chr03	5287296	12.9637	AGGAAATTCAAGGCCTTTCGGCGCCTCATTGTGCCCAAAATTGAAGAAAAAAAATGCAAATTCAAGGTCAAATTAAATGATTATTGGACAAATTTGCATAAAAATTAAGTCCAATAACATAATTAAATTTTTAATAGGCCAATTTGATTTAATCATGGGCCAAATTAAATTTTAATTATGTTTAAGAATTAATTTAGGTCC
CONSENSUS	LG-III	Chr03	5327296	13.328	ACCTTTCTGAAGCAATTGGCTTCTCCTCTTGCTTGGTTAAACTCTCTTTAATTACTTTCCGAATAAGACATCTAGATGCTTCTAACTCTTCCAAAGTAGAGTGAGAAGACTGTCCTAGAGATGATTCAGCACTGCAACACTTGTGCAGCAGCACCCTTAAACTGCAAGAAGGTTTGGATAGCTTATCCCTTTAAGTCCATA
CONSENSUS	LG-III	Chr03	5357296	13.8919	ATGATATTTCTTTATTTGCTCTACTAAGCAGATGAATTTGAGTGTCCATATTATCATGAGTATGCGCACTTTAACCATTGAAAAAATACGTAGCTGATTTTTATGGGCTTGTATTCTGGGTTTTAGACAACGGCCTATGTACCGGGGTTACAGAAGCTAAATGGAAACCAAGCTGGGAAAGCAGTGGGAAAACCAAAAGCA
CONSENSUS	LG-III	Chr03	5447296	14.2429	TTTAACTCAATTGGTTCTATTCCACAAAAAAAGTTCTATTGAGGTGTTGTTTGTCTCCCATCTTGCTGTAAAAAGTAGATTAGTGTTGAGAAATGTTTTTTTCTTGGTTTAATTTTGTATTTTTTGATTGATTTTAAGGTTTTTTTTTACTTGATAAGTTGATTTATTAAGGAGTTAGAGGTGTTTATTAGATGTTTTTTT
CONSENSUS	LG-III	Chr03	5487296	14.7103	GTTTATAACACCTAAATATTTTAATTTCGATACACAGCTTGGCTTTGGAGTTTTAAGCAGTCATATAATAGATAATATATAATATAACATGATGTGTGAAGAGAGGAACAAACCTAATAGCCAATTAGGGTAATAAAGTTTTTAAACCATTCACGATGTGAAGCTAAATACATTTTCAGGTATTTGTGGGTATGCAAACAG
CONSENSUS	LG-III	Chr03	5527296	14.9898	CCATTTTAGATATTTTTTATAATATTATTTAGTGTTGTTGGGTTTGTTTTATTTATATTTTTTTAATATTATTAATTATATCATAATCAGAGTTTTAATGTGCTTTTAAATCTTTTTTTTTCTCTCTCTTTTTATTATAATTTGTATAAGTTCATTTCACAATTTCTTCGACGTTTTGTGTTTCTAACTAGCAATAAATTT
CONSENSUS	LG-III	Chr03	5597296	15.2666	TACGATATTAAGTATAACTCTCAATCCAACTATTAGACCGGGCTAAAATTTTACGAGGAGTCTTCAAACATGTTATTTTATATTGAATTGAAATTTTCGGACAATCAGAGATTGGAAAGGCCTTACATGAGTACCAATGGCTAGGTAAAATACATTAAAGAACATCGGGGCAATTAGTAATGGCATATTCATAAATAAGTA
CONSENSUS	LG-III	Chr03	5687296	15.3459	AGCGAACACCTGATTCTCTGCGGAATACACAATTCAGTAGCGAGCACTTGATTTGCTGCGGACAACATAATTCAGCAGCAAACACCTAATTCGCTGCTGACAACACAATTCGGCAGCAAACATCTTATTTGTTGCAGACAACACAAATTTTGCAGCGAACACCTAATTCGCTGTAGAATACACAATTCGGTAGCGAACACC
CONSENSUS	LG-III	Chr03	5747296	15.4336	CCAAGCTAACTATTGAAATTAATTGAATAAAAACCTTTTACAACAACCAAATCACCAAATTGAATGTGTTTTTCACAAGAATCCCAAGGTTTTCCTCTTCCTCTTTAATTTTTGCACACTTTCTCTCTGTAATTCCTAAACTTTCAATCCCCCCTCTTCTTTCCAAGTTTTCCTAATATAGTTTTATATAATGAGTAGAAA
CONSENSUS	LG-III	Chr03	5857296	15.8434	AGTGTTTTTCATTAAAAAATACATCAAAATAATATTGATTTAAAAATTATCTTTGACATCAGCACATTAAAATAATCTAAACATACTAAAAATATATTAATTCAAAGAAAAAAATAAATAAATATTTAAATTTTTTCAAAAATACTTTTTAAAAAATAAACTTTTTTAGTTAGAAAAATAATTATAATCTAGCAGCCCAAC
CONSENSUS	LG-III	Chr03	5907296	16.1407	ATAGCAGCCCATCAATGGTAGTTCGAGTTAAGTTTGTGATTGGAATGGGATGCAGAAATTCATCTGATGTAAGCAAAGAAACTAGAATGGCAGTTTTAGTCTCCATTTGAAGATGAACTGTACCCGCACGAGTTTGACCTCAGCTTCAGCAACCTTGTAATTTACCTACCTCCTATTTTCTTTTTCTTTTTTTGCAAGAGA
CONSENSUS	LG-III	Chr03	5957296	16.6207	ATATATTTTCTTTTAAATTAGCTTTTACGTGCTTCAATAAGTGTTTTAATAATTTAGTTTTTTAAATTTTCTTTATGCAATTATATTCAAGAATGCTTAATTGACATGATGAACAGTGTTCACAGTTTACCGATGAAATTTATTCCGTTGGTAAAAATGACACGTCATCATTTTTTTTTGCTTTGTTTTAATTTTTTTTCC
CONSENSUS	LG-III	Chr03	6047296	17.1124	ATCTTGCCGACGGAATTACCGACGAACCACGAAAAATATGGAGGGTCATTAAAAATTTTGGTGCGAAATTCAAAATTTACCGACGGAATTTTAACACATCACCGACGGAATAAATTAAAATAATAATTAATTTTATATCCGTCGGTGAATCCGTCGGTAAAACTGCCATATAAGTTCAAGTGACTGCCCGTTCAGTTCATT
CONSENSUS	LG-III	Chr03	6137296	17.6186	TAAAGCCAAGAACTTTCAAACCTAGATCCCAGAAAAAACCTAAAAATTGCTCAAAAAAGCGTAAACCCATAAACAAGCATAAAACTAGAAAAAAGGACTTAAGCATTGTAACCATAGTTTAGACATGCTACACACAACTTACTTGAAACATTAGAAATAACAAGAAACTTCAAAAACAACAATCAAAACCTATTATCTACA
CONSENSUS	LG-III	Chr03	6167296	17.9579	GAGTTCAACTTCGAGTAATTATTGCAATTTCCATGCATGGAAAAGCACAAAATACAAATAGAAACACAGGATAGGCTCCATACCGATGGCCAGCATGCCGGAAAAATAATCCAGGAGGAGCAGTTGGCACTTTCAGTCCAGTAGAATCTTGTTTTTTACCAATCTGAAAAAAAAAAATGACCTTCGTTAGAAACATGCAAG
CONSENSUS	LG-III	Chr03	6207296	18.4039	TAATTTATAAATATATAATATTTTTATTTGAAAGAAAATGAATAAAGTATAAATATTAAAAAATCCGACCGTGAAAACTGGTGGAATCCGTATCTCTATCCAACACTAATAATGACCGACCCCTCTAATAATTATTGAAGATGACAAAAGATTGTAGATATCTGATAGATAGCTTTACTTTTGGGTGTCCTGTTCCGAAAA
CONSENSUS	LG-III	Chr03	6287296	18.947	GGGACCCGGGCAACCCAGGTGAACCCGGACGCGACCCGGTTTTTTTTTTTTTCAAATGTGGGATTTGAAACCCATTAGTATATATACTCTATGTTCCCAAGAAAAAATTCATGTTTTGTCAATGTGGGATAAAAAACCTTTTGGTTTAAATATTTCAATTTAAAAGGATAACATAGTATCTTTTCAATGTGAGATTTGAAA
CONSENSUS	LG-III	Chr03	6337296	19.373	ATAGCATGATAGACATGTAACTTGGGTAATAAAAGGCAAGTCAACCCTGGTTAACTCACAAAACTTGTGGCCTAGGTTAACTCACAAAACTTGTTAGGTGAGATCCTAAGATATGATTTATATTATTCTCTAACAAAAATAACTTTAAAAAAAGAAAAAAATTTAAAAGAATGAGTACTAAATAAAAAAAATACACTTTAA
CONSENSUS	LG-III	Chr03	6397296	19.4825	AAATACATCTGGGAATTCTTTCACCACAGGAAAATCCTTTAGTTATGGACCACCACCATCTGAGTTTAAGATGTATGCGAGGTATCCCATGCATCCCTTTCTCAAAAGTTTCTAAGCTGTTACAACTGATATTAAGGCGATCGGTTTGGGAATCCTCTCTTTGAAAACCATCCTCCTACCCTTAAGTGTTTGGAATGTAAT
CONSENSUS	LG-III	Chr03	6687296	19.7635	TACTAACTTTAATTAAATGCTATGGTCAGTCACAGGACACAGCCTTCAATCTTTACAAGTTCCACTGGACTCGAACTTTGACCCCCAATCAGGTTCCGAAAAAGTACGTATGATCGATCCCTCTCTCGTTTTCTTTTGTGTTTAAACAAGTTATTATGACCAAATTGAACAAGATGATAAAAGGATAGTTCGATTTGAATC
CONSENSUS	LG-III	Chr03	6817296	20.496	TCTTTGTTCTACCAAAGCTGAAATACCAACTTTTGGCTGAAAAATCACAGTTAAACTTTCTGTTTCAAAATGTAACCATGTCTTTTTCACTAAATTCCCCCAGAAATTTGGTGCCAGTCTGACAACTGTTTCTCATTAAGCTTGTATGAGATTCTTAAACTTTAGGATTTATTTCTTGGTCATTTCTGCATTTAAGTAACT
CONSENSUS	LG-III	Chr03	6927296	20.7281	AGGACAAGTATTCAATAGAGCCACGATGGAATGCTTCAAGTGTCACAAACTTGGACATTCCCAATATGAATGTCCAACCTTGAACAAAGAAGTCAATTATGCAGAGCTGAATGAAGAGGATGAGATGTTGTTTATGTCATATGTTGAAGTGCATGAGGTGAAACGAAAAGATGCATGGTTCCTTGACTCAGGGTGCTCCAA
CONSENSUS	LG-III	Chr03	6997296	21.2094	CCAAAATTATCTTTGTTGGTTTTTTTTTATATATTAAGTTGATAGAGAATTTAGCTTTGTAATTTTTTTTGCTTTTTATTAACAGAAAAGCTAAATCATGTGGCAAAAGCACTGTATCTTTCCTCACAAAACACTGTAGATTGCTACAAATTATTTTGTTCAGTCTCTAAGTTTTTTTATCACAAACACAACTTTTTTTTC
CONSENSUS	LG-III	Chr03	7047296	21.4128	TACTCAATAGGCTAGTGAAGGTACATAAGCTGTGAAAAGACAAATTCCATGAGGCATAGAAAGGTGCGTAAAGTTGTCCACTGGGCTAGTTAACATAAAAGTTGCAAAAACACCATTTTCACAAAAAAAAAATTATTTTTGTACTTGTATGCGAAAACATATCGGGAGGCCCTAATAAGTGTTTAAAGTTTCCCAGTAGGT
CONSENSUS	LG-III	Chr03	7237296	21.5592	GCATTTCTCACAAAATTGGAGCATCAACATATCTATTTGGATTGCATGGGGGCTCTAAATCGCAGTGGGGCATGCAAGAATGGATGGTTCACAGGCTCTTGTAGTTTACCAACACTCCAATGGCACCCTGAATTTTGTTTCTGGGTCAGCGACTTCAACTGGAGGAACTAACCCAAGGGAAACGTAAGTGGATATGGTCAA
CONSENSUS	LG-III	Chr03	8867296	21.7546	TGAATATACATATTGATGGATTAAAGTATTTTGATTTTTTGTATTGTTTGTCTAAGTACGTGTTTAAAAGAGTCAAAGACATAATGATAACCCAACATATCTAAACTTGGTAGAATATGAAACCCGGATAACATAGATCTAGCTTGCTTCTAGGCTCAACATCTTTGGGTTCGGTTTTGTGCTGAGTTCATGTACATATGG
CONSENSUS	LG-III	Chr03	8937296	21.9582	GTGGGGATTGGAGACCACGATGACGATGACTAGTTAACAAAAAAGGGCAGGGATTTAGACTTTTTTTTTTTTTGAAAATACACTCTTATTATATAATCACGAATTATAAACATTTGATTTGACAAATACACTCTTATTATTACTTCATATAATTTTATGGCTAAAAAATAATTAAATCTTCTCTTAGCTTCGTCTTTTCTC
CONSENSUS	LG-III	Chr03	8997296	22.3547	TTTTTATGTTATTTTTTTAATTAAGATTTTTATAAATTTCATCATTCAATATTAGATCTGACATGAGCGATTGAGAATCGAACTTTATATATTTTTTTTACTTTCTCTCTCTAAGGTTATCTCAATATCAAGATCAAAGTCGTGAATTTTACAGGTTAGATCAGGTTAAATCAGGTCATTTTTATTTTTTATAAGATTATT
CONSENSUS	LG-III	Chr03	9057296	22.6453	TATCTTTTTTTTTTGTAAAGAAAAATTGTAGGGGTAGTATTGCAAAAGTTAGAGTGGATTTTAGAATTTACTCAAAAGAAGAGATTCTTGTGTTTTTCCTCCTTTATAGTGATCCACGATAATAGCTATACTAAACTTAAAATATGAGTTGTATATAAGAAAATTCAATTGAAGGCAAGAATAACCCCAAGTAACCCTTTA
CONSENSUS	LG-III	Chr03	9117296	23.0195	CAATGTCATGAATCTTAATAAACATGACTTTTGCTAAGTTTAACTAGTCTTGATGAACATGACTTTCCCACACGATTTAGTTTGTATAATGTTGTAGAAATAGCGTGGAATGTTTAGAAAAATAGAGCAGGGAAGTTTATCTCATACAGAACGAACAGAAGAACAATCAAAATCTATATTTGTAAAATTGTGGTTTTCATA
CONSENSUS	LG-III	Chr03	9147296	23.1015	CCAACCCCGGTCAAATGGCGGATAACGGTACTCCGTGACTCTTAAGTCGGTTCTTGCAGTTTCCCATGATAACTGATATCTGTGTATATATTTGTTCAATCTCTTGTTCCTTCTCTTTTCTTTGCATCTCTCCTCCACTTCTCTTTTGAAAAATGGACACCACTCTTAAAAAATTGAAAAAGTATTTTCCCGCCCTGCCTC
CONSENSUS	LG-III	Chr03	9257296	23.2258	GGTAATGATCTCATTATATCCATAGATATACAAAAGATCCTTTAGGGAGCCCATCATATGTACCATCTCATTAATGATGCGTAAGAGATATTTGTCTCTTATTAATTATGTGTAAAAGATATTTGTCTCTCATTAATGCCACCGAAAGCAAATGACTTTTAAGTCCTTCTCTTCCCTAAAAACGACAAGGTTTAGAGGTTA
CONSENSUS	LG-III	Chr03	9287296	23.4525	GGAATAGCTCTTCCCTGTGAGCCAAAAGGAACACAAAAAATATATTGCTGCAAACTTTGAATAACTTATTAATCCAGTTTTAATCACACGTTGAACATCATAAACCAAATAAAAATTCATGCGAACCAGGAATATTTTAGAAACATCAACAGCAACAAAACCAAATAGTCATTGGTTTTACTTACCGATTGGGTTTGAACA
CONSENSUS	LG-III	Chr03	9317296	23.6108	TTATGATGTCTTCCTTATACTTTATGTTCATGAACTGGTATTCATTGGTAGGGGATTCATTCCAATAATATTGTTGTTTTGATTAAGGTAATCTCTAAATCACACTCATATTAAACCTGATTTTTTTATCTTTCTAGGATTTGTTTTTCTTGTGCGTGGGTTATATGAATACATGATCACGAGGTTTGCATTAGTTGGTAT
CONSENSUS	LG-III	Chr03	9417296	24.2027	AAAGCAACTATCTGTTGCTTTTTGTCGTGGCTGCTGTTCAGAAAACGTAAAAACCTTTACCAAAAATTAATAGCCCTATCTGTCCTCAACATCACGGTCGTCTCCCCTCCTCCACATTCGCATCCCAGGGCTCTCCTCCTCCACAGCTGCCCTCTTCTCAAAAAATCAGTACTCCTCATCGCGCTTTCAGTACACACACTC
CONSENSUS	LG-III	Chr03	9487296	24.4814	CAATATTAAAAAAAAATTAAAAAAAAATTAAACAATAAAAAAAGGATTGAACATTTTTCCATTCCTGGTCAATTCAATCACTGGTGCTATAAAAAAAATGCTAAAAATTTGTCTAATCTTTAAATTTGATCAAAATTTATTTTATTTTATAAAAAATTGTCTTAACATAGTTAGATTCTTATATATAAACAACCAAAATAA
CONSENSUS	LG-III	Chr03	9557296	25.1711	TGTTCCAATATGCCTCCGATTAATTCCTTCATCTTTTTCAATACTTTTCTTTCTTGAATCATATATATGCAAAATAAATTTTATAGGAAGTTTGAGAATATGGTATCGATTGTTTTTTAAAATATTTTTATTTTATAAATGTATTAAAATAATATTTTTTTATTTTTAAAAAATTATTTTTAACGTCAGCACATTAAAAAC
CONSENSUS	LG-III	Chr03	9707296	25.3327	CGCTCCCTCCCCCTCCAGGTTCCGTATTCTGCCAAAACAAGATTTGGATACCACAAAACTGTATATTTTAGCCCTTCTAAATACGACTGAACTATACTTTAGTCCCTATAGTTTATCAGGACTAATCGATTAGTCAGTATAGAATAAAAAATAATTAATTGATCGTTTGACCAACGTTGACTATACTCAATTTATTTTTTC
CONSENSUS	LG-III	Chr03	9807296	25.4525	CACAAGTGTGCGAGATTAAGTCTTTCAAGTTAGTGAGTTAGTTGAACCATATCGAGTTGCTCCTTCGATTGACTTGGAAGACAATTCAAATTTTCGTGTTTTCGATGATAGTCTTGTTGATGTTGACGCAGAGGATTTGAATATTGTTTTGAGCTCTAGCGGACAAGCAAATATCGATGAAGATGATGATGATATCCATAT
CONSENSUS	LG-III	Chr03	9847296	25.69	AGGAGAAACTGTTTCACTTAGCATGGATCCCATGACTAATGATGCTATAGAGACTGGACCAACACCAAGGTGTCTAGAACTCCCAAGGATAGAGTATATCAAAGGGGGCACAAAGCTTGAATCTGCACCAAACCAAAATATTATTATTAATTAAATTTCACCATGGAAAAAGGTTAAATCACTCTTGTATCTGTTCATAAA
CONSENSUS	LG-III	Chr03	9887296	26.441	TGAATCTCTGGCTGATCCTGAAGAATATCCAAATATGTTTGATGATTGGCAAGTTGCTTTATCTGTTGAATCTAGAGCTGCAGAAACAAGGTACTTTTGAAGAGCACTTGTGTACACTCTCCACAAATTCACATATGGCTTACAGCATAACACAGAATTTTAATGTGAATTTTTGAATTTTCTGGTAAATAGCATATTAAT
CONSENSUS	LG-III	Chr03	9937296	26.569	TTCAGATAGTTTTTGCTGTCGGGGAAGCTCGTTGATGTCATCTTCGAAGACATCATTGAATATGTTTGAGATGACTATTTCGTATTAATTATTGCATGCTCTGAATGAACCAAATCTCAGTTGAAAAATCCAGGTTTTGTTGAGCTTGGTTGCCATTGAAGGGGTAATTAATGGTAGAAGGATCTTTGAATCCTCTGTCGT
CONSENSUS	LG-III	Chr03	9977296	26.6896	ATTGGTGTTTCTTATGTAATTAAATCTAACATGAAGAGACTGTAGTTAATATCTAAAATTATTATATATTCAAAGCGAAGAAAGAAAAGGAGTTGGAGAGCCTTGATTGAACATTCACACGATCAAGGCAAGAGTATTTTAAACACGAAGGCAAGTGTTTTTTCAATCTGAGGAGACTTTGTAGGAGGTTTTTAAAGAAAA
CONSENSUS	LG-III	Chr03	10037296	27.3276	TTAACAACCTAATATAATCTAGTTGACTTGACGGGTCTAAAAATAAACTGGATGATTTTCAATCAATCTAATATTAAAGAATAAAATTAAAAAAAATTAATTTTTTTTAAAAATAACCCGAACTCGCTAAACTCATGATACAAGTCATGAGACCAGGATAATCTCGTATTAAACAAAAAAAAACATAGATTTAAAAAAAAT
CONSENSUS	LG-III	Chr03	10097296	27.4916	CAGGTCACCCGTCATAATGAGACCACACACGTGTTTTTGTATTTGGTTATGGGTAAAAGAATCGCCAGATGGGATTCTAAGATTTTTTGTTAAAGGAGATCGTTAGAAGGGATCTTGTATTTCAATATTGGTTAAAAGGGGAATTGCCAGACGGGATTCCAAGTTGAGTAAGCAATAATTATAGGTTTTGGTTTAGAAGAT
CONSENSUS	LG-III	Chr03	10197296	28.2839	TACAGCTTTCCAACACCTAGAATAAATATTTTTTAAGAAAAAGAGTCCTTGCTAACAAAATTACAGAGGTAAGCCCATCTAGATAAGTATGTAGCTGGTAAGATGATGTCTCATCACATTTCAGTACCTGTTCCTTAATTAAAGAGTGCCATATTAAAAAGAATTGCAGAGTAGCTGGTGAAAAAAATATCCAGTACCAAA
CONSENSUS	LG-III	Chr03	10257296	28.8849	TTTCAAAAAAAGAAAGCCCGAAGAAGAAGAATTCGCTCTCTTTCTCGCTCGATGTCTTTGAAACCCTAGCCAAAATTATTGATTAAATGGATTTTCTATTGGCCATTTCGATTTGAATAACCACTCTCCGGTGACATTGATCGTCCAAGGAATGGCCAGTAAACCGCCGGCTTATCAGAATTCTCCTCTTCATTCCCTTGT
CONSENSUS	LG-III	Chr03	10307296	29.6412	GGACTGCTGGTAGCTAGGGTTACTAGGAGGGTGGGATTATTTTTTCTATTTATAGTACCTTTTTTTGAACCAGTTCGGTTCGGTTTGGGTTAATCGGTTTCTGCCTTACAAAACCAAAACCGAACCGAACTGGAATTCTTTCTAAATATTCTAATCGGTTTAATCGATTTTTTTTTTCGGTTCAGTTTTTTTGGTTAATTT
CONSENSUS	LG-III	Chr03	10357296	29.9987	ACAATCAATCAAAACTAGCTATTGCCAACTCTAGCAATTCCTAACATGGATAACCAGAAGAGATAATCTTCATGCCAAGTCGCCTCCAATAAAGTGTTATAGATGCAATCATAAAGGGCATAGATCTAATGTATGTCCTCAAAGGAGGCCTGTGAACGTGGGGGTGAAGAGTGTAGATAAGATACAAAATTATATCAGGAG
CONSENSUS	LG-III	Chr03	10427296	30.2194	TGAAATAAATTAAGAACTATATGTATTAATAAATAAATAAAAAGTCATAAACGATAACAAAAAATAAAACAGAGAAAATTAAGATACATATATAGATTAAAATATTTAATCTCGTAAGATGGGACATTAATCTCACAAGATTAACCATTTTGGTGACTGGAATCAGCGTCAATGACCTTTTTCTCTCTCTATGCTGGAATT
CONSENSUS	LG-III	Chr03	10467296	30.4909	AAATTAATTATTGTGGTTTGACCGCTGGCTGGACCAGTCCGCGCCATCACCCACTCCGCCAAGACCGAATTGTATATTAAGGTATACTCTTCTCCCTCCCGATTTATTTATTTGTTACGTTACATTAAAAAACCGAGAGAAACTGATCGGACGGAGCCTGAGACCAGAAAAACTGAAAAGGAAGGAAGAAGAATGGGTCAC
CONSENSUS	LG-III	Chr03	10537296	30.6873	TATTTCCTTCTTTTATTCTGAATCTGTATAGAGTATTCATCAATAGTAATATTGATCAATGATTTATTGGGTAATTTTTTGTTATTTAATTTGCAAGATTTAAATTTCTAATGTACCTAATTGCAGTCCCATTGATCCAGCCAAAAAATAGAAAACAAACATCAAAGGAGCAGTCAAAGGTGCTTTAAGATGTTTTTAAAG
CONSENSUS	LG-III	Chr03	10567296	31.4426	AAGCAACACATAACAAGCTAGCGAGCAAACCATCTCTAGACATAGATGCAAGCGCTGAGGCATTCATCAAGAAATTTAGGCAACAACTTATGATCCAGAGGCTTGAATCCATTGAGAATTATGAGCAGATGCTGGCAAGAGGTCTCTGATTAATTTGCCATCGTACGTAATCCTTGAGTATATGTAATGTCATGGTTATGT
CONSENSUS	LG-III	Chr03	10597296	31.7675	AGATTTGTTTATGCACAAGTTTTTTCGTTATTTACTTAATATTGAAATCTGGGATAAATCTGCTGTTTCGGGAGGGATTCAGGTGTTTTTTTTCTAATCATCATCTATGCTGCTCGGAATATGGTTTGAGTCAAAGTAAAGGAATTCTCCTGCATTTTTCTTTTCTTCTTCTTTTTTTTTCCCTGAGTCAATTTTAATTGG
CONSENSUS	LG-III	Chr03	10667296	32.5253	GAAAGTATAAGGATCCATCCAATCCTTCCTTAAATCCTTATATTTCTTGTCAAAAGAAAAATACACTCAATCCCTCCTAACAAACACCGTGTTAGTGTTTTTTTTGTCTCTGTTTTATTGCAAAGTGATAAAGGGTTGTTGTTGTTGCTGTTATAGATGAAGGATATGGCTGTAAAGGCTTCAGGAGCATATAGAAACTGC
CONSENSUS	LG-III	Chr03	10707296	32.9146	TCTTAAATATTTTTTATTAACACATGATCTTTATTATATTTTATTATATATAAACATCGACTTTTTAATTCACAGTTATAATTTTTACTCGCGGTCAAAAAACACATTAATAACAACTATATATTAATTTATTTACATTAAAAAAATATTGTTCGACCTGCATCGAATAGACATATTAATATTGTTTTTGTATTTATTGAT
CONSENSUS	LG-III	Chr03	10827296	33.1901	AGGAGAGGGTGCAGGCTCAGAATATTAGGCAGAATACACTGAAGAATTTGAAGGAAACATGTCGTGATTTATTTCACACCACGAGGTATTCTGATCATATTGAGTTGTTAAGACTATGAAGTTATGCATTATTTGAAGAAGCTCACTGATTCTTCCTGCTTAATAGAGAAAAATTGCTGTTCCATGCTTTCTGTGCTTTTA
CONSENSUS	LG-III	Chr03	10897296	33.7875	TTTTGTTTCTGATAATTAATTGATTGTTTCTTTGGTTTCATAATTCAGCTCTAATGGATAAGCATGAGATTTTTTCCCTGTTGTCAAGTGGCTAATAGAAATCCAAGTGAAAATATATGAACAGGGACGAACTCTTTGGAAGAAAATACTATACCTCATGACAGCAAAGCCAAGGACTCCAATAGAAAGTGAACCAAGAAC
CONSENSUS	LG-III	Chr03	10937296	34.011	GAATTTGGCCTTGCTTTACTGAACTAGTAGGACAATAATGATTTTGATAATATCAGGTACAAGTTGGTGCAGGACTGGTTTGAGTTTTTATTGTACAAGTGTTTTATGTTGGGTTTGGGCTTGGACATTCTGGGAATGAAATGTCTAGATTAAAGAAGATAGGGATTGGGGTTTGGAAATTGAGTTGGAATGAGTGAAAAA
CONSENSUS	LG-III	Chr03	10967296	34.6971	GATTAGACTTCATGATTTTTTCCATGTATAGTGCTTCCGATATGATAACGTGATTCATGATTTGAAAAGTTAATAAGGGTTGACTTTTTTTTTGTCTTATTTTCTTTTATGATATCGTTGTTTGACATTGTTTATATATATGGATTTATGCTTTTTAGCATTTATTGTTGCAAGTTAATTTTTGTAGTAGGGTTTAATTCT
CONSENSUS	LG-III	Chr03	11037296	35.3077	TAAAAAAAATTCTAATGTTTTGTTTCTTATGTCATTTTTATAAGCAAATGTAGAAAAGAGAACCACAATGCTATGATTTTTTGTCATTATTTTTTAAGTTAGGATTGTTAACATAAATAGTTCAATGATATCTTCTCCCATGTACAGTTCCAAGAGCTTCTTGGCATTGAATCGCCTATGATGTTTAACATGTTCTTAATT
CONSENSUS	LG-III	Chr03	11067296	35.4842	AAAAAAACCCACCCATGCTTTTTCTTTGCTGGTTGCCTAGTTGGGAGCCAATCCTGGTCAAATTAAAAACGTGTTTGTGAGTTTCCAATACCTTTTGGTGGCACGCAGTTGTTTATGTGCAAAGTGGATTAATTTCTTGTAAACAAGTACACAATCCAAAACATGATGAATTAATTAATCAAGATTAATCTACAAGCAAGC
CONSENSUS	LG-III	Chr03	11107296	35.6691	TACTAACTAATTTAACAGATTTAGTTATAAAAGAGAGGTTCCAACTAAATATTTTGCTTAGAAAAGGAGACAAGGGTACCGATTGAGCAACAAGTTGACAATTCTTTTGGCTAATTTAAGAGATGTTAATAATGAATATTTGTAGGTCGATTAACAGGTGCCTTTAAGGTCACTTGTTAAAAGTCATTTAATTCCTAATGA
CONSENSUS	LG-III	Chr03	11147296	36.5214	CAATAATAATCATGGTTTTGGTCGCTTTAGCTAATGCCATAAAATATAAAAAAAGTATCATTTTTTCAAGTAATAATTCGGTGGTTGTATTTATTTTTGGCAGGTGAAACAAATACAACACATGATGAGCTCTAGCAGCTGGTAAGCACTCAAAGACAAATTACATGTTTTTTCAAGTCTCTTTACTCTCTTGAACCCACA
CONSENSUS	LG-III	Chr03	11157296	36.5214	ATTGCTACCAGAGAAGAAAACGACGACGAATATATATAATGGTGGAAATTGAGAGCTGGGGGACATAGCTAGAGTGGCAAAAAAAAGTTGATTCTGGGAACTTGAACCAAGAACAATCTGCTCAAGGCTCGGTCATGAAATCCATCAAACTCCCACCTGTGCTTTGATTCTCTTAAAGTTGATTTCTCATCGAGTTAGTTT
CONSENSUS	LG-III	Chr03	11197296	37.2227	ATTTGTCCTGATATTATTGTGTAAATAAGTAAATAAATGAATGATGGAAGAAAAGGAATTACATGAAAGAAATATTTGATTAGCTACTTTTGAAGGAAGACTAATGATTTCAAAGGACTCTTAACGTTGGCATTGAGAAGGGACCCAATTAAGGAATTTAAAAGAACCTGATTAGTTGTTCTGGGTATTTGGATAACTAAT
CONSENSUS	LG-III	Chr03	11227296	37.3299	TGGACCCCATTTTGGAGCAGCTGCAGCAACTGCTGCACTTGGGTCATCACAAAAGGAGAAGTCAGTGGTTACTGCTGTTGGTGGAACCCCATCTTTGACTTCCAGTGCTAATGATTCCTTGCAAAGGCAGCACCAGGTTCAAGTTGCTGCAAAACGGAGATTGAATTCCCTTCCTAAAACCCTGGTAATGAGCAACGTGGG
CONSENSUS	LG-III	Chr03	11337296	37.4682	GAGCAGTAAATGACTGGAAATCACATGAAAACTCTGCAGACTCTAAATTCAAAATTTTGAACAGAAGATGAAATTAACAGCTTGAACAGGCACAAAGTTTGAAAACCACTTGAGTATTAATCAAACATGATCAAAAGCAGAGACAGAGCCCCTTGCCGCCGCCCCCCCCCCAAAAAAAAAAATATATATATATAATAATAA
CONSENSUS	LG-III	Chr03	11407296	37.7571	TAGGAACATGTTTAAAATCATATTTTTTAAAAATTTGAAATTTTTTATAAAATCATATTCGTCCACCTGCATGTAAAATATAATAACAATTATTTTTTAAAATATTTTGAATAATTATTATAACCTTTCTCCAGGGAGTCACAGATGTGACAAAGAACATTACTTTTTTCTTGTTCTTCTGTACAAGCATTGGAAAGTAAG
CONSENSUS	LG-III	Chr03	11467296	37.9798	CTCACCCAATACAACGACTTTACTGTTACTCTCTATTTTTGTGTCTACCTTGTATATTATTCTGATCAAATAATTTTTATTCATGTGGGGGATTGCTAGGGTGTGAATGAAAAATTATGTGTTAAAACTCTACTTAAAATAGAGTCGTGTCATTTTAAACTATAAAGTTTTATCATTTTGTTTTAAAAGTTGTGTTAAAAT
CONSENSUS	LG-III	Chr03	11527296	38.2571	TATGGTGTCTTTGTTCTTCAGCTGCTTAACTCACATTCAGCTACTTTGACTAGGAAATACAATTCAATAAACAATCATATGTAGTGCATCTTTTCCCACATGCACTAAATAGTAAAATTATTATTTGAAGATTCTACACCAAGGCTTTCTAAAGAAAAGAGAGATCTTTTCATTATGTTTTTGGCTTCATATTCCATACAC
CONSENSUS	LG-III	Chr03	11567296	39.0141	TATTTCTACTTAGACTAGGAATTCAATTTATATCTCAATAATCCCTTCTTTAAAATTGAAAAAACAAAAATAAAAAAAAAGGAAAAAAAAATACAACACTACTATGGTAAATAATGTTTTGTGAAGGATATGATGCATATGCAAGATAGGTGGCTTATACTTTGCTGCGGGCTGAATTGATTTTTTTATAACGTAAAATAA
CONSENSUS	LG-III	Chr03	11607296	39.1359	GCCCTTCGTTATGGATTGAATTAGTTTTTTAATATAGGTAATATAACAAATGTTCATAGTGCTCACAAAAAAATATGTGAGCACTATGAACAAGTTTTTTGCTTGACAAATTTTTTTTATTGTGAACAGAAATTAATATTCAAAAAATAAATATAAATTAAATAGTGTTAATAAAATAATGTTTTTAATATATTTTTTTAG
CONSENSUS	LG-III	Chr03	11667296	39.9043	AATATTATTTTTATTTTTTTCTTTATAACTTCTTTAGATATTAAAATAATTTTTTATTTGAATAGCCATACTTTTGATAAAAGAATTATGTTCCCTCCAAATTTTGGAATAAAAAAAAACAATGAATGTGAAAAATGAAGCTTTGACTAAAGAAATTCATTTTTTCCCTTGATTAATTTAAATCATTTGAATTTTGATAGA
CONSENSUS	LG-III	Chr03	11727296	40.9028	ATTGTCGCTTCAAAATGTATTTTTTTTCAAATATATATGAAAATAATATTTTTTTTATTTTTTAAAATTTATTTTTAACATTAACACAATAAAATAATTTTAAAACATAAAAAATTAATTAAAAATTAAAAATATTTCTAATTTTTTTAAAATTACAGTTGTACCAAACTTCTTTTTACTTGCGTTTCAATTTTCACGTAA
CONSENSUS	LG-III	Chr03	11777296	41.2612	TTCCAATATTCCAGTCCTTTACTAGTTAATTGGCTAGCAAATAATAGCTGTGGTTGTTAGCAACATAAGAGACGAGTACTAGTTATAGTGTGATTATAATATTCAGGTGAAGGTGAATCTGATAGGCTAACCTTCATGTCTCGTACGTATTATTGTATTGCTTAATTAATTAGCCTTTATCTAATTAATCTGTCTAATCTG
CONSENSUS	LG-III	Chr03	11827296	42.02	GTGTAAGAGTCTATTTGAAATTATGGTACTGATTGTGTTTTTTTATTTAAAAATATATTAAAATAATATTTTTTTTTATTTTTTAAAATTTATTTTTAATATCAACATACCAAAACGATATAAAAACACTAAAATAAAATTAATTTGAAAGAAAAAAATATTAAAAAATTATTTTTTAAAAAAACGTTTTTAAAGCGTAAA
CONSENSUS	LG-III	Chr03	11867296	42.5142	AGCAGTGTACCCCGGTAAGAATGTTAGCTTGACCCCTTAATAATACTCCAATAGCAGCTGAGAAAATGGCAACATCTGTGATTGCATTATCATTACTTGCAAGATCAATGGCAGTTCCGGTATAGTTTTTTTCTCTTGGATCACCACCAATTGTTACATGTTGTCCTAGGAAACAACTTGATATGAAGGTCTCGTGGCCCT
CONSENSUS	LG-III	Chr03	11897296	42.9376	TTGTAATCCTACTTATAAAATATTATTTATTAGAATAATATATATATATTAGATTTTTTATTTAATTTATATTTTTTTCAATCTTAATTACATCTTATTTTTATAATTTAGATCACTTTTTTTTTTTATAATCAAATCCATCCATTAACATTGATTTGTTTAAAAATTCAGTTTCATGATTTCTTTTAATTATTTTTTATA
CONSENSUS	LG-III	Chr03	11957296	44.0594	AGCTGAAACAATAAAAGCAGAAACAAGCTTTTCTCCTCCTCATCAATGAGCTGCATTATGAAGTGGAAGCTGAAATTCGACTCCCGCTAGCAATAAAAGCTGCTGTAAACTTGCAATGAGGAACAATTTAGCCTTGCTCAGTATTATATGGTAAAATAGCACCAGATTTGAAATATTATTAGTGACCTAATTGGTGGCTTG
CONSENSUS	LG-III	Chr03	11977296	44.0594	ATATATATATATAAACAAAGCTATATTTATATTATTTAAAATATTATTTTATCAATTCAACTCTTTAAAATATCATTTTAACTTGGAGATGCTCTCTGCCACGCCGTAAGCAACTTATACCATTCCATGCCACCATTCAATCCAGTAGCCTTTTCCTTATGATTCCTCTGCTTTCCAAAACCCTAACAATCCCCTCTCTCC
CONSENSUS	LG-III	Chr03	11987296	44.2525	AAATAAATAAAAGAAGATAAGTGCTTAAAAAAGATGTGTAACTGGCTTTTATTAGAAATGAAATGCACCACAAAATAATTATTCTCGTAAATGCTCTAATTGAACATGCTACTTAAACAACATGAAGTAACAAGTATGTGTCAACCACTCGTCTTTAAGTTACTTCAGAAGGCATGTAAAAGGAAGCAAAATTTGAGCAGT
CONSENSUS	LG-III	Chr03	12037296	45.0422	CAACAAAATTTACCAATGATTGAGCATGGACTTGCAACTTGATCACTGATGTCCAAACTAGGTGCCCGGAGTTCCAAAAGATGGAGAGTTATCAGATGTGTTTGGTGAGCAGATAGGACTGGACAAGACTGTTCCATAGGTGCGGACAGAAATTTGGTTATGGGACGGTACAAAACCTACCCATGTGGACACTCAACACCA
CONSENSUS	LG-III	Chr03	12077296	45.7637	ACCCAATTTGTAGGTTTGATAAGTTAACTAAAGTTGACTTTGTTTATTTATTTTTTATTTTTTAATTAAATACATGTTTTCAATTTCACCCTCCAACAATTCAATATTTTTTTATTTAGTTTTTCTTTTAATATTAGGTTATTTGAGAATTAGACTTCGTAATTTCTTTTACAATTTGCTTTATGTGGAGTTCTCCCGGTC
CONSENSUS	LG-III	Chr03	12167296	45.962	GAATAATGTTGGTTGCCCTCGTTAATCTTAAGGTTTGGATATATTCATAAATGTTCCCTTATTTTATCTTGGGATTAGATAAAGTAATAAAGAAAATAAACATAGAACTCGTATATTATTAGCTTGTCAACAATCCTAATGGTTTACTACCCAAATTGACTATATAATTTGTATTTGTGAATATATCACGCCCGGCATGAA
CONSENSUS	LG-III	Chr03	12207296	46.1658	TTTAGGTGATTGATTACAAAACCCAGCAAAATAGACTCTTTCCTTTGCTGGCTTCTGCCTATGCATTCAGATTTGTTGGTGAATGGCTGAAATGGCTTTATACGGATGTGACCCAGAGGTTGCAAGCTAATGATTTTTCTACATTACCTGAGGCTCATGCATGTACCGCAGGCTTGAAGTCTTTGACTACCACTGCCACTG
CONSENSUS	LG-III	Chr03	12257296	46.8455	TCATCCAGAAGATAGAAAGTAAGTGATTCCAATAATGAATGCCTGGTTATACCAAATGTAGCTGAAAAGTCATCTGCAATATGTCGCCAACTTTCATCTGGCATTGCCCAATGTCGATCAAAAAGATAATAAAGAAACTAATTCTATGTTAAGAAAACAAAGGATAACATAATGCTCAGCAAAATGAGAATATATAATCAT
CONSENSUS	LG-III	Chr03	12287296	47.2849	CTTCTTTACCAATCATAGCAAGCACCACAATCTCCATCAATGAAGCCGACTCCATTCTCCATATAAGAACCTGTTACTTTAAATTATTTTATTGGTGTTTTTTTACAAAGCAAATACACATAAATTGAGGTATAGGATGGGTTCTTTCCTTCGGAATGGAGAAATCCTAAGAGATTTATTCAGACAGTTAAGAACAGACAG
CONSENSUS	LG-III	Chr03	12327296	47.5952	CCTAGCCTTATAAAATGAATTATACCCCCTCTTGGATAGAAAACTTTGAAAAGCTATGCAAGTCATAAAGAATTATATTTGGGTTGAGTAAATGAGTATGGAAAGATAATTTTATACTCACTTACCATATGTGATAAGATAAATGACTTAAGTAAAGTTAATCTCTATATAACTCTTGGGTAATAAGAAAAACTCAAAACG
CONSENSUS	LG-III	Chr03	12377296	48.4327	AAACCGTATATTTTTAAATTATATATATATATATATATATATATATATATATTCGATTTTGTAAATTTTTTAGCAAGTTCAACTAAAGTTGAATTTATTAATTTTATATGAATAAAAAACCGTATATTTTTATTTTTTTTCCTAAGGAATTATGACATGCATACAGGAAGACAACTGGACACTTAAGGGAACATCAACGAT
CONSENSUS	LG-III	Chr03	12427296	48.8406	AAAGATTAATGACTGCACTTTAAAAAAGCCATACAAGTTGAAGCCACCATAATAACAAGACAAAGGACAAAACGAGATGGTGTGATGCTATGATAATTATATGATATGCACAGCTGAATTACACATGGTTAGAAGAGGCATTGCACCTCCTTTATAAAAAATCTTATCTGCTTGGTTAAAACACATGTACAGAAATAAGCA
CONSENSUS	LG-III	Chr03	12457296	49.5788	CTCAATTTTTTCGGGATTTATTTCAAGTGGTGGTGACGTATCTTTTTGTTTTATTGCTTGCCACGTGTTCTACACTCTCCACTCATATTACCATATTGCCCATCCATTTGATTAATTGCATGCTTAATGCTCACAGACACACCAAACATAGTAATTACGAAGTTTTATTAAGTGCGTAAATATTATTACTACAGCTACCAG
CONSENSUS	LG-III	Chr03	12467296	49.5788	CAATGCACAAGAAGCACCTTGCCCAAGGTTGGGAGTCATTGGGTGCCACGCATCTCCAACTAACACTGCCGTTCCAGTTGACGGGGGAGGGCTTATGGCTGGCCACGGCCAGCGACCCACCGGAGGAGGTTTACTGATTGTTTCGCCTGGTGTTAGATCTCTATTAAATTTAGTAGCTCAGATGGCCAGTTCTTGACTAGT
CONSENSUS	LG-III	Chr03	12517296	49.9016	AAATTTAAAATTTTTTTTGTTTTTTAATTATTTTAATTTGTTGATATTAAAAATAATTTTTTTAAAATAAAAATAATTTTTTTGATATATTTTTGAGTAAAAAATATTTTAAAAAGTAACCATTATTATTTTTAAATATTTTTTTATCCCTATTTTTCAAATGTTGTTTTTTTATTCAAATGGATTCAAACACATTTTACG
CONSENSUS	LG-III	Chr03	12547296	50.1067	GCCTTGTCGTGTAATTTAAAGTCATAGACTTTGAAGTTTAGAGATGGATTTATATATTTGAAGCCATCCAATTTATGAAATATGCACAATGCATCTCGTGATTTGCCTTTTACTCTTAAGGTTATCATTGCCATTAATTCTCAACAAATAATCATTCATAACAAGAAAGGGTTTATTTTTTAATTTTTATTAAGCTACAAA
CONSENSUS	LG-III	Chr03	12607296	50.3828	CATAAGCTCTAACATGTGCAGAAAATTCAAAGTCTGGACTCCCTCCAAATGATGTAGAGAGGTGAGGATAGTTTTTTTTTTATGAATTTCTATTATCAATGGAGTTGATCTGATTACAATCCTGGCTAACCCATACTTCCTAAATCATTAGGTTCTTGTTCGTGGTTCAGGGTTCTGCAACTCTGACTAATGCATCTGGTG
CONSENSUS	LG-III	Chr03	12667296	51.0966	CCAGATGGCTCTAAACGTGCCTCGCGAAGTGGCTGTGGAAATGGCTTTCAACATGTCAAAAAGGGAGATTTAAGTGCAGAAAGGAAATGGCGGTAGTCAAAAGGAGGTGGCAGATGGCACGCAAGATACCTAAAGCACCACCCACTTTCAAGGTACCAGAAGAATCCTCAAATTATTTCGTGTTTGGTAAAGAATATTTCG
CONSENSUS	LG-III	Chr03	12727296	51.8186	ACCTCAGCACCTCTGACCTAGACCTCTTTTAACTTATAAGCTCCAAACTTGCTATTGTTCCCAAATAAGGTAGAGTGTAGTCACTCACCTCTCTGGCTCTGTTATGGATTGCTTGCCTTATGATGAAGTTGGCTAGATTCTTTGCAGCTTTTATATTTCCTGTACTATGGGACCAACATGTATAGAGATATGAGAAGCCAG
CONSENSUS	LG-III	Chr03	12757296	52.1645	TTTGTCTCTCTCTGCAAATACAAATTTGAAATTGAAAGGGGAGAGATGGGATTAACTTTCATTGGCCGGTGTCGGTGTTTCTCTCTCTCTCTCTCTCATGGAGAATCAAGTTTCAATATCATCTCGAGAATAACAGGATCTTGCTATATTTTTCTTTGGAGATGGATTAAGACTGAATTTGGACGGGAGGAATAGACCCCT
CONSENSUS	LG-III	Chr03	12777296	52.4087	CAGATTTTGATTTTTGAAAAAAAAAATTTAAAATTTTTTTGTGTTTATTTACCATTAGAAAAGTTGGTCAACATAAAACACTTTCTAGTCAACAGAACATATTTTCCGGTCAACGGAAAAATTTGGCTTGGTTTTCAGGAAAATATTTTCTTTTTATTTTGGGCGGAAAACACTTTTCGGAAATTGTGAAAAATTTAGAAA
CONSENSUS	LG-III	Chr03	12807296	52.8414	TGGTACTTACATCTAACATGTTCTTTGAATTCTCTTTTGGTTTTGTCTCCTTGAATCTAATGAACTTGTGCTTGGGGCTTAGGCTTGTATTGCTATCTTCATGTCCCGTTGGCTAGATGCTTTGTTCTTACAACTGTGCGTGTGTGTGTGTTATTCTGTTTTTCAATTTTTCTTCTTTTCCAGAGGTTGACCGACCAATTA
CONSENSUS	LG-III	Chr03	12867296	53.2416	AAAATTAGTTATGATAAACTGTCAATATATGTTGCATGAGAAGAGAGAGAATGCAAAAGTGAAAAGCACTATCAGCATTTCCAGCATTGATGAAGAAGTCCACATGGTTGTTTCTATATTGGAATTTTGTCTTTCATGTCACATAACATGTCTATCATGGTTTGAATTTGTAAAATTGAGAGAAGATAATGATGGTCATGG
CONSENSUS	LG-III	Chr03	12937296	53.3953	AAAATCGACGAGAACAGCAACTATCCTTATTATCTGGGTTTTGTCATTTGGTATCAACAAGGAAGAAGCGATATTACTGCTGTTCAGCTATGCGAGGTAATATGCACATCTTGTAATAAAATCAAATGCACCTTTTATTAAATATGCCTAGTCAAAGATGACGGAAAAGGGAATATTAGCTGATATAACACAGGAAAAGAA
CONSENSUS	LG-III	Chr03	12987296	53.888	ACGACTAAACCTTCTTTTAGGTATTGATCTATCTCACTGGTCTATAAATACATCTATTAAGTCATCCACGTATAGATCCTTATATAATTATAGCAAACTCAAACCTAACAGCTCAGAATCATCTGCTATCGTCGCCTGAGTGCATCAATTTCCCTACTCCTATTCTTGTTTTAAAGACATCATGGCACCATCCCTGAAAGC
CONSENSUS	LG-III	Chr03	13017296	54.1196	ATTTCACTTTTCAAACAAAAATAAAATTTATTTTGTATTTTAATTTTGATCCCTATTTTTTTAATTGTCATTTTTTGTTTTGGATCATTTTGTGTAATTGATATTTTTTTTCCAAGTTAATCCCTCAAAATTTAATTTGTTTAGCATTAGGGTGTTCTACTCTATTTGCCCAAGTCACATATTTGAAAAATTAATGCATGT
CONSENSUS	LG-III	Chr03	13097296	54.4462	TTCAACTCATTCCCACTTCATCTTTTAATTGTGGAGCTCCTTGTGTTGCTCCATCTTCGATCCCTTTTTTAGTTTCTTTATTTGATTCTCATTGTTTTGCTCCTACATTATCTTATAATGTATCTTGTTGTTCATCTATCTTTGGGCTCTACTCACTGCTTCTAACCTCGAAGTGTCACTTGTGGAAATGCATCAAATGCT
CONSENSUS	LG-III	Chr03	13147296	54.9479	AAACAAAAGAACATTAATTCATATTTCTGGGAGTGAGATTGTGCAAGCAATCAAAATGATCCAATTAAAACTCCCTGGGCTTGTTAGCACTTCTTTGGGAAAGGGCTTACCTGTGAAGAAGAAGAAGAGGGGCTCGAGGTCGTAGACATCTCCCATGGAAACATTATCTGCATATAAAAAGTACAATAAGAAAAGCTCGTT
CONSENSUS	LG-III	Chr03	13187296	55.2241	AGATTTACTTCAAGGAGCAGCCTTGTCTTTGTAGACATTTGATTGGAACTTTCTTGGAAAGTCAAGTAGCAAACTGATTCTGTATCATGTGCTTATAGTTCTAGAGCATTGCCATATCTCAACAGGAGGTGACATAACACTTCCATCAAAGGTGCACAGTTAGCTATAAGCTCACCTTGCATAAATATAGAAGTTTGTTGC
CONSENSUS	LG-III	Chr03	13237296	56.1239	ATATGGTCCTTGTATTTATACTTTAAACATTCAAAATATCAAGTTAATCCAATTACTTGGATCGGTTGTAGGATGACTCACTTTCGCTCCTCTAATCCAAAACCAAGCTCTCGCATTTATTCTATAATGTTGGTTACAACTTTGTCATAGTTTCATAGCTAAATTGTAGTTGTGTGGATAGACAATCTAATAAGCCAACTT
CONSENSUS	LG-III	Chr03	13277296	56.7348	TTGATTTGATCTGGCGGCAAATGCTTCGTCATTTGATGCATCATTGAGAAGCCTTTTTTGTTCTTCATTTGGAAAGTTTCTAAGAGCAACATCCCTGATGGATGTTAATGAGCTACTTGATTTTCCATCACCTTGGACAGCCGTCATATCATGATGTCTGGGCGTAGACAAAGGCAGTACGCTAGCTTCCCCTCCATGCGG
CONSENSUS	LG-III	Chr03	13337296	57.2352	GACGTTTACAATAGTAGCTTTTTTTAATAGTAATAATAGAGTTCTTATATATTAAAAATTCTAGCACAATTATTTTTAGCAGAGTTACATTCTTATTGGTTTTCGTTTGTTTTGACGAAGCTCCTATTCTTGTAATGTATAGTTTATAATAGATATTAATTGTATAAAAAAATTATTTACTATCAATAAATACTTTTTTCA
CONSENSUS	LG-III	Chr03	13377296	57.889	TCTTCACTTGCCATTTCTGTTTCTTTCTTGTTTTTGTTTTACATAACCTGGTAGATCTTTGAAATCTACCTCCTAATCAGTTGGGGTTTCCTGGTGGAAACAGGTTGCAAGCACAAAGTGCTTTGGCAAGTTCAGACTCAGCAGTGGTGGCTGTGAAGTATGGGGGGCCAATGGATGTGACCAGGCATGTTCTCAAATCAG
CONSENSUS	LG-III	Chr03	13447296	58.3801	AGTCAGTTCTCATGGAATATTTAAGGGAAAAGCAATAGAATGACAGCTTGGTGTTTTTACCTGTAACTATACACTGGAGTGTTTTCAAGTTTATTTTATTTTGTATTTTTATGTCATTCATTTGATTCCACAAGGTTTGGTTAGATTTTTGAGTTGATAGTATAAAAAAAATTCATGAGCTGATAGGTTTCCTAATTCTCT
CONSENSUS	LG-III	Chr03	13477296	58.6844	TGTCGTCAAAAAATATCTTGAGTTGATGTCATATTTGTCAGTAATTTTTTTGATGATTTTATACCAATGGATATAGTGATCACTTATTTTCATCGATCCTTAAGAAAGGGGCCTGTCAATATCTATCGCCAAATTTATTTGTGAATATTACCAATGTATTTTCAACGGATATATCTATCAGAAATATATATGTCTCTTTGA
CONSENSUS	LG-III	Chr03	13527296	59.1306	TGGAATTCTCCCCTTCAACGATGAAGAATAATTGGGGACCAAATTGAAAGGAAAGAAAGCATTTTAAAGCCTGTGTTTAATATCTGCGTACTTGATTTTCGGCATGTTCCTTGCATCCGCTAATTAAATTATTTAGGTGCTGCTAAACAAGTATTCCAAAAAGGTTGGATTGAAAAATAAATGATTAAACCGCAATATATT
CONSENSUS	LG-III	Chr03	13587296	59.379	AGCTTTGTTGGAGTTCGAAGCTTTGACCTGGAGTTCTTTATTTTTCTTGCTCTGGGAATATGTTTGTGGATGGCATGTTAGACTGAGCAAAGAGCATAGTTGGGCTTGTATTTTCATGTAGCTGTTCTATGATGAGATGCTCGGAAATGAAAGGATGAAATTTACCTGTTTGTGCGGAATTGATTCTTTTGTGCGTGTTGA
CONSENSUS	LG-III	Chr03	13627296	59.8085	TGTTTGCAGGATGAGCTTAATGACCTTCCCAAGGTGCTAATGAGCTGCAAACTGAAATTTTTTAGATCATCACCATTTGTCTTTTACTAAACATTGATGGCAGGGTAAGAGTTGAAGAACATGGGGGGGGGGGGGGGGGTAAACATATTGAGGAATAGTTGAATTCAATCCTATCAAAGTATCATTCATTTGTGATGCAAG
CONSENSUS	LG-III	Chr03	13667296	60.238	ATCGTTGATTGATGTTAAGCTCACCGTCTCCGCTGTTTCCTTCCTTACCAACTTTCGTCTCCACAAAATTCCAGATACTACAGCAATCACAATAATCAAAACAGCTCCTGAAACTGTCAGACTCACCACGAGTTTTATATTTTTAGCACTCTTTCCGCTTGTTTCACTCATCTCCAGGGTAGAACTGAAGTCCCATGACTG
CONSENSUS	LG-III	Chr03	13717296	60.4863	AATTACATTTGTGAGAACACGAGAGACCAAACATTTATCACTTTGACAGCAGGAAAACGAAAATGATTGTGAGATAGATTTTTGTATATCAAATAAATAAAAAACTTGTCTTCATAAATAAAAAAATAAATTATTTTATCTTTTATAAAATCAAGATTTGAAATATAATTATATACAAAATTACAATGTAAAAAAACAGAA
CONSENSUS	LG-III	Chr03	13757296	61.2023	GAACGTAAGGAAATAGAAAATAAACTAAAGGTACAACCGGCAAAGTGACAAAATGAGGAATCTTCGTGTTCTATTGGAACCTTGCATAATCCCACAAACCCGTGGGACTGGCCTTTCATTCTGTGCGTAATCAACAAAAGGAGGAAAAAAAGAAGGAGGTGAACCCTAGCAGGATTAAAAATAAATAAATAAACATAAAAA
CONSENSUS	LG-III	Chr03	13817296	61.657	GCAGCTCCATAGGACCTGCAAACATTTGTCCTCGAAGAGGCTTTTTAATTGTACAAGAAAATATTATTTTTCACAGTAATTTAATTTTACCACATCCTTGATTAATTTCATGCTTTCCAAACACTCCAATTTCTGCAAATATTGCTTTTCATTTTGGTATATTCATTCAATTGTGGCCTTGTTGCTTGCCTTCCTAGATGG
CONSENSUS	LG-III	Chr03	13877296	62.3512	TTCCATTGCTAGGCGGCACCCAATGACGTGCCCAACTGCCTAGCGCTACATCATCTTATATTAAAAAATAATTATTTAATTATAAAGGTAGTTCAACTAATTAAATTTTGAATTTATTTTTTAATGGTGATGAGTTTGAATTTTTTAGAATTATTAAAAATTTAAATAATTATTTATTTCAAAACCTATAAATTATTCGAG
CONSENSUS	LG-III	Chr03	13907296	62.5408	TCTGCAAGAAGCTGCTCATACTCGCTCTTGATCCGATTTACTTCTGATCTAAGATTGGCATTTTCTTCTTTTAAAACTTCAGCACGTTGGGCCAGCTCATCGCATTCAGCCTGACTCAAAAGCATGCATGCAAGCCAATGAATTGATATAGGAGCACGTAGCTTGACATACCCAATGAATTGATATTAAGGAACACTTCGA
CONSENSUS	LG-III	Chr03	13967296	62.7914	ATTGATCAGTTTGTGATTTATTCGTTCAAATATGAAGGCTTCAAAGGCTGACCCAGGTGGGGGTATACGACTGTTGATTGCGGCTGCTTGATTATTTCTGGTTTTGATTCCAAGTCCTCATCAAGATTATCGCCTACAATCTGCCATTCAACTTTTTTTAGTGGTTTTTTTTTTGTGGATCTTTTGTTTGCTGCAACATTA
CONSENSUS	LG-III	Chr03	14047296	63.4375	TGGGGATAAATTGTTATAGATGTCAATTAGAAAGGTGTGGGAGGACTGTGAAATGTTTTGGTGAAGGTTTAATGTTTAAATTCAGATTCTTGGTTGATCTCCTTCCTTTGCAATAAATATTACGGTAATGGTTAACTAACTTATTCTATCTGTGATCCTAAATTTAACCAGTTTTTCATGTGAACATATAATTCAGTCTTT
CONSENSUS	LG-III	Chr03	14127296	63.9024	ACCTAGCTCTCATGGACTTGGGATAATGAGTTTTCCAGGGCTAGTTTGTGCTCAAATCGCTAAGGCTGGTGTAACCCAAAACAGTCATCAAAGATGATTTGAGTTCAAGTTTTCTTAGACACATGTTCATAACATAAAAGAAAGAATCCTCAAAATAACTTCAGCATTTATGTTGATTTTGCGAGTAATACATGAAAGAAT
CONSENSUS	LG-III	Chr03	14157296	64.0938	GTTAATTAAGCCAATAATTGATTGTGTGAATTGTAAGGTAGTTTTGAAGAGAATGGAGTAGGTAGCTTACAACAGACCTGCTCCCACTAGACTAATAGATCTGATCTTGATTGCACTTGAATATCTAAAGACTAGCTTGGATTTGTTGGAGATCTTTAACATATGCTGTGAAGGAAAAAATGTTTATTTGATACAAACTGT
CONSENSUS	LG-III	Chr03	14197296	64.5149	GGAATCTGCTATGACAAGATATAATACATTTTGCATGGTTCTATTTTGTATGTTCTTAACAGTGTTGATTCCTTCTCTTGCAGTGCATCGATACTGTGATTTGACATTTTGGAGATATCAAATCGCGTATAGTAAATTTGACTCCAAGTAGAGACTATGAAAGAAGAAATTTGACTCCAAGTAAATTTGACTGAAGTATAG
CONSENSUS	LG-III	Chr03	14267296	64.7628	ACGGTCAAAAACAACAGGAAGTGTGTTGGCAGCATAGGAAGAGACCACATTCATGACCCACAGGGGATCATCAATCACAGCTGCAGCAAAACCTCCATAAACTGTATTCATGTCCATAACATTTCTTATCTTATTAGACCCAAGTGCTGGGAGCAATTTCTTGTAGTGCTTTGCACGAATCTTCCACTTGCTGTCATCATG
CONSENSUS	LG-III	Chr03	14297296	64.8807	TTTTTATAACATAAAAAAACAATATTTGGACATTGCAAATATATTTTAGAAAAGAAAAAAAATCAACATTCATTTAATTATATAAAATAAAAATCAATGATAATAAACAGATCAAATCTTAAAAAAAATAATAACAAAACCAAAAGAAATAGAATGCTTCTAAAAAAAAAGAAGCACAAAGCCGAATTTCAAGATAATTCA
CONSENSUS	LG-III	Chr03	14337296	65.3011	TTAATATTTTTCTATTATTTTGATATATTAATGTTAAATATAATTTTTATAAAATAAAAAAATATTACTTTTATGTATTTTTATGTGAAAAACAAGTATGTCATACTTTTAAAATTCTGATATTTGTATTAAAAAAATATTTTTTAATAATTTTAATATAATAATATAAAAAAATATGTAAAAAAAAATATAGTTTTACAA
CONSENSUS	LG-III	Chr03	14397296	65.552	GAGTTTTGCGAATTAACTTGAGCCAACTCGAGTTTTTTTAAAATTATTTTTTGTTTAATTTTTTTTAAATATTTTCACATTTAATCATTTAATATTTAATTGTTTTAGTATTGAGTTTTATAGTCTATTCCAGTTTGTTTTCTATAAAGTTTTCTCATTCTCATTATTCTCATGACATGGGTTGTAGAGTTTGGTTGGCTT
CONSENSUS	LG-III	Chr03	14487296	65.7354	GATAATATTTATAACACAAATAATAATATTTATAATACAAATAATTATATTTAAAAACTCAAGACCCAAAAACCTTGGGTCCTAATGTAGGACTCATTAGCCTTGGGTCCTGACACCGAACCCAAGAGAATTGGCACCTGATGCAAAACCTAAGAGAATTGGGTCCTGACGCAGGACCATCAATCTTGGGTCCTGAAGCTG
CONSENSUS	LG-III	Chr03	14597296	66.2158	ATTTTTTAATCGGTTAATTCGGTTTTTTTTTTTGTTATTTTTTTTTCCAGTTTTCTCGGTTTATCGGTTTTTTTTCTCACCCCTAGTGCTATTCTCAGTAAAATAATAAAGCGTGTTTGTCTAAGGCATTCATGTTTAGCTTAAAGCAGTGGTTTATATCTCTCTTTGAACATGTTCTTAAAAATTTTAATTTTTTTTATT
CONSENSUS	LG-III	Chr03	14687296	66.6766	ACTAAAGCTATCCAAAATGAGTACAAATTAATCGAAGGTACAACTAAACGTAACAGTAACTTTCAGCAGCAGGAACTTTTGATATCAGCCTCAACCCTTCACCATAACGCGAGGCAAAAATCAGGATAGCAAGGTAGCAACGCTTACTAATGCGTACAGAAATTTGTTGACTGTAGATGCATATATTACAATATTAAACCA
CONSENSUS	LG-III	Chr03	14787296	67.3927	TTATTGTGTCGGTGATTTCATCGTTAATTACCGACAAAATGTTTTCTAGTTGCAATTACATTGAAAATTACAAAAATAAATATTTTAGCACTATTATAATTAGATATATTTGATGGAAAATATTTCATTAATAATTCTGTTGCTATTTTAAAATTTCATGTTAGTGATATGTTGGTAAGACTTTGTAGAGTATGAAAGTGA
CONSENSUS	LG-III	Chr03	14867296	67.9369	AAAACATAATAGAACCAACTTCGCCCCCTTCAAACGGTCCTCTTGACTATGATGAAGTGAATCAAGCTCATGGTGCAACCAAGACAAATAAGAAGAAAGATACATCCAGAAAGAAGCAGGTAAGTTGGGTTTTTGGTGTTTGTTTGCTTGAGGTCTTAATGAAATTTTATGTTTAGTTATTCATTTGAGTGGAACTGTAAA
CONSENSUS	LG-III	Chr03	14917296	68.255	GATAATTCTTCTTGTTTAATAGTATGTCATGGATCATCGTGATCATCTAGTTTTTCTTAAAAGGTTGTAAGTTTGGATTATGGATTGAAGCTTATGCTCTCATGGACCTTAAATTTTGAAGAATTATATATATATTAGTTGCTATGTTGTTTCTAGGGTAATCGGTTTTTTAGAGGAAAAAAGAATGGAGAAAGCAACTTT
CONSENSUS	LG-III	Chr03	14957296	68.7924	AACAACCCCTAGACCAATTAGCCTTGGCACGTAGCTAAGCTCAGTGGAGGTGAATCTGATAACTTGCTAGATCCATGTTCATTTAGACTCAAAAAATGGCTGAAACCTATGGTGTTGGGTGTGACAATTCGTTAGACTTACGCTTACTTGGGCTCAACACATGGCTGATCTTAAATAAATTGGGTCTGCAAACTTGCCAAA
CONSENSUS	LG-III	Chr03	15017296	69.5517	TTAGCACTAGTCTCTTCACTCTTGCTCTTGGAAAATATGGAGGAGTCATCTTGAGAAGGTAGACCTTCTGATGATGAATGATGAAATATCCTGCCACTTCCATCCGAATTTAAAAAATATGCGCTTGTCTGTAAGGGAGAATGGTTCAACCCCATGATCAAATTATTTTTGACATCGACGTTGTCTTTAGACTTCTTCTGT
CONSENSUS	LG-III	Chr03	15057296	69.8933	CTCTCTCTTTGCGAGGCACCCTTGCAGGGATAAAACCCACTGGAAGCCATGTGGAACAATACTTCATGTTGACCTGAGACAGCAGACCCTCACTCCTGCGAGGCGCCTTTTAAGGGAGAAAACTCACTGGAAGCCATGTGGGAGAATACCTCGTGTTAGGCCTATCATGCTGTTGATATGGGCACACCTCATCAGATGTCG
CONSENSUS	LG-III	Chr03	15097296	70.2725	GGTGTTACATAACTGACGGACAATATAAAACCTTTAATAAGAAATTACTGAGGTAAAGAATTTATTATTTAAATATCAAATAAATAATGAGCCGTGAAAATAACATTTTAATTTTAAATTAAAATGTAGCTAACAGTATACGGATAACATTATGAGCAAAACATTTTCCACACACAAAAAATAAATAAAGCCATTAGCTTT
CONSENSUS	LG-III	Chr03	15177296	70.6344	AATCAAGTGACCAATAAAATATGATGTGGTGCCCAAAAAATGACTTAAATCACTTGACAGGTTATCCGTAATCCTTTGATTACATTTTTCTGTTCCTTCAGAAAACCGTGTTGTTTAGTGATCTATTGCTGCACATATTACCTGTTAATATTTCATAATTAACTTGTTGCCAACTGAAAAAAAAAAAAAAAGAATGATCGG
CONSENSUS	LG-III	Chr03	15237296	70.9798	TGTCCTTGGGTCATTTATCAATATTCTCTTCCACATATTTTTTTGTGTACCCACATAAACAAGAACAAGCCATTCTAGTTCCCATCTCCCTTTCACAAACCAATGGTGGACCCTGGAATCTCCTTCCCTCCCTCCATAAATGGATGTGTTTTATGTATTTATAAACACTTAGGGAGGAAAGTAAGAGCTTTATATAAAGGT
CONSENSUS	LG-III	Chr03	15307296	71.5118	TATGATTATCGCGACAAAATTATTGTGCAGAAATTAGATTTTTTTGATTTTCAAGAACAAGTAAAACATTATTTAGAACAAATGGTATGGAAGGAGAAGATAATATAGTAGATTCAGTTTTTATGATAGACAAACCTGCTTCATTTTCCACTTGAATTTGGTCAGATCCATCATTGTCTTCATTATAAAGATTGAAATTGT
CONSENSUS	LG-III	Chr03	15357296	71.6315	TCAACTTATAACTACGAAACAATTCCTATCAGCTTAGAAAAAGAAAGAAAGAAAATAAACTAGACAACCCATCGAATTAATGTCGTGTTTGCATTAAAAACGATTAAGGTGCTTTTTACGAGAGAAAACGATTAATGTAGGTGTGAAATTGATGTAATTTTCTCTAGTAAATTGACGGAATTTTCGTTTTCTTCTCTAATA
CONSENSUS	LG-III	Chr03	15407296	71.7556	TTTTAATTAATTCCATTAGATAAGATTTTAAATTGTAGTTGAAAGATTAGATTAAAAGAGAGAGGACTATAGTATAAGAAATGGGGAAAACATATGACTAGTCTTAAAGTTGGTAAAAAAAAATGTTATTTGCCCCATATATTTTTGTTTTTCGTCCGATTCAATCACTTTAGTTTTTAAATTTTTAATTTTAGCAAAAAA
CONSENSUS	LG-III	Chr03	15467296	72.3576	TGGCCAAAGGATATATTTCCTAACAAATGTAACACAAGAGTTGCAAACCATAAACTTGATAATTACTTGCAATATTCAACATGAAAACATAAAAAGAAGTGAAAAGAAAAGAAACGTTAGAAAACCAAACCCCCCACACAATTGCCTTTTTTTTAATTATTATTATTATTACTACACAGTCTACGTTTTTTATTTTTTTGA
CONSENSUS	LG-III	Chr03	15497296	72.5521	TTTTTATTCGGGTTTTGTTATGTTTTTTTATTTATTTTATAACTTTTTATTATTTTTTTAGATTTTTTAAGATGTTTTTCTAGTACATAAGCAGCCTAAAAGAGATTCAATAATAAGTTTTGATTAGAAAAAAATATTCTGCAATAAAAATTTGAATTAGGGTTCTTGTGATTGAAACCCTTTTCAATAGATTTTGTCTTT
CONSENSUS	LG-III	Chr03	15557296	72.8379	AGGATGACTGTGTGCTATGCAGTGCACCTAAAATAACAAATAGTAGACAGAGTCAAGGAAAGGTCAAAGAAATTACTAACCAACCACTTCAATCTTCATTAGCTCGAGAGGGGAAAGGAAAAGCCAGGAGAAAACTGACAAAGAAAATCAGCCAAAATTTTCTACAAAACAACAGGGATACAACAATCACGCATCATTAAC
CONSENSUS	LG-III	Chr03	15577296	73.0159	CAAGGACTGGTCAGTTAACAAGACAGATTTCTCTCTCTCTTTTTTATTGCAATCCATAAAAAGATCAGTGCTTTTTTTTTTTTTTCAAGTATAATTATGTGCTAAGGACCAGAGATAGCGAGAAAGACATGGACATGCACGTGGTTCTTCTTCAGTTGGCGGCAACTATACATACACCAACACCATATTAGAGAGAGAGAC
CONSENSUS	LG-III	Chr03	15627296	73.1736	AACTCGGTCAACCCATTCAAATCATTGCTGCACCGGGTGTCTCTGATTCTCAGTTCAGGTGAATCAAAATTTTCAACCTTTGTCTTTCTATTGTTTCTTTATTGAAAATATCAAAGAAATTAAAAATAAAGTTCTCACCTCTTTTTTTGGTATTGCAGGACTGCTATTGAATCTTCATTATTCAAGCAGTGGCTAAAAAAC
CONSENSUS	LG-III	Chr03	15687296	74.098	ACACGTTCTATAATGCTGTTTTAAGATAATGTCTCCAAATATCATGGCAGCACAGACATGTCCGATGTACCTTTTAGAATGAGCATAGACAAAAGACTTTTGTAATAGTCTTTGTGATCTGAGGAAAAGTCAAACCTCATACTTGAACACAGTGGCAAGGAGCGTTCAGTATAGTTGCTTCTTTCTGTTTTTTTTTTTTTT
CONSENSUS	LG-III	Chr03	15727296	74.6139	ATCGGTCTCATGACTCGGGCAACATATCTTTCAACATTGGACTTACTTTTTATTGGGTTGTCCTCATCTCATGACCCAAGTCGCGGGTTTGACGGATTAACTCAATTGATTTATTTTTTCTTTGTTTTTTAAATTAACTTTTTTTTCTAATTTCATCAATTAATATTGTATTTGATTAAGAATTAGACTTCATGATTTGTT
CONSENSUS	LG-III	Chr03	15817296	75.5066	GCATCTGGAGGTTTTTCTTTTAGCAACCATGATGAACCAGGTGCAACAGAGTTCTCATCTCCCATTTTATCAATGCTAAGTTTTACCTTCTTTAGTCCTATCACTGAAGTTGATAAAGGAGATTTCTCGTTTGGTACTAAAGCCACCGAGTCGAAATGGGACGCAATACATGGAGGTACATATGTTGCTTTAATTTATCGC
CONSENSUS	LG-III	Chr03	15857296	75.8911	AAAATGTGTATATATTATATTGAAAACCCCGAAATCTTAAACTCCCAAGATTTTTTTTATGATATTTAATGTTTTATATATGTTCATCCATATATACATACATATATATAGTTAATGTTTTATACTTGTTCTTGTATACAGTCAGTGCCAATTTATCTCTCTGAAGTGGCTCCCTATAAATATCGAGGTGCTCTCAATATG
CONSENSUS	LG-III	Chr03	15917296	76.3843	GATTCCAAGCAACATAGGATAACACCAAGGGATGAGGCATGATGAATACATCATCCAAACTTTTTATAATAGCATTCACTGAGTTGCCAAGAGGTGACGAAGTGCTCAAGACTGAACAATAGTTTTCGTAATACACACAATTCCAAATTCGATGTCTAACACACATACTCTTAAGTATATTTCAGCTGGAGAGGACTTCTT
CONSENSUS	LG-III	Chr03	15987296	76.9943	ATATAAGTATCAACTAAGCAACAATGAAAAGCACATAAATACAAATCTTCATGTAAAACTTCACTATGGTATTGAAGCCACCCTTTTAATTTTCAAAAGATTTTTCTATCTAAACCTTTTTAAAGTAAATTAGCAGATGAAAGTTTACCCAATTAGAAATCTAAAGTGGGTTGTGAGCTATAACCAAGAGTCAACCGCAGT
CONSENSUS	LG-III	Chr03	16037296	77.2629	GTATCCAAACACGCTTATGGCCTCGCACATGCCAAAAAATGAAAACGTTGACATAAGCGCGCGCACTAACAATATTGGTCTACCCTGATTTTTGAACTAACTATATAATTACCAAAACTCTCATAACTGGAGATGAAACATAGAACACAATTTGCATACCCTCAAGGCAAACAGAAAGAGTAGCCTCCTGTACCCTGGTCA
CONSENSUS	LG-III	Chr03	16077296	77.5896	AACTTCTTATTCAATGTTTGCAATGTGATCGGACTTTTTGGATATTTGTAGGGATCGTCAAAAAATAGTCTGGTAGGGGAGGTTTCAATAGATTTTGCCGATTATGCAGAGGCGACTAAAGCTTCCACAGTTTCTCTTCCTTTCAAGAATTCAAAATCTAATGGGGTATTGCATGTGAGTTCTCTTGTCTCTCTGTCTTGT
CONSENSUS	LG-III	Chr03	16107296	78.1666	ATTATTTTAGAACAAAAACCGGTTCAAACCTACCAGTTCCCATTCTTCAGTTTGACTTGATTTTTTCAGTTTGGTTCGGTTTTTTTCCGGTTTGGCTCGGTTTTTTTCCAGTTTGGGTTCTGTTCGATTTTTTCAGCTTTAGGCTTATAAATAGTCGGTAAAAGTAACAATAAAAACATGATGACCAAATTTGATAGCAAT
CONSENSUS	LG-III	Chr03	16137296	78.4503	ATTAAACGGTCCATGGATTTCAATAATTTGAGTTTTGAGATTTGGTTGACCAAGGACAAAAGAACCTGGGTTTTGAAAGTCAAAAGTCAAGAACTGCAGGCCGAGGATACTGAAATGGAGCAAGGCGAAATGTCTCGAAGGGTTATTAGGCTCAAACATTAAGGAGTTTATAGGGCAAAAAAATAAAATAAAAAATCTACA
CONSENSUS	LG-III	Chr03	16217296	79.0376	TGGCTAAGGTTACCAGTTTTCTGCTTTTTTAAGAATGGGTAACAATAGTGAAAAAGAAATTTTCATGCTAAAATTAAGGATTGCCAAAAAGATGATGCGACTGCTTTGACTTAGGGGAAAAATGAACTTACTGCTCACTAAATTAAGCTTGGCCAATAAGATGAATCTAATAAGTTGCTGCTTTCATCTCTTTAAGTTTCT
CONSENSUS	LG-III	Chr03	16277296	79.3763	TAACAAACTTATCTGCAGGAGGGTTTAACAGCTGAGGAAACTGCAAAGAAGGAGCCTGATGAGTCAGAGCGCATGCAGGTTGCTTCTTTTTGCCACACTTTGGTTTTAACTTTGAGGTGTTGGATAGATTTTTTGGCTGTACACTTGGATGGGTGCTTGTGCTCATTGCTTGGCTAACCTGTTTGCTTGTGTATCAGATGA
CONSENSUS	LG-III	Chr03	16317296	79.7343	GTCTTCAGGACATTCAAGACTGCAATCACAAGAAGCTGACTGCATTGAACCTTCAAAGCGATGATTTGCATTATCAAAGTGTTCTCTCGTGTCTCTTAAAGACCTCCCATCCATTAATTCTTGGACCCAATGTCCAGAATTGTTATCAGGAACCGAGCTTTGTCAGTTGGAAGAAAGCAGGATTGATGCATTCTCAAAAAT
CONSENSUS	LG-III	Chr03	16347296	79.8492	ACACATACCTGCTGTTATGCTTCCACAAGATGCAGGTTCAAGCTTGGAAAAAATGCTGCTAACTAATTCATCTGGTAAGCTCTTCCATATTCCACATGTTGTGAGATAACATGCAAATCCATTTGTTAACTTGACCTTGCCTGCATTTGGATTTTACATTTTTCTGAAGATGATTGTCCATTTGTTTAGGCGATGACAACT
CONSENSUS	LG-III	Chr03	16397296	80.1247	CACGTCAAAGTTTCCATGCATAAATATTGTATAAAGGCTAGGCCGGTCCCAGCAAAGGTCCGATGAAGTACTAGCGTTTTTGGTGTGATCGATAATGCAACCATCGACTTATGATAGCCAGCACTGGTTTTTAGGGGGATGATCCTTGAATACATTTATAGGCTCCCAATCGATCAAAGAGAACAAATTAAATGGAAGCTA
CONSENSUS	LG-III	Chr03	16477296	81.3137	AACCGTTTTTTTAACAACATTTCAGTATGTTCATGCGTCACTTATGGAAAACAAGTTACCATTAAATGTAAACAGCACATGAAGTTGCAAGCAAACCAGGAAAGATGGAGCAGGGATGGGTGACTGACACAATGAGTTGATGCTTCCATGAGAATCAAAATCAAGCTTCAATAACCATGGGCAAAAGGGGTTAATACTGGC
CONSENSUS	LG-III	Chr03	16547296	81.9929	TTGTTTTACGTGTTTAATAAAATAAATTAAAAAACTATATATATTAATAAATATAAAAAATAACACTAATTATATATTAAATTAATAAATAAAAATAAAAATACATATTAAGATATATGAGTGAAAAGCTCTTCAAAATCTTTTTTATTTAATAATAAAATATTCAAACAAAATCTAAGTATTCTTATGTGATTGAAAAAA
CONSENSUS	LG-III	Chr03	16577296	82.2423	TTATACAGGCATGGTGAGGGGCAAAACTAGGTCCAAGTCCAAAGTACACGCGGGACCCAATCCGACACCCTACAAACTCATCAATGGACAGGACATCTTATTGAGTTAATTAGGGTTGGAACTCAGGACTCGAGAGTTTACGGACCAATGTTAGCACCTAGAATAAAGTGGCCAAACTCACGAGTCACAATTCACAGTTCA
CONSENSUS	LG-III	Chr03	16657296	82.9974	AAATGTTGTGGGTGCTTTATTGTTGTCAAATTCATAGTAAAATGTGTCTTGGGCTAAGTAAAGTTACTTTTGTGTCTTTTGATCAGAAAAATTAAACCTCTTGGGTTGGGGTATTGATATCTTATTCATTTTTGTTTGCAAAGCAAAAATACTTTTTTGCCTTTAAAGGTAACAAAATATAAAACTGTTAATCAAGGGTGT
CONSENSUS	LG-III	Chr03	16667296	82.9974	ATATATATATATGATTTTTAACTTAAATATTGTAGATTTAACTATTGTTATTACATCATGAAATAAATAATATTGAAATCAAATATTTTTTATTATTCCATTAAACTATGTGCAATGTCATTACATACGAAATTTATCCAACAAGGACTATATTTTCCATGGTTTCTTAAGCGCGCAACAACAAAAACTGAATTTTTTAAT
CONSENSUS	LG-III	Chr03	16717296	83.6981	GCTACAACACACAAAACAAAAAGAAAGAAAACATCAACAAAAGCATTTTTCAGCTGCTGAAGATATAAAAGAAAACGGGAAAGAAACTACCTTGACTTCTAGAGAAACAATTATCTGACCCATCTTCATTAGTGGATAGAACCTGTGAGAGAAAGAGGGGGGGGGGGTTCAAATATTATCTCAAGACATGCAAAGCTAAAA
CONSENSUS	LG-III	Chr03	16777296	84.1375	CTTCATCTCAAGCTTTCAAACTTTACTGCAGGGGAAATGCTCTTTCACAAAGTAAGTCAAAGACCCTTTATGACGGTAGGTTGCCAGGGTGCGAGCTTCGGAGCAGAATTGTGCAAACACCTTTTATTTTTATTGCATTCCAAACGCGGCTTGACAATTTGTTTCTAGAAAATCTTGTTTAAAATTATTTTTTATATATAT
CONSENSUS	LG-III	Chr03	16817296	84.4177	TTTAATATTATAATCATATGAAACTAAGCATATCCACAAAATGAAAGACGAAGTTTTGATGTTTTCAAAATTGAATATGAAATATTTATTGAGAAAAAAAAGAGACTGACCATAAGCATTTCCTAAATGAATGGTGTCTTGAGAACCAACTGTAACTGCTAGACAGAGAATCATAAGTGCCCAATTTATCTCAGGGACGTA
CONSENSUS	LG-III	Chr03	16867296	84.8358	ATTTGGTATAGCCAAATTGGTCTTGTTACCCCAAGCTGGTGAACCCACTATTGCTGATGTTGCATTCTTTGCGTTCTTTCCATTGTATATAATGTCATGGAAGTAGAGCACTAGCCTTCTACATGGCTTGGGTCTTCTGCTGTTTTTGCTGCTGGCAATACTGGAGCTACAAACTAGAAGGAAGAGGAGAAGAGCTAAAAT
CONSENSUS	LG-III	Chr03	16877296	84.8358	AGATTTATCTAAATGAGGAAAGATTGACTTATCTTCACTTATATAATTGCTACAACTAGTGTCTAGGTACTATAAATTTTGATGATTTCTCTTGTTCATTTGACAAATCATTAATAAAGACATTTCATCTTTCTTTTCTCTAAAACTAGATTTTTCACTGCCATTTCTATTCAAATTAATTTGACATTTTGATTTGTAATG
CONSENSUS	LG-III	Chr03	16897296	85.68	GTGAATCAATTGCTTCTTGAAGCTCTTGAATTTCATCATGCTAAAATTTTTGTTATTCTCAGCAATTGTTTATCCTTAAGGCCTTATTGTTCTTCACTTGCTGTAAAAAGACTTTTCTCAATAAACCTCTCGGGATTCCAACACCTTGTTTAGGTATACTCTTAAATAAAATCAACAAACTTAAAGGAATTACACTCAATA
CONSENSUS	LG-III	Chr03	16987296	85.9447	GCGAAATTCTCTCATCCTAAAAACTCCTAAACTAGCCAACAAAAATGAAAGAAGAACCGAAACAAACCACAAATAGCATATATTTTATGCAGTCCGTCTAACGGCATAAAGTAGTCAACAAAGAGACAAAACAGTCCGACACTTGCCACTTCAATATTCCCTGCCTACACCAGATGAGGCCAATTTCTTACCAAATCGAAA
CONSENSUS	LG-III	Chr03	17037296	86.3734	TTGTTGTTAATAGATTGATTATGGCCCTCTAGCCCATAGTTTTGAAACCTGGATTGGTTCAGCAGGTTGATTGGAATCCGATCGATCCGGGGCTGAACCAGGCCAAGTTAAAGAAAAAATAGAAAAATTATGATCCGGTGTGACCCGGCCAACCCGCGGGTTGACCTGGTTACCCGGTCAAAAACCTGGTTGAAACTCGTT
CONSENSUS	LG-III	Chr03	17107296	86.8016	ACATAAGTAAACTTCTGTAATATCATAAACTCTTGAATAACTTGAAGTACCTTGATATGATATGAGTTGATTTACCATTAAAAAATTAATTTCTTGATTTTTTTCTTTTACATCTTTTTGAAAAAAACTCAATACACACCTTAAACTAAAGCTTGTGATATGAGTTTTCTGGTTTAAGAAAAATAATTTATAATAAACTTA
CONSENSUS	LG-III	Chr03	17147296	86.9546	TTAAGGACTGCATGATAACTCTTACTACAAGTTCCAGCAGCCTTCTTCTTCCTTGGGCTGCTGCTGTTCAGGATCAAATCACCACCCCTCCAGCCTCAAAACCACGCCAAATCATCATCAGATCAATTATTTTCGTCTTCCGAACAATGCTGCAATAGTGAAAAAAGATTTAAAAGCTCAAGTTAAACATAAAAATTTAAG
CONSENSUS	LG-III	Chr03	17227296	88.0445	ATGCATATAATAACTTCATTTGTTTTGACATTGCAAAAGCAAAAAAGAAACGGCATTCTAAAGTCAAATTTTTTTTAAGGCAGCAGACATAACCATTAATCACACATAATGTGAGTTAGTATACTTAATAATTTTTTTATAATGGTAATAACAGGCGCCTTATGATCATGAGACAAAGGCACAGCCACGCCGCTGCGACAT
CONSENSUS	LG-III	Chr03	17287296	88.4369	ACAGAAGTTGAACTGTAGAGTGTGTTTGGCAGTGTGGTAGCAGTTGCTTTTCAAATAGTTTTTCGTGCCGAAATACATGCCAATGATGTTTTTTTATTTTTTAAAAATCATTTTTGACATCAGCACATCAAAACGATCCAAAAAGTACAAACCGTACTCAATTTTAGCAAAAAAAAAAATTTCAAAATTTGATGAAACACA
CONSENSUS	LG-III	Chr03	17367296	88.762	TACCTTGCAATGCACCTAAAATGACAAGTAATGATGCTACTTAGAAATGTTTTGGTTGTCTATAAAATGCAGTTAGCAACATATATAGGAGCCAAAAGAAAATGTCAGAACTCATGTTCAACATGTTTCTGCCAAGGGTTGGAAAAGAGAACCCCGATTATAACAATGTTCTAACACACGCTTAGAATGGGAAACTATGTT
CONSENSUS	LG-III	Chr03	17427296	89.193	ATTAACCTTCCTTACAACACACACACGCATACGTATGTTGTATTTAACATCTATTTTATGATCATTTCCAGGATCGATGCAGTTCAATGTGGGCATGCATGCTCTCTCTTTACTTTATTTGAGAAGATCTCACCGTTGTTAGTGGATCATCCATCTCACACACAAAGTGGGTGTCAGATAAGATCTCAAACTGCCCTACTA
CONSENSUS	LG-III	Chr03	17487296	89.3573	TTAAAGTATATTTTGCTCGAAAATACATCAAAATAATATTTAAAAAAAAATTATTTTTAACATCAACAAATCAAAACAATTCAAAAACATAAAAAAAATTAACCATAAAATTTTTAAACTTTTTTAAAAAAACATGATTTCAAAATATCAGCCTAAGGAGTTCCAATCACCTAGTCATGTCAAGAGAGAGAAGGGATGAAA
CONSENSUS	LG-III	Chr03	17547296	89.9221	GAATAAATGCAAGATCATTAGGGACAGAAGGAGATCAGAGAAGAAGAAGAAGAAGAACCAAGAAATATATATATATATATATAGAGAGAGAGAGAGAGAGAGAGTAAATGATGAGAAAAGCTAGCTAGAGAAATATAATACTTAATGTACACTGCTTAATTAGAGTATGTTAATTAATTAGTTTCATTTATGTCATAGATA
CONSENSUS	LG-III	Chr03	17597296	90.3946	GCCACGTGTCTGAGATTTGTAAGGTGAGATCATTTTCTTGAATATCGTGCTTTACTTGTAGTGAATGAACCAATGGTCCACAACAGGTACTTGTGTCTACTCGAAGGTTTTGCTGTGCCCTACTGCCCTCCATGATTATTCCACAGCAGCTCTAAACAAATTTGAACTTGAGCTTGAGCTTCCGGTTTTCTACCCCGTTTT
CONSENSUS	LG-III	Chr03	17667296	90.7831	GCTTTACTTATACCTACAAAAGCTTGAAGATAATTTTTTTAAAAAAAATATTAAAAATAAGATATATTATATCGACCCCAACCACCCTATAGACTCATGATCTGACTAATTTTTTATAGTTTTTTGAAGAGAATGATTAACTAGCCATTTACTCTTAGGTTGCTAACAATTCAGCGCAATTCTTAAAATTCATAATAAATA
CONSENSUS	LG-III	Chr03	17717296	91.1496	AATTAATGTGTAATATACTGGTATATAAATTCATGAACTTGTAATGGTTTAATTTTGGACAGGTACGTCTGCCATATCATCAGTGTTGCTACAACTTTGCTGTAGTGGAGGACGCATGGTGGCATCAAGGACTCTCTATGGAGGGATCCATGCATTACTCACCCATTCTTACCAAGGGCGCGTAACATAGCGACAACATTT
CONSENSUS	LG-III	Chr03	17777296	91.7974	CCACCATGGCCCCCGTTATAATGGGGGCTCGGGAACTTGGATTTAGGCCATATGTTATTCTACAAGTTAGTGTAACGGTTACTTAGATAAAAAGATATAGATATAAGAGAAGAGAAGAAAAAAAATTTAAAATTTTATGTTCGATCTAAATATGTTTATTATTTCTTATGAAATTGAAAGTAATTTTTCTTTCATCGAATA
CONSENSUS	LG-III	Chr03	17847296	92.7086	TTTTTTAGGTATGGAAAATTAAGGACGACTGAAAAATCAGTAACAAATAGAGTGTGTGTGTGTGCATACTAAAGCAGAAGATCTAGGATTTCCAGCCGATCTCAGGCATCATAGCAGGTCAAATGTGTGATTTCCAGCTGATCTCGAGCATCAAATAGGTCACATTCACATTTAACAGTAATACAGTAAAATGGATGGGAG
CONSENSUS	LG-III	Chr03	17927296	93.3897	ATTTGTTTCTTATCAAGGAAATGCTTACGAACCTATTGAAATTTAGCTCTGAAAATATCTTCAACAGTTATTCTATCAACTCTAGGTGTAGTGCTTGTTTCCATTCTGGACTTGGTAGAGTACTTTAGCCTTTGTATCTGGATTATGACCGGGGACAATGTTAATGTGACTAGTCTTTTGAAACAGAACATTATTGTGTAA
CONSENSUS	LG-III	Chr03	17987296	93.9473	GAAATGAGAGAACTAAAGCTTGGACTTCTATGCTGACGATGATGAGACAGAGTACTAAACTCGCACAATGAGGTAACCTCGTTCATTTCTGTTTATCTTTTGTGGCAATCGAATTGAGGTAGAAGGTGTATGATTAATTTGTTGTGTTAGTTTCTGCAAGCGAGAGAGAATTGTGATTGTTTTGCTAGAGGAGAGGAGAAG
CONSENSUS	LG-III	Chr03	18087296	94.6158	TGTCGAAATTCTAAGTTGAGATCACTGAACATGGCTTTATAACCACACATGTGGTTAGAACATCCTGAATCAAGAAACCATGCATCTTCTCTTCTGGCTTGATGTTTCTCCACATAAGCCATCAAAAGCATTTCCTCCTCCTCATCAAGCTCTGCATAAAGTGATTCTTTGTTCACAGTGGGACATTCATATTGGAAATGT
CONSENSUS	LG-III	Chr03	18157296	95.1115	TTATTTCTTCTTTTTCTTTCTTTAGGATTTTTATGCAAATTAAATGGTTATTTATATGTGTTTTTATATTCTATCTTAAAAAGATAAATGCATGAATGGAAACTAAAAAATATGTTTTTAGGTTATAGTTGGGTTAATCTAGATATTCTATGTCATTGATTACCAAAAAAAAAAAAAAATAGGACTAACTATGTGTTTTGT
CONSENSUS	LG-III	Chr03	18207296	95.4583	GGTATTTACTAAAGTATTCCCTGTAAAATATACATGTATGTTATGCTTCTTAAAATATAAGAATATTTTTGTCTAATTTAATTTCTTGATACAAAGCTCATGATTTTATATATAGTTATATATAGGTATTTAGGTTGCTATAAATGCTTTTATCCAATGACAATTATTTTTCCTTTCGAACTCCAGTAGTTTTTTTTTTTT
CONSENSUS	LG-III	Chr03	18287296	96.0102	ATATATATATATATAGGACACTTTGACTTCCACCTCTCGAAAGAGTGAAAGAAGCTTTGTAGATTATAGAAAGATTTAACCTGCTTTAATTAAGTGCAATGATTATATTAGAGGGAAACCAAATGAACAAAGATATTGTAAATGAAACCCAAAAGGCTGAATGGTCAGGTTTTTCTCCTAAAGTTTGTGTGCTAGATTATT
CONSENSUS	LG-III	Chr03	18337296	96.2936	ATTTTCATCAAGAATTTCCAATAGAAATGACGATGGTTTACGTTTAGGCAGTACTTATCGACAGAATAGCCGAAAAACTAAAATATTTAAAAAATTAATTAAGAATTCATCATTGATTTTATCAATAATTTACATGTCACTATTTACTAATAAAATTGCCGATGGAGTTTTTCTGTCAAAAAATGTTAATATGTTATAACA
CONSENSUS	LG-III	Chr03	18377296	97.1835	TCCACTTGCAAGCCACTTTAAACTAAGTTCTAAGCAGTGTCCTTCAAGTGATGAAGAAAGAGATGAGATGAAAAAAAGTTCCTTATGCATCCGCAGTTGGTAGCTTGATGTATGCCATGGTTTGCACAAGGCCGGATATAGCTCATGCAGTTGGTGTGGTCAGTCGGTTCCTCTCAAATCCTGGTAAAGAACACTGGTCAG
CONSENSUS	LG-III	Chr03	18417296	97.7326	TTAATCAAGAAGGCAATATGAAATTATCAAAAAGAAAAGCAAAAAAATGAAATCGCTACTCATTGATAGTTTCCTAAATAATCTTGCTGGGGGCAGATACTTACTCTCTGGTTGGCTTGACCCTGGTTGCCTCTCATCAGAATTGAGCTAATAATCTCTGATATGAAGACTTATTCTATTCTTCTCTCTGTCTGCATGGTA
CONSENSUS	LG-III	Chr03	18467296	98.0787	CGGGTCTTTTTCCCTTAATTTTTTAATATTTTCCTATAATTTTGACAATAGCTAATTTTTAAAATTTGTTTGTAGTTATTTTTTTATTTATTGGTTTTATAATATGTAGACAATATCCAATGATTGAAATCTCAATCTTTTTTTTTTACTTTTATAAATCAACTGAGTTTTTTTAAACCGATTAACTCAATGATAATCTTA
CONSENSUS	LG-III	Chr03	18507296	98.6207	ATATACTCAAGATTCTAAGAATATTTCAGTTTGGATAACGTAATTACTAATATGATGATCACTAGAAATTTATATTATTATTAACTTCAGGTCTCGTGGGATTAATAAAAATATACGCAAACTAGCTCGGACACCCACATTAATAAAAAAAAATTTATAAAGACATATATGAGATTTTATTAGAGCAGATATTTGGATAAA
CONSENSUS	LG-III	Chr03	18557296	98.8915	AATAAAAAGTAGCTTTTACCCTTAACCAAAAAACTAAAGAAACTTGCAATTGAGAATAAAATTGTTTTTCTAGGGATTCATTAGTCATTATAAATTTAATTGGAGAAAAATTGATCAGGACACCTTTCTTTTATCACGATAAAAATGACTATTTTGCTTTTAAAAATAAAAAAAGTGTTAAGCTTTCCACCGAGAGTTTTT
CONSENSUS	LG-III	Chr03	18627296	100.009	ATCATAATTCACATGTCAAGTTGGCCAAACCACCTATTCTGTTTACCTAACATGAGATAAATTTTATTTTGTATTTTAAAAATATTTTAAAATATTTTATTTTTTTAAAATTATAATTTTATATTTTCAAATTGTTTTGATGTTCAAATATTAAAAATAATTTTTAAAAAATAAATAAAAATATTATTTTAATATGTTTTT
CONSENSUS	LG-III	Chr03	18697296	100.463	CTCTCATCCAATCGTACCGGCAGTGTTCAAATGCTTCGTGTAGTGTCAGCTTTAGCAGATGAAAACAAATGTGCTTATAAATAAGATACCATGATAATTTCTCATATTTCCATTATAGGTAAACAAGAAGCACTAACCCATTTCCTGTTGTAACTAGCCTGTCCTGGCCAGTGGTCAAGCTCTTCAGTCACCTGCAGCGCA
CONSENSUS	LG-III	Chr03	18747296	100.72	GGACCTATCGTCTTCAGTAACAATAAAGCAAGTGGAAATTCCGTCCTCTCAAGCACAACATTTGGGTATGGATTGTTTTTGGGTGTTAAAAGTGTTTTTAAAAAAAATTAAAATTTTTTATTTTTTTTTAATTTAAATTAATATTTTTAAATTATTTTGATATATTAATATTAAAAATATTTTTTAAAAATAAAAAAATAT
CONSENSUS	LG-III	Chr03	18807296	100.94	CCGAATGCTCTAAATACTGGGGATATCCTTGCTATTAAATGTGAAGTAAGTGTGGTCGAATGCAACCAAAATCTCGTTAGAGGATATGACTACGAGGTAGATCGATTGCCTACAACTTTGCATGGCAGCAGCACTTGTTTTGGACGATGCCAGAGATGAAAAATACATTTTTGAACGTGTGCTGTTTCGAGGCTCCGGAAT
CONSENSUS	LG-III	Chr03	18867296	101.719	TCAATCGTGGTCAAAAGTTATAAAATTATAGATTTTTAAAATAACTGTAAGATCATTTGTGAGCGATATTAGTTTTTAAATATTAATAAATACTTTGAAACCATGCTTTTGAATGAAAAGCCATAGAAGATTGAAAAAAAAAGAGAGAGTCAAAAGCAACAAGTGATTCTGAAACAAATATCATGAGCTGTTTATTTTTTG
CONSENSUS	LG-III	Chr03	18907296	102.099	GCTGGAGTTTTCCGGTGGCTTGTGAAGGTACCTATGATAATTCACAATGATTTCCTTTCGTTTTCTTTTGATTTTTTTAGGTTTTACTGGATTATTGCTGTTGTTGTTTTGGCACGAGTAGGATCAGAAGATGCACTGTACAAGGAGCTATGGCACGCGTGTGCAGGTCCGTTAGTGACAGTGCCTCGCCAAGGAGAGCTT
CONSENSUS	LG-III	Chr03	18967296	102.528	ACATTGTTCTCATTGCTTTGGTTTGGAGGGTAAACAGTGTCGAAAACTATCCTTGCAAATACTTGTCTAACCTCCTCCAAGCTACCCATTGCCAAAGACTCATAGTCAATCTTCCTCCCCTGTCGGCGCACAAATCTTGTCTCCATGCCCCTTCTTCTAACGCATTCAAAAATCTTGCTCACTCTTAGAAACAAGGCCATG
CONSENSUS	LG-III	Chr03	19007296	103.099	AATGATATTTGCAGTAATTCTTTTTCAATTATCTAGAATATACTAAAGGACTATGTTCGTCGGTAACCCCGTTAGTAAATATTTTTTAAAAATTATTAAACAAAAACAAAAAATAATTTAAAAATAAATAATTTAATATAAAATTCAAATATTTATTACAAATTTAAACATTTATAAGTTTAAACACAATAATTCAAATAA
CONSENSUS	LG-III	Chr03	19047296	103.437	AAACATAAAATAATATAATTATCAAACTATAAAGTATAGTTTAAATAATAAACATTCAATTTTAATAAATTAATTGACCGTAAAGGCTATCTGAACCGCATGATCAAATTATATTCAATTATTTCCAAAATGGTTAGTAAACCTTTAATTTTACACTAATCTAGAAATAAATAACTCCTAAAGTAAATTGCAAGAAAGATA
CONSENSUS	LG-III	Chr03	19097296	103.588	CAGCTAAAGTTAAAAATTGCTCAAAAATAGAAAAACAAAATCCAAGCTAATCTACCGAGCCAATAATTTAAGTCATAGACCCGATTAAATTTAATAATATTAAATTTTAAAAATAAATTTTATTTAACTATATAATAATAAAATATATGTTATTAGAAAAACAACTAGATAATATTTTAAAAAACATAATAATGAGATGTA
CONSENSUS	LG-III	Chr03	19147296	103.843	AATCGTCCACGTAGTGAATGAGTAAGGGTAATTTAGAACGTGCAAGGACTCTTGGCAGCATCAAACAGAGCAACTAAACAATTGAAGAGATAGACCCACTTCTTAAGAACTTTGCAGTGGAGAAATTTGTTTTTCTTTATTTATTTTTTCTTAATGCACAGTAACCGAACTCTTTTATGAGCTCTATAAATTCCCCGACAA
CONSENSUS	LG-III	Chr03	19177296	104.013	GATGGAGAGATTGTATGTTTTTAAAGACATTGAGTATAGTTTTTAATTACCAGCATCATGTTACTTCATAATCACTGATTTATTCTACTTCATCCTAGGTAATTCAATCTTCTCTATGTCGTTCTGTCCAACATCAAACTTTTATGGGTGTTGTGATCTTTGTCAATCTTTTTTTTTTTTTTACTTTCTTCAATCCAATTC
CONSENSUS	LG-III	Chr03	19207296	104.382	AAGACAATAAGGAAAAATGATGCCAGGCATTATTACTACTATTATTGTGTGCTATCCATTACTGCCATCAAAACTTCCTTGAGCACTTTGTCGTCTTTTTTCTCTCCAATTTTCTCCCCACATCTTGGCCTCGGCAACAGCTCGTTCTCTATCCAAATCCCTGTTTAACATCCTAGCAGTTTCCCTTGGCGAGTCCTCTTT
CONSENSUS	LG-III	Chr03	19267296	104.978	TCAGGGATTGTAGGAAGGCGGTTATTAAAAAGGCGATTGCGTTGCAGGAGACTGTTGATTCTATCGCTGCTGCTGCTAATGGTGATGATTCTGTTGTGTCAGCTGGAGAGAAAGGTGTGGATGAAACGGGAGAAGGAGAGGAAGAAAATGGCAGTGTTGCGAATGCTGCTGATGAATTGCAGAATGGTGCTGCTGAGTCTG
CONSENSUS	LG-III	Chr03	19307296	105.146	AAACTTCTCAACAAGGTACATGAAGGAAAATATTTTCAGAAAAATATTTAATTAAAAAAATATAAAAATATACTACAAGTTAAAATATAAAACTAATAATATGACACATTTAATTATGATAATGAAATAGGAACATTAGGGTACGTGCATGATAAATAGAGGACTGATGATGGTGACATGGTAATTGTTATAGTGATACAA
CONSENSUS	LG-III	Chr03	19367296	106.039	GTTGAAATTAAACCATACTAAGGTAACTCTGCTTCATTTCTGCGTGATGATTTGTATAGACAGATGGACCTTTTTTCTTCCCTATTTCTTACAACATTACACACCAGGAATAGAAATCTATTACACTTTGCCTAATTCCCTCCAGGTTTTGTGTTTGATGAACAGGATAGAAGGGATACACTGCACCGCCATTTAAGAAAA
CONSENSUS	LG-III	Chr03	19407296	106.7	GAATACATTATCCACTTTCCATGTTACTTTCAATAATTCCTATAATCACACCCCTCTCCCCCAAGTCACTCTCATCCGTTCTCTTGTCCTCCTGCTTCTATGCCTTAGCAGATAGTATAAGCTAAACTCTTTCTTTCTCTTTTAATTAACACTATTGATGCTACTTTTGCTAGAGATTTGTTGGCTGTGATCAAGTCAACA
CONSENSUS	LG-III	Chr03	19457296	106.929	ATATTTCTTGTTCTTTAATTCTGTAATAGTTATCTAGAATCTTTTGGGTGTTTTGTGGTGTTTATTTAGTTGTTTTTAAGAAGCTCTTTAACCAAGATTTTTTGGAGAATCGCATGTTACGTAGTGCACATCTCATATCTCATATATAGTGTTGTTCAAAGACTTTTGGGTTTATGTAGGGCTTGTGTCTATAAATGTGCG
CONSENSUS	LG-III	Chr03	19517296	107.142	TTTTTCCTCTATAAGAGGAGACATCTAAGAAACACTGGTTTTTCAATGTAAAATTTAAACTTGTTTGATTTATTTTTTTTTATGAAAAAGTGAATTATTAAAAGAGGTTATAATTATATTTTGAATTGATGTTTTAGAAAAGTAAATTTTACTCTTCAAACAAAGATTATTACCTTTTGTTTTAAATTAAATACATATCAA
CONSENSUS	LG-III	Chr03	19557296	107.442	ATTTATTATCTATAAAAAATCTTTTTTTTATATATTTAAAGACTCTTTAATAATTAAAAGATAAATTAGTTATACTTTTTTAAAAAAAACTTTCTAGAATAGATTTATCATTGATAAGAAATTGAACTTGACTGAAAGTTATCTTCTTCTTTTTTATAGCTCCTGGTCCCTCCATTTCAAAGAAAAAGATTAGCAATATCT
CONSENSUS	LG-III	Chr03	19607296	108.358	TGAAACTTAAAATAAAATAAAATAAATTTTTTGGATGCATGGGACAAGTCTCTATCTATACTTTTTCGTCTATGCGAAGGGAGTTTCTAACTTGGTTGATAATTATCAAAGAATCATATCAATCCAATAGTTTAAATTGTTAGATGATGCTTCGATATATAATTTATATTATTCTCTAACACACCCCCTTAAGTGAAAGTT
CONSENSUS	LG-III	Chr03	19667296	108.967	TTAATTTTATAATTTTATTGTATACAAAACATGAAAATAACCGAAAAAACCCTCTTCAAGGATATTGATGTTATTTTACTGTGCAAATAAAATAAAAAATAAAAAATAGCCCCAAAACAAAAGGATTTTTTTCTTGCTTGCAAGTACAATAATGTAGTTTTACTGTGTAGAAAAAAAAAACTACTAAATTATATCCAATCA
CONSENSUS	LG-III	Chr03	19737296	109.26	AATTGACGAAGAATTTTGTTTGATGGTCTCCTCTTCTCTTTCCTTTTCTACAATATTCTTTTCTTTCGACATTTTTTTTTTGAAGAGACACAATTAAACTTTTATTTTTTTCCTTATTAATTAATATAATTAATATTAATATGGATTGGGTGGACACATCATGGGTAACCCAAATCTATCTTCTTCTTCTTTTCTATATAA
CONSENSUS	LG-III	Chr03	19767296	109.448	CAGCTCGAGACCCTGCCATCACAAGCTCAAATTGGCCCAGCTTGCCTCAACACAGCCTACGGGCTCTAGTGTGCTTTACTGGCCCAACACATCCCGCCGTGCGCACCACGTGGTTTGGGCTCGGGGATGTCTTAGGGCCAACAGGTTATTGAGTGTTGAAGTTCCTCTTCCGCAGACGATATATGCTCACCCCATGGCACA
CONSENSUS	LG-III	Chr03	19817296	109.916	ATCAAGAACAACAATATCATGACATCATGACGCTTACAAGGTGATGAAGAATTATGTCGCAGATCATTTGACAAAGTAAACAGTACTCAGAAAAGCTTGGTTTTAGTTTGTTTTTTAATTTCAATGTTTGGTTTTTGTTATGATATTGTTTTGTTTATTACTATTTAGTTTGTGAAGTACCTTTTTCTTTCTTTCTCTCTG
CONSENSUS	LG-III	Chr03	19867296	110.213	ATGATCCAATAAAAGAAAGATGCTAGGATCCAGTAAAAAAAAAAAGGATGTAAAAGAAAAAAAAAAAGATTCAAGGTGGTTTGCTGTTTTTAAGAACAGTGTCTTCACCTGATATCATTTAATGTTTTATATATATATATATAATATAATACTCGTATGGAAATTCGTTTAGTTTTATATATATCGAGGGTGCAACTGTTT
CONSENSUS	LG-III	Chr03	19917296	110.491	AGACTGAAAAAAACAAACCCATTAAAAGATAAATTGTAAAACAAAAAATTATTTAAGTGAATAATACTTTATAATGAGGAGAATAATAAATTCTTCTAGTCAATTGGATATAGTAAACGTAAAGTATTGTTCCCTCCTAAACTTATAATTGTAGAAATATGGACCAAGTAAATAGTAGTAGCAGCAACTGATAATATTTAC
CONSENSUS	LG-III	Chr03	19947296	111.554	GCTTGTGCGGGTGTATCTACAGCTATAGCTGGCTCGGTTTCCAGAGCCCAAGGTAACCGCATGGATCATACCATCACCATCAAACAAGTGGTGTCCCCCTGTGGGTGCATGCAGAGGATTAGCGCCGTTGCGTAGGTAAACCCCACGTAAGGTATCGGGAATCTGCCCCACAACTTCCAGACTGTGATGAACCGGACACTC
CONSENSUS	LG-III	Chr03	19967296	111.554	CAGATGTAGCAGGGAGTGCATCTTCCTCCTGCTGCAGGACCCATGCTATATTTTCATCAATCTGTTGTCAATAAACATGAAAAGCTGACAAATAGAGTCTCTAACTACTTAGGTGATGTCAAGGAGGGAGAGCGGGAATACAATTGAAGAGAACAAACCTCGCCACCTCCAAATGTTGGTTCCTCATGATATAATCGTTCT
CONSENSUS	LG-III	Chr03	20007296	112.699	TGCCTTTCCATTTTAGACTCTGTCTTTCTCTGACCAACCTTACATTTCCGTCTCTGTGTTTCCCTTTCATCATCACCACAGTTTCTTTAAAAACAAATAAAAATCAAATCTCTAGTTACTGCAACGATGCGATTATTTAAAAAATAAATAAATTCAAATGTAAAAAAAAGAAAAGAAAAAGAAAAACCCCTCTCTCTTGTT
CONSENSUS	LG-III	Chr03	20037296	112.874	GAATAGTTTAAAATCAATGGATAGACTTAAGGGGAAACAAGGAAGATACAAAAATAACATTGCAAAGGACGATCTAAATTGCTGGGATTCAATATTCATCACAAATTAAACAAATTTTAATACCATGCAGGAGAAGAAAATTATCTACTCGGGAGTTCATATAACCTATACAAACAAATTCAAAACAAAAACCTCTCGCAT
CONSENSUS	LG-III	Chr03	20097296	113.244	CAGAGAGATATGTACCTTAGCTAGTGAGTAGAGAAGAGAGGAGATGATGACCAGAGGCAAAACGCTGCGTATTTGGAAATCCATTGTCCAGACAGAGGGAGAGAGATCTGTGGTATGATCAATCAGGAGAGGAGAGAAGAACGTCTCGAAATTTCATTAATGCTTTGTTGGAGAGAGAAAGAAAAAAAGCGACGTCGTGTC
CONSENSUS	LG-III	Chr03	20147296	113.539	GTTACTTTTTTTTTTTATCATCTAGTTAAATAAAACCAACTTATTTGATTAAATCAGATCTATAACCCGAGTCATGAAAAAAAAATCAGGCTTGCGGTGTAGCTCGGGTCACAGTTAGTATTATCTAATTTAAGTGAAGTTGGATGGATTTTATTAAACACTTTAAATATCTTTTAACAATGATAATAGTGTCTTTTAATT
CONSENSUS	LG-III	Chr03	20207296	114.462	AAGTAAAGATAACGCGTGCTGTGATAATCATACACAAGTCCAAAAAACAGGAGGAACAAAAAAATAAAGGTGATATTTTCTATGTAGGGAACAGCTCTGTCTTTTGTATACATGGCATTATAATTTATATGTTCCTTTCTTGACATTTACTCAAGCAATGAACAAGACTGCTGTCATGCACTTGAATTGTAATCTTGCATG
CONSENSUS	LG-III	Chr03	20257296	114.805	ATTAGTCAATCCTAAATTTTCTAACGTCACAGCTTTGATTTGAAACATAAAAACTAGGGTTCATACAAGGTTTCGATTTCTGTTTTCATATTTGAATAAGTAAAATATTATTTTACTGAAAACATGCATCATTTTCAAACTTTCTATTTGATTGTTTTAATTTTTTAATTTTCAAACTTTCTATCTGCTAGTCATATTTTG
CONSENSUS	LG-III	Chr03	20307296	115.259	GAAGGCGGACCACTGTGGAAATTCCTTCCCCCATTAAAGCTACTACTAATTTCTCGTGCAGAAGCCATAGCTTCTGATCTCAAAATTTAAAGTCTAGTTTAGAATTAAGGGATGCCTCAGTTTAGGAGCTAGAAAGAAAAATTATATATAGTTAATTCACTGTGGTAGGTTCAGATTTTTCTTGAATGGAAGAAAATATTT
CONSENSUS	LG-III	Chr03	20357296	115.815	AGGCTGCAGATTGGTTTCGTACAGCCATAACAACATGTGCCCCAGACACAGCCAATTGCCTGGCAGTTTCAAGTCCAATGCCACTCGTGGATCCAGTTATAATACATGTAACATCATGGAGCGGAGGTAAAGGCAATGGATTTTTCAGATGCCTTGCTTGCATCTTTTGGAATAACATCTCATAAATTACATAAGACCACC
CONSENSUS	LG-III	Chr03	20387296	116.284	ATATTTTTTTGGTGTTTTCAGATCATCTTGATGTACTGATATCAAAAGTAATTTTTTAAAATTAAAAAAAAATATTATTTGGATGCATTTCCTAGTAAAAAACACTTTGAAAAGCAACAGATACCATACTTCCAAACACCCCTTAGTAGAGCATGTGATTTTAATATTTTATATAATTATATTTTATTGTTTTAAAAATAA
CONSENSUS	LG-III	Chr03	20467296	117.227	GGATGAAATTGCTTATCAGTCTTTTTCACGAGAAAAAATAATAATAATTGCCTTCCACACAAAACAAGAGCAATAACAATTGTATTCAATTGCAAAACCAATCAAATTTCTTCTTTATGAAAACAACCAATAAATTTTAATTGGAAACATATGCTCCATGGAATCCTATACTTGAACGTGGTGTTATTAAGTTCAATCTGT
CONSENSUS	LG-III	Chr03	20517296	117.557	AGCAACCGCACCGGCGGTCCTGGATAATTTCCTCGGCATGCGCATTTACCCACTTAACACCAGATAAATTTGGGGAAATCACCACAAAAGAATAACTAAATTAGCACTAGTCGAGTTATCGACAGAAGCAAAAATCCACGCAGCACATAAAAAAATGCAGTACATAATATATTTTTTTTACTTGTCCCTAGCTCATGACCG
CONSENSUS	LG-III	Chr03	20557296	118.549	CAAAATTTCTTACATTTTTTTCCCTTGAAGCAAACTATTTTGGATCAATGGAGATCAATGTTATACAATGTTTTTCTTTTTCGAGAGCCTAGTGCATCCATATACATTAATCTTCGTTAGTCATTAATTATTTCTCTGCTTTTAGGTAAATTTACACTAGTGTTTAATTTCTAGAATACAACTACAGTGCTCTAATATGGA
CONSENSUS	LG-III	Chr03	20587296	119.23	GGAATGGTGAATTCTTAGCTTGTTCCAAGCGCACACACATAAGAGCTCAAAGAAGCAGCACCTCAAAAAAAGACTCACCAGGGGCTCTTATTAATTGAATAATACATCCATTTGAGCTTGTCTAATTCTGATGCACTAGCATGCTCCTTCAACCAATCTCTTAGAGCTGGATTGCTGTACCAAACCTGATTAGAAGCAGAA
CONSENSUS	LG-III	Chr03	20737296	119.614	ATCCCATGAGATGTTGAGGTTCCTTTCCAGAGAAAAGACCGGGTTAGAGAAGAGATGACTTTAATAATACCCTTTGGCATAGCAAAAACTGACATGTAGAACAAAGGAAGAGAGCTTAAGACTAATTTAATTAGACATAACCTTCCCGCCATGCTCAAAAAATTCCCTTTCCATGTGCTTAGCTTTGCTCTGATAGTGTAC
CONSENSUS	LG-III	Chr03	20847296	120.005	TGGTAGGTCGACTGATATATTTGTTTTAGCTAGCAGAGATGTAAATAAATAAAAATTAAATATTTTAGTTTTTTATATATATTTATGGTGTTTTTAATTTTTAATTTTTAATGGTTTTTACTTGTAACAAGAAGAGAAATAATTTGACAATTGTTGTTTCTTATATAAATTTTAAGATGAAAGGAATGAAGATAAAAAAAT
CONSENSUS	LG-III	Chr03	20897296	120.268	CCTCACTGACTAAAATCAACCCTTTGGCTCTAGCATCTTCCACGACTAATTTCTTGATTTGCCGTGGAATATTTAAATCATCATCTGTGCACACAACAATCTTGCCCGCAACTTTCTGTGTATCTAATGATCCTGGGTAGCAATTCCTGCATTTTAGTGAAAATTAATTCACTTTATACAATACATGACTTTTATCATTAT
CONSENSUS	LG-III	Chr03	20947296	120.483	TGCCACCCATTTCTCAGCTCAATTTCACTCTCTAAGAATCTCAATTTTTTAATTCTCTCTCTAAAAGTTTCCCATTTTGCACTCTTTTTCGTTCTTATTTCCTCGTGTCCGTGATTCAAATTATTTTATCATTTTATGTACAGATCTTATATGCCCTCTTTCTCAAATTAAGGTCAAGATCATTTCTTTTGTTTTTTTTTA
CONSENSUS	LG-III	Chr03	20987296	120.561	TGATCGTATAATTCTTCCATTGATTTTCAGAGTAAAACTGAATGGTCGAGTATTTTCATTTTTGGTAGAGATTTTTGCTTTGGGAATCTTAATTTGAGCACTAAAACATAAGAGCAGCTATATAAAACATGCTCTTTGGTTGGTTCCCTCACTTGCTCATAAGCTAAAAGGGTTCTGATGCTTGTGTAAATAATTGTTTTT
CONSENSUS	LG-III	Chr03	21067296	121.169	TTGAAATTACAGAGTTAAGTCACACAAATCTGAAACTAACATAGTTTTGAGGAAAAGAAAAATGGAAAAGAGAATAACACGAATTTTCTGCAATTCATCGATTTGCTAACAAGAATATCATCAAATCAAACACAAATGCAAAACAAGATATTTCACATCCTGATAAAGTGAGCAAACATAAAACCAAAGGTAAGATGCAAA
CONSENSUS	LG-III	Chr03	21097296	121.514	TCTAGAGTTAAGCATTTCAATTCCGTGCACAATGACTGGTACCTCCAAAATCCCCGTTTCCAGAAAGGTGTAAATCTATATGAAGCCCAAAAGGAAGCATCTTTAGCAATCATCATCAGAAGCTCCTCATAAAAAGTTGCCTTGGACCAAGCCAGGAATGTATCTCCAAAAAGCGTGGTCCCCAAAATGGTAAAAGCCATA
CONSENSUS	LG-III	Chr03	21157296	122.287	TTTTAAAATTATGATAATTGTTATTTTTAGTTTTAAAAGTCTTTATTGAATAATTTTAGAATTGAAAATTTTTTATAATGATATTTTATGAAAAAATATATTACTTCTAAAAACATGTTAAATTCACTAAAAAAACTGTATGAAGATAAATTTATTTATTTATTTTTATTTTTATTTTTTTAACTGAATATTTTGACTGTG
CONSENSUS	LG-III	Chr03	21217296	123.022	AAAGATCCACTGCAAGATTGATGGAAGCCTTGTCTGGGATGTATGAGAAGCCATCAGCAAATAATAAAGTGCACCTGATGAAAAAGTTGTTCAACTTGAAGATGGTCGAAAACACTTCTGTGACACAACACCTCAATAACTTTAATACCATCACAAATCAATTGTCATCTGTTGAGATTGAGTTTGATGATGAGATCCGTG
CONSENSUS	LG-III	Chr03	21267296	123.347	GATGTCAAGCATATATGTAATTTGCCAGTGGATACCTGTTATAGAAATCCTGCACAACAGCCCTGTCAATCTCAGCCTCAATGTCGTGACTTGACATATCCATCAGTAGCTCATCATCCCTGTGGGGTGTGCCATTATTGGACCCTGTCTGTTCGCTTGACGGTGAATGCTGGAAGTGGATGAGTGTCAAATGAATGTGAG
CONSENSUS	LG-III	Chr03	21317296	124.019	ATTGCAGCTTTACACAAACCATCTGGGCAACACTCATCTTGGAGTGTTTTACTCTTAAACTGATAATCCCCTATGAAATCCTGAAACCCACAGATATAATTAGAGTTTATTCCCTTTTAGATTGTCTATATGACAAGACGTGTAAACAAGCTGCAAGATAATATTTGGAGAGCCTGTCTCAGCCCCAAGGGATCACTGGCA
CONSENSUS	LG-III	Chr03	21357296	124.534	ACAGAAATATATGATAAAACAGCTATTAATCTCAGAGCCAAATCCTGGAGGTAATATATTCTTGATGGGAAAAAGTTGTAACATGGATCACGAAAAAAGCAATGTACTTTATACCATTAAATATTAGAGGGAGACAACACATGTGAATGCTGAATAATTTTTTTTCTTTCCTCGTGAAGAAAACTTTTGGTTTCCCTCTTT
CONSENSUS	LG-III	Chr03	21387296	125.076	TATTTGGTAGGATGCTTATTCAAAGTCCAAATGTTTTCTTCTCTATATGCCAAAACCAATGCATTTCATCTGTTTTACTAAATTTTTCCTCTGCAGTGTCCATAAATGCTCCTTTCCTACTCTATTCTGCCTCTCAGTTCATGTGTGATGGCAATTGTTATCTTTTACTTTTGGTTTTTAGATATGCTCCCAACTCCCAGT
CONSENSUS	LG-III	Chr03	21517296	125.88	CTCGTAGGCCTCACGATCCTCTTTACCATTCCCATCTATGACCGCATCTTCGTCCCTGCGGCAAGAAAATTAACCGGACACCGCTCTGGTATAACTATGCTACAACGGATTGGCATTGGCCTGTTCCTGTCTATAGTTGAAATGGTAGTAGCAGCTCAAGTAGAGGCTAAAAGGGTTAGCATTGCAAGAGAGCACGGTCTA
CONSENSUS	LG-III	Chr03	21557296	126.052	GAGAACATTTTAACGATAAGTATATCCTTGTATACAAATCACACCACAGAAAAGTTACAGAATTAAAACAAACATGCTAGCAATTTTAATCCGAGCTCAGCCAACAGTAAGCATGGCATATAAAAGTGGAAAATTCCCATAACTTTATAATCAAGGGCAGACCATTATACAACTGAATTTTATCCTCATATGATGTGCATA
CONSENSUS	LG-III	Chr03	21587296	126.181	GAAAACATCTACAAAAAAGCAATAACAAGAAATAGCCAAATAGAAACCCCACCAAACTCTCAATAACAAAGGGAACATCTTTTCACCTGAGTTAAAAAACTGGGTATGCAAGTAAACAACAAGTGCACCCCAAGAGAGTGTTCTGAGCCCAAAATCCAAAAGGGTCATTGCTTCACCATCAGACCAGACATTTCCATACAG
CONSENSUS	LG-III	Chr03	21607296	126.628	GTGATAGTACCTGTTGGGCTGAATATGGTTGCACTTGCAGCTCAAAAGCATGCTGTACCTTTTGTCGTGCTTGCAGGCAGTCACAAGGTAATTTAGCACAATAATATCCCTTAGAGTTTTGGTAGTGAGCAAGTAAACAAACTGCCATATTTGAATTGCTTGTTCTGTTTTTGCTATTGAATGGCATGCTGCTGTCATACT
CONSENSUS	LG-III	Chr03	21937296	127.408	TGTAGTGACTTTAAGCTACTTATAGAGATAGCCGTGAGAAAATATAAGGAATACAAGAGATAAAATATAAAAATCGCCAATCATCCTGATAAAACAAAAACAAAAACAAAATCCTGAATAATTTTCTTGCACCATGCATGAATGTGTCTTGTTATAGGAGGTTCGCTATACATTACTCTCAAGTTCTAACCAAATCACTCT
CONSENSUS	LG-III	Chr03	21977296	127.7	CAAGTGCTCTGTTTTTTAAACTCTCTCTACTCTCTCCCGGTTTGTTTCTGTTTTCGTTGTTTTAAGGCCGGTATTGGTAAGGGAAGGGTTTACTTCTGGTATGGGGTTCTAAAAAAACACTTAAAAATTCGGCTGGTATCTTTAGGTTTCTCTCTTTTGGTTTCGTTCGTCCCCTCTCCCCCTAACCAACCAGCCCCGCTC
CONSENSUS	LG-III	Chr03	22007296	127.839	TTTCTAAGTTTTTACATGTTTGAAAGTATTTTTGAATAATTTTTAGAATTTCATTTAATATAAAAAAATATATTAAATTAATATTTTTTTAATATAAAAAAATAAAAAATAATTTTCACCGCAATTTCAGACACAATCCATTAATGTGATATGATGTACAGATTTATTCAAAGATTTTTTACCCTGTACTGGAGGGCAATT
CONSENSUS	LG-III	Chr03	22087296	128.022	AATTGTTCATATGAGCAACCGATTCAAAATAGCCATGAATTTTGATCTGATTACTGGGTTGGTTTGAATTTTACTAGTGTACAAAATTGAACTTGAGCTGAGCCTTTACAGATGTTACAAATTTATTCGCTGCTCAGATTCACCAAATTGCACTCCCAATGCTATCAAATTTGCCTTGGAAATTTCAAACTAGTTTTTGGA
CONSENSUS	LG-III	Chr03	22127296	128.957	CTATATAAGCGAGTGATCAAGGCAGAAATATTTAATCATGCCCTCCTTTTCCTTTTCCTTCGACGACAAAATGCCCAAATATTGAAGCCATACTTTGGCTAATATATCCCACCTTCCATGTTATGAATTGACAGGGATAGAGTTTGCGTTTGAAAAGGTCAACAAAAGGGAATGAACATAAAATTCACGAGGAACCCCTTC
CONSENSUS	LG-III	Chr03	22137296	128.957	AAGAATAAAACTAAAATTAAACAATGAAATAAATAGAAAAAATAAAGAAAACTCACTTAAAACATAAAGCATAAAAGGTTACTTATTTAATTAATTAATAGTTTAGGTCTTGAAGAGAAATTTTATAGAAGGAATAGAGGCAGGAATAATAATTCAAAAAAAAAAAAGTTTGGATCAATTAGTAATTAATAAAAAAATAAA
CONSENSUS	LG-III	Chr03	22187296	129.154	TTTTGCATAGACTGCGTGTTCTGACTGCAATCAACTATTCAACAAGGATGAATATTAGGGAGAGCTTTCTGAGAAGTCTTTGGGGGCCATGAAAATAATATGACAAGTTGCTATTAAATATAGGAGGAGGTAACATCTTCGCATACAATCCGCTGAATTTAGTAGACAGAAGAATTCTTATGAGAGCGTGGCTTGCTTTGT
CONSENSUS	LG-III	Chr03	22237296	129.437	TTGAAATTACATGTATACCCTTGTCATTTTTTATTTTCCCTTCTCAAGCCTTTTCAACATTCGGACATGTTCGCCTTCAACTTTGTCTTAAGCCTATGGGTCGGGCTTTTGAGTTTTGTGCCTTTTGATGTGGTTTCTAGACTTTGAAATATGTAATAAGAGGAATTATCCAAGGTATATTTTCATTTATGAAAATATTAC
CONSENSUS	LG-III	Chr03	22267296	129.597	ACAAAAATAAATAAATAAATGTTCTTTATTTATTATATATATACACACACACACAAATGGTAATTTAATAGAAAAGAAAGAAGAAAAAACATTTACTTACATTCAAAGCCTGTAATCAAACAAGAATCTCTTCATCTCTCTCTCTCTTCTCTATCTCTCTATGTTTTGGAAAATGTGAAGAGAGAAGGCACCGGCCATTAA
CONSENSUS	LG-III	Chr03	22317296	130.143	ATTTTTATTAATAATTTTTTTTGAAAATTTACCGATAAAAATATTTTTTTAATATTTTTGTTTGTATTTATCGATTTTTTTTATAGTAAAACTAACAAGAATTTGCTTGTTTGACCAAATGAGAATGCTTTCTGGACCTCTAAACAAGTATGTTCCTGTGTGTTGGTAGTTTCCATCCACTATCTTAAGCCATAACGCCAA
CONSENSUS	LG-III	Chr03	22407296	130.361	TCTTCAATCACGAAGTGGACGGGGGACTCATTCTTCACCAAGCAACCAAGATAACCTTACAATTCCTTTGTCATTTCCTAGATAACATCCATATTGCTTTAGGGAAACATTCGCTAGTGTTTGGTTACTGTCGAGATGAAGATATTAAAAATAAAAAAGACATGTTTCATGTCTGAAATTCATTTTAAAATTGTCTCATAT
CONSENSUS	LG-III	Chr03	22637296	131.287	GAGTCAAATATTTGTCCAGCTGAAGATCTAAAATCTGTCACTAGTTCTTCTGCAAACAACATCACAGTGCTTCGCGCATCGCCTGGAGCAGAATGCCACAAGTCTTGTAGGAGAAATAGCCTGGGAGACTTCAAAACCATATCATCATGCAATAGATGCAAGCCGGCTACTATAACTACTGAGTCTGAAAAAGTTACCAGG
CONSENSUS	LG-III	Chr03	22647296	131.287	CGTGTACTGGGTCCCAGTAGGAGAAGGAGGACCAGAATCTCTCACTCGGTAAAACAAGATACGCATTTTATTTCTTCTTCCTGTTCAAATAAAAAATCATCAGCATAGTTGCCTGTGCTTTAGCTCCGGCTTGATTTCCTACTGCTACTGTTGTTTCATGACACTGTAAACCTGATGACATGACATGCCATTGTTAACTAC
CONSENSUS	LG-III	Chr03	22727296	132.048	AGATAGTGGTTGGTTGAACATGAAATTTCCCTAATATAACTACAAAACTATATATTTATCCTCTAGTTACAAGTCTATCCCAATCAGGCACCCTTTGCTCCTCTCCTTTGATTTCTTCTTACTCTTTAATATATGCCAGGAAAAAATTAAAAATTAATAATTATGAGGATAGCTTAACAAATCAACAGCTTAAGAAAGATT
CONSENSUS	LG-III	Chr03	22907296	132.156	CTAGAGGAATTATCTTTAATTTATTTTGAAAAGTTATAGGAAATAATTTATAATTCACTCGATCGAGTATAAGATAGAACATTAATGTAACCAAGATTCAATTATTTGTTATACTTATTTACTTACCTTATGTTATTATTATAATAATAGTTGACTCTAGTTAGGTTTAAAAAAACATGATGAGAGTTAATTTTATTGGAT
CONSENSUS	LG-III	Chr03	22957296	132.433	CTAAATTTACCATTCACTGCACTTAATATATATATATATATATATATATATATATATATATATATAGAGAGAGAGAGAGAGAGAGAGAGAGATAAAGTAATCGACTAGTTAAGAAATGGTCACTCCGTATAATATAATTTCTATTTAAATTAGGATTTTTTTTATGTTTAATTCTTAATTATTTATGATTTTATGTTTATA
CONSENSUS	LG-III	Chr03	22987296	132.512	ACCATGTTGGCTATCTTCTTCAATATAATCAAGCAGGGTAGTACCCTTTTGCTTAGTGAACATAACAATCTGATTTTGCTTTATGCTTAACTTATAGAACTAGTATGGCTGCAATTTTTATGCTTTCCACTTTTGATATCTTTAAGACCAATTGACATCTTGGTTTTTGAGTTTTTGTTGTTTAGTCCTTGACTTACTTTG
CONSENSUS	LG-III	Chr03	23047296	132.628	CTAGTTTTGAGATTACTTTATTTTTAATAATGAGCATTCATGATACATCTTAAAAATTCTTTGACCAAGTAAGAGATCAACTTTTCATTTCTAATGTTCTAAGCTATCAAACCATTTCTCTACATTTTATATTTAGTTTCTGTTTTGTTTGGTAGAGTTGTGAGGTGTGGTTTAAATTATATTTTGTTTCAATCAAAATTT
CONSENSUS	LG-III	Chr03	23097296	132.995	GGATAAGAAAATAATAAACACTCTATAATTACCACAAAAATAAAAGGCAATATTAGAAGTTGAACATGTTGGAGAATCAATTAAAGTCAACTTCAAAGTAAACAAAGTGTTTTTTTCATGATTTATAATGCCATGCATGCAACAACAAAACAAAGCCATGAAAACAAAGCATCAAATTTCAGCACAGGCTTCTATACTTAA
CONSENSUS	LG-III	Chr03	23157296	133.27	TCATTGCGATGGCACCAACTAGCTAGCACTTGATGATCATACGATCGAGAGTGCTCAGCTGATAATTAAGCTACCATCACCACATGATTAGGATAAGATATATCCGGAGATAGACTACATTTTCTCTTGCATGAAATACCTCTAGCATTATACAAAGGTGATATATATAGCTAGCCACATAGGAGTTCAATTGCTTGAAGA
CONSENSUS	LG-III	Chr03	23207296	133.769	ATTTTCTAATTATTATTCATCCATGGAAAAGGCTTGTCCAGGATATATCAGGGATGCCACTAACAAGTCAAAGCAAACCCCTCATCCCACTCTCTAGTAGCAGGAGGTGTTAGGAAGCAAAGATTGTCTTTGCCAGTTTTACCTTGCCCTGAACACCATTCGCCCGTTGTGCATGAAGAAGATCCATGAGGTGACTTCTTT
CONSENSUS	LG-III	Chr03	23267296	134.02	TGGCTTCTCTTATTACTCAATGAAACCGTTAAATTCTATCCTTTCTTGAAAATTAAAATATAATTTGGATGGAAAGATGGATGGAACGCAATTAAATGACAAAAATTTCAATCGAGAATCTCTAAAAATTTGAGGGTAAAACTGATATAAGAGTTGTTCGATGGTAAAACTGAGATTTCGTATATATTTGGAGGGTATGCT
CONSENSUS	LG-III	Chr03	23287296	134.338	GCAGAGTCTACTCCACGTGGCTGGAACAAAAGACTGACTGACTGATTGCCACCCTCCCTCCCTCCCTCTCTCTCTCTCTTTCTCTCCACGCCTTAAAAACTCCACTTCCCAATGTCTGCTGCTATATATAACCTTCCTTTAGTGAAGCATCCTATTATTCTCTCTGTATTTCTTGTTTTAATCTTTGATAACCTCAAATCT
CONSENSUS	LG-III	Chr03	23377296	134.507	GCAGGCCATGTATTTCCCATGCCTAGGATCACACTTAGCCATCATGCTTGCAGGCTCAAAGACAGCATTAGTGATCTCTGGAACTGACAACTGCTCATGGTATGCCTTTTCGGCTGATATGACAGGGGCATATGAAGAAAGCATGAAATGGATACGGGGATAAGGAACAAGGTTGGTCTGGAACTCTGTAATGTCTACGTT
CONSENSUS	LG-IV	Chr04	215	0	GCACAAATCCTTGAAAGAAGCCTTGATTATAATCGAGGACATTTCAATTTTTTTTACTCCACGGTTTACGAGACGAAAAAATAGGTTTTTAAAGCACCCTAGATTTCGTTCATCAGAGCAGACTTATCCTAGGAAACTGATGGGATTAGAGAACATCAACACCATAACATTTATAAGGCAAATCAAACACCAAGCAGCTTA
CONSENSUS	LG-IV	Chr04	225430	0.280649	CTTGCCTTGATCATCTCCATCTCCGCAAGGTCCATCCTTGCCATTGTCTCAGAAAAGACTCGGAAGTTCGCTGCAAGATCAGCAAGTCTTGGTGGTGACACGGAGCTTACAGAGTCAGAACTCGGTGGATTATTAGAATCCTCACTGTCTGAAGGGATTTCACCAGACACCATTCCAGCGTCGCAAGCATGCTTTAAGCGG
CONSENSUS	LG-IV	Chr04	305430	0.421205	GTGGATTTTCTTCGGACGAGCCTCTTGCAGTCTGAAAAATACCAGGCGAGTGACCAGAAAACGATTTGTTTGGTCCCTAAGGAAATTGCAAAATACCAAAACTTCTTCACCTACTTCCATAAAAGAGTTCGAGAGGCAGGTGGAACAGCCTGTTCATTGTCGTTTTCAAGTTCATATTTTCTTTCATGACCCACATGCTCC
CONSENSUS	LG-IV	Chr04	415430	0.494744	GTTTGTCAAACAATTGCTTGAGAAAAATGGAACAAGAAACGTGGGCTAAAGATGTGTTGCCGAAAAGGAGTCAAATAATTTGTGTTGACACATCATAGCGGCCGGCAAGTTCTAATAAACAATTATTTAATAAAAATAATTATTAGCAATCATAGTATACCTTACATGAGATAAAATTCATTATTTTTTTGTTTGTGATGG
CONSENSUS	LG-IV	Chr04	505430	0.756043	TTTTTATAGCCACGCCTGAACGACGGACTCTGTCATATGCACACCCTGCTATAGCAGTAGGGAAAGAGAATTGCTCAGCATAATTAAACAACTCTAGGAGTTGACATTTGGAAGTAAAGGCCATATTATAATGTAATACTAAAAAATAGTAAAAATCTTGGACTTGCATGCAAGCTTTTCAGATTCTGTCTATCTTGAACA
CONSENSUS	LG-IV	Chr04	605430	0.964591	ATCTCCCTAGTAAAATGAAGGACAAAAAAGCATAATAAGCAACACACATGAACCTAACATATCTGAGCAATCAAACTGAACATTGTGAACAAAACCAGCAACACAATAAAATTATTACTTAACATAACCTCTCTAATCCACCACTATCAATGAAGACAACATAAATAAATAATAAAGCAAAAACCCTTAAAAAAGACTAAC
CONSENSUS	LG-IV	Chr04	745430	1.28226	ATTATACGTTATAACATTTCTTGCACAGCCACTCACTTCCATTTCCTTAAGCAGATTCAGAGCTTCCTGAAGCTTCCCTCTAAAACAAAGGCTGTCAATCAACATATTGTAGGTAAACTCATCAGGATGGCACCCTTTAGTCTTCATCTCCTTGTACAATTCCATTGCAACGGTATGGTTTCGACTCAAGCACAAACCTTG
CONSENSUS	LG-IV	Chr04	895430	1.70268	TGATGATCATGCATGTCTTGTTTTGTAGTCATGTGATGCTTCACTGCTGCTGGACTCAACAAGGAGGACCTTGTCCGAGAAGGAGACAGACAGGAGCTTTGGCCTCAGGAACTTTAGATACTTTGACGATATCAAAGAAGCTGTTGAAAGAGAGTGTCCTGGAGTCGTTTCCTGTGCTGATATTCTTGTCCTGTCTGCTAG
CONSENSUS	LG-IV	Chr04	975430	2.31701	AGCCGCCAGCTTCCTAGCCGACACTGCAGCCCTACTACCACCAACACCAACACCTCCCTGTCCGGCCGGCTTCACTCCGCTGGCAACACTGCCGGAGGCGGCGGGGTGTCTGCTCTTGTTATCATCTTGAAGAAACTTCCAATGCAAAAAAGGGGTTGGCGGGATTTTGAGCTTCCGTCGAACGGAGCCGGTGGTGTTCCT
CONSENSUS	LG-IV	Chr04	1115430	2.95573	ATATTCTTTGACCCTATTTGAAAACATTTACTTAATTAAGATGCTTTTGTCCTTTTCCTCTCTCTGTTTTTTTTTTTTTGATGCAATGCAAAATTGTTTTTATATGTAAATGCCATATAAAACAAGCATAGTAGCCGCTTAATCGAACCGGCGAAGCCGCCCATGCCGCTGTCCACGGACGCGAGCAGTGAGGAAGTTTCG
CONSENSUS	LG-IV	Chr04	1165430	3.31458	TAGAAAAAAAAATATGTTTATGCATGAATAAAAATAATATAAATTTATTTTATTGATTTATTCACTGAATAAAAATACTGATTTAAATTTATATTATTTTTATTCATTGTATTTTATTTTATTTAGCTAGAAAAATAAAAAATATGTGCATGCGTAAAAATAAATTTATTTTTATTTGTTTATTCACTGACGCTAGAGTCA
CONSENSUS	LG-IV	Chr04	1205430	3.89201	GATTCTCTCATTTCCTTTGTATTCTCCTTTCAGAAAATTCCAGATTTCCTTTGATGTTTTCAGAGTCATTATTCTGTAAAAAATGGTGGGTGAGACTGCTGCAAACAGAACTACTTTTGCTTTTGATGTTCTCTGCTTCTTCTCTCTTTGATTTTTTATTTGTGCGACAGTTGGATTATCTAACAGGATTGACACTTCATA
CONSENSUS	LG-IV	Chr04	1265430	4.63093	GTTAAAAAAATAGGTTGATTATAACCATCCAAGAATGAGAAAGCCTTTAAATTAGATTTATAAATAAATGCTTTTATCAGTTTTGTTATTTTCCTAGTTATTTTTTATAGCTTGATTTTAGATTAATTGTTATTTTCCCTCTTGAATTGGAATTCTAATTATTCATATCTTGTAAACTTTTGGTTTAAGGCCTATTTAAGA
CONSENSUS	LG-IV	Chr04	1315430	5.11664	GCTTTTAAGTTAAAACCTACCGATCTTGATTTTTTTTTAATTACTCCACCTTGTGAGTTAATCTATGCTATTTGTTTAACTTTTCGCTATAAATTTCTAAAACAATTTTTCTTAATGCACCATACTTAATTATTTCTATAGTTATCACGTTTTCTAGATACAAATTTAAAATATATTGAACATATGAAGTAGATTTCAATA
CONSENSUS	LG-IV	Chr04	1365430	5.39517	CAAATGGAGTGAATTAGATCAGATTGTAGTATTGACCTGAACTTTTTATCTTTATTCTGAAAACAATTTTGTGCAACGAGGTTATCCGAACTAAACAATGTTATCCATTTCAAGTAAATTGTTAATTAATTAATAGTAAAAGTGAGAAAAAGCTTCATAATTCAAAATGTAGATTATAAACTCTTTTAAATGAATAAATAT
CONSENSUS	LG-IV	Chr04	1425430	6.18038	AAATTGGTTTTACTTGTGTTATTGATAATATTAGTAATTCTAATGAGATGAATATTTATTATGAGTTTCATGATTTTGTATATTTTACATGTATTGTTTTAGGATTTCACGACTCATCATGAAGCCCTATCAGATTACTTAGTTTTTTCATATTGAATAGGTTATAGTATTGTCTAATTATGTATTGCTGGCGGAAGATGC
CONSENSUS	LG-IV	Chr04	1495430	6.90182	CATGTTCTATTGTAATTTGCCTTTTTTCATGTGTATATTTGTGATATATTAAAGCAAAGTGAAGAGTCCCATCAACATAGTCTCCAAAGCAATTTGGCAAGTCCGATTAGTTTAATATTTCAATATTACACAAATTTGAATGGGATATCATTAATTTAACCATATTTGCAAGCAACACAATACTTTTAAAAATATAAATTA
CONSENSUS	LG-IV	Chr04	1765430	7.1836	TACTGATTGTTGAGGTTGGAAAAACTACAATGATTAGGGGGTTCTTTGCAAGGCTGACGTGGAATTGATATTTTTGGAGAAAATGGTGATCTTGGCTGGAGAACTTGTAAACAAAGTCCCTCTGGTAGGGTTGGGTACCCTCAAATGCCTAGTTAGCTAAAGTAAAGAAGAATGAGCTTGAAAAGGGTGTGTTTTAAGTGT
CONSENSUS	LG-IV	Chr04	1825430	7.6591	TTTCTAAATTATTTTTTTTTCAACTTTCCTATTTTTGCTTTTTTTTTCATTTATTTTTTTTTCAAAATTATTTTTGTTGATTTTACTTTTTAAATGTTGACTTGGTTAAAATTTTTGCTTTGTAATTTTTTTCTTTAAAATACTGTGGATTGCTGCGATGTTTTTCCACATATTTTTTCTATTTTATTTCTTTATTTTTTA
CONSENSUS	LG-IV	Chr04	1915430	7.94515	ACTAGATGCTGCAATGAACCCAAAAATTTCAGATTTCGGTATGGCAAGAATGTTTATGGAAGACCAAGTCCAAGGAAAAACACTCGTGTGGTCGGAACATAGTAAGTCACCTGATTATTTCCTCTCTCCAGTGATCCATCATGATCAAATACCAACAAGCTTCATCTTTTATGATTGTAGCGGCTACATGTCACCTGAGTA
CONSENSUS	LG-IV	Chr04	2005430	8.21333	AAAACATTATAAATATCAAGTTGATTAATTTTCCAACCACGCAACACAGCAACTGTGAAAATTAACCGAACAGTGACTTGCTTAACAACAAGACTGAAAGTCTCAACTAACCAATACCTTCTTGCTGACTAAAACCTCTAGCAACCAACTTAGCCTTATAGCGTTCAATGATGTCATCAGCACAATGCTTGATCTTGTACA
CONSENSUS	LG-IV	Chr04	2075430	8.81521	ATCCCAAAGACGGAGGATCGTTGCTGTGAATGATATAATGGGAGGAAAGCCAACCACAAAATCAACGGTTTCTTTGTTGATGCCCTGGCCCAGGAGAAAGAACATGTGAACCAGCACCACATGCACACCTGAACTAACAATTCCATTCCTCAAATATTCTTCTGGCTTTGGCAATTTCCCAGAAGCAAACCACTTTGCTTC
CONSENSUS	LG-IV	Chr04	2195430	9.4829	TATTGTACAAAGGTCAAGGGCACACAAGCACTGTTTTATTTTTGCTAGAGTTCAGGGGTTTGGGGGCCTTGTATTTGTGGTTTGGGGTCCTATATAGATCTGTTGGTAAGGTTTAAGGCCTTGTAATTCGTGTACTAGGCTTGTGTTTTCTCCCAAATGACCTTGACCCAGCCATCAAAAACGTGGACCCGCTTCAACTTG
CONSENSUS	LG-IV	Chr04	2245430	10.3476	CTGGGCAATTTACTTGTGCTGTGTTTATTGGGTGGCATATTTTCGGGGGTTGCCCTTGATTGGCTTTGGCTCATAGGCAAAAAGAATGCCTTCTAGAGAGCCAAATCTATCTGCAACTGATAAAGAAAGTCGGCTCCTTTCCATCGATGCTATGTTGATATTCGATGCTAGCCATTCCTCAATTTGTCACAGCAACAAAGT
CONSENSUS	LG-IV	Chr04	2295430	11.1709	ACAAAAGAAACATCTATTGCCTGTGTTGCAATCTTCATCTTTATTACAACGGAATGTAATTATTCGGCCTCTTGCTGCTGCCAATTGTGAACCTAACAATCAAGTTTTCAAAATATTAATTAATTAATTAATTCTTAATATATCACAAAAAATAAATATATAAAACAAAATAATTAAGAATGAAGCAAATGCTACATTTGA
CONSENSUS	LG-IV	Chr04	2305430	11.1709	AATTTACACTGATATCTTTAAATCTTTTGCTTCACTTAACAACCATGGTTTCTGGAACCATTTTGGCAGAGTACACCTCTGCAGTCCCAGCAGATAGGCTATGGAAAGCATCATTCTGTGATGGCCATAACCTCATCCCTAAACTTCTGCCCGGAATCATCTCAAGCATTGATATACTTGAAGGAGATGGTGCCGGGGTTG
CONSENSUS	LG-IV	Chr04	2355430	11.5613	AGAGTTGTCATTGCCAGTGAGGAGATCAATGACAGGAAAATGGGTTTGTAAATTGATATATAATTATCAGTTTTTTTTAAAAAAATATTTATAGCTCGTTGGTATCTTTACATATCATAATTAATTTATTAAACTCGGGCTGAGGATGTTTTTTTGTTTTCATATGGAATATTTTAAGAATCCATGTTAGAGTCCAATTTT
CONSENSUS	LG-IV	Chr04	2415430	12.4388	GGTTTAAAGGAGATTGCTCTGTACTGGGGTTTATATGCTTTTGTGTGTGTGTGTCTGAGAGAGCGAGAGAGATGTAAAGTGTGCGTTAGAGAGAGGCATGGAATATATTAAAAGGGTTCCATGGTGTATTTGGTCACTCCACTATAAATTTTGTTGATTTTCATCCCTTTAAATTTATTGTCCAAATCTCATCCTCTTATT
CONSENSUS	LG-IV	Chr04	2445430	12.5415	TTCAATTTTATGAGTATCTATTTTTATCATATAATTAAAGAAAAAATATTTATAAAAAATCTTATTAAACCTAATAAAATCCATGACCTAGATCGCACAGGGAGGCTGATCCAATCTATCATTATCTTAAATTTTTTTTAAAAATTATTATCTTGAAGTCTTTTTAAACGAAATCGATCGATTTAAATCGAGCTGTCTCTC
CONSENSUS	LG-IV	Chr04	2545430	12.7537	CGGTGTTCCACTGTGGCAGGCACCCCGGAGGTCACAAGCCGGTTGATGGCAGCTGGGCAGTCCATCTTGTATGTATCTGCAAAGCGCTCGATGCTAGGGACTGTGTCTTTCAGAGAGGAAGCCAAAGTTTTGAAATGGGCAATGAGTTTCTGGCACTCCATTTCATACTCAGATGAGGATATAATGTCACGAACATATGCC
CONSENSUS	LG-IV	Chr04	2585430	13.0457	GTTGGAATCAAAACTCAGGTGGTGTTCCGTCACTAGAGAGGGAGAGTTACTGAACTAGTTGTGTTATTCTTTGATTTTTACAAATTTGGCTTAATACAAGACCTTTCCTTTTCTAAGCTATGTTACTATGGTAGAATGCTGTGGCATCAAGTTCAATTAGGATTCTCATCTCTGATTATAGGCCTTCCACTTCCAGTTGGA
CONSENSUS	LG-IV	Chr04	2635430	13.4512	CCTAGTTATAAGAACATCAAATTAAAATTACCAAGCTTTTAAAACATACAAAAAGCCAACCACCAAACATTTATCACTTTCAAACAAAATTCCTGAAAATGATCCAGCCAAGCGTTAAAACACAGTCTTATCTCTCCCATCAGTCCAGATAACTCAAATTTCTTTTAATTATGAAGTCTAAAATTTAACAACTTTCTATAC
CONSENSUS	LG-IV	Chr04	2675430	13.8384	GATAGAAAAAGAGAGGGTCAATAAATGGAAATCAGATGTCAGGTTCTAGTCATCATGTGTGGATCAGGAAATACATGACTGTCCATGAGACAGAGATAAAAGAATTGCACGAGAGCATGAAATGGATTAAACTTGCATAAACTGTAAAGGGCTGACAGCAATGTTCAAGTTAGGAAGCACAACTAAGTTCAGAATCAGCTC
CONSENSUS	LG-IV	Chr04	2745430	14.7158	TATTTGTGAATGAAGTCCAGAAAAAAGAATGAAAAAGTAAAAAAAACTAGTTTTTGTAGGTGAAGTTTATGTATAGTTGGGTTATATTTTACCTTAAGCTCAATTTCTATCACGTTTCCGAACACACTTACCTTGGCCAAACATTTTTCACTTTAGGTTATAGCTGAAACAGTTCAGGTTTTGACAGTATTATTAGCAGCA
CONSENSUS	LG-IV	Chr04	2795430	15.3203	AGGCTGATATTTAAATATCAGGAATTAACTAGAAAATTCTTAGAATTATTTTGAATATTCACTAATTTTAATTAGGAGTATTTTTCATCACAACACACAAGTTGTGGAAAAACCCTTCCGCCTTTCAGGATAGGTGAATCATGTTAAGGGATTTACATGGATCATTTCCATAAGAATTCATTTGGACACATAAGCCCATAA
CONSENSUS	LG-IV	Chr04	2845430	15.7533	AAATTTAGAATGTTTCAAGAAATACAAGGGGGATTTAAGTAAATTAAGTTTTCTTTTTTCTTTTCTCTATTTCCAGTAAAAACAATCTTAGTTGGCAAGGTCCAAAATTAGCCCTATCATAGTTAGCCATGGTAGCAGAGCCCCATGATCCTGAAAACTGATCACGAGACAGTGACCTAAAAGAGTGGCACACACAATTTA
CONSENSUS	LG-IV	Chr04	2955430	16.1927	GTTTTGGCCACCCGTATATGAAACGACGTGCGCGAAGTGGTAATTTTCTTGCTCTGTAAAGCAATGGATAGAGGATAAATATCCAGCTCAATATCTGTTCTTGCCATTAAAACAAAATTGTAGGGAAGCTATCTTGAATTGCGACTCGAGACTTCAACATGATTCATTCTATTGTCCTACTAATGGAATAGCTTCTTGATT
CONSENSUS	LG-IV	Chr04	3055430	16.9649	GCAATTATATATAGAACTCATTCCGAAAAATAAAAATTATTTTACTAACCAAATAACTTTTTATCTGTAATTAAATAAAAAACAAAAGATACCATAGAGCGGTATCTAGAAACTAGCTAACCAAGTCTATGTAAGGCTAAACTGGACAAGTAGCATACAAAATCAAAAGAAATGGTCAATTAACAAGGCATCAAAAATTTT
CONSENSUS	LG-IV	Chr04	3165430	17.8218	AGAGAGAGATAGAGCGTGGTAAAGATTGGCAAAGGGTATTGATGAAGCGTAGCCTCCGGGGTGGGGTTTATATAAGGGGGAATCCAACGTCCGTTTCGTTTAAGATTATATTTGTTTATTTCTTTTTTCGATTATTACGTAGGCGCTTTGACATGTGTGGGTCCCGCTCGGTGTTTTTAATTTGACGTGGCGCCATCACTT
CONSENSUS	LG-IV	Chr04	3215430	18.1332	AAAACTAGACCTGTATCCAAAAGTGCTCGATAAATTAATTTCCTTTTTTAAGTCAAACCATAATGTGAATATCACTAGGAGCAGGGTGGGGTGAACTAACCCAAGTAACCTGCTGGCCCTATTTCTATGGCTCATCTAGGATTCTGCCGAAAGCTCAATAATGGTCTCCTCTCTAAAAGAACAAGACAATTTCATATAAGT
CONSENSUS	LG-IV	Chr04	3245430	18.3966	GTCATGTATCCATGATAAGGATCTTGTGGGGCCTACAGTAGTCATTACATCGGACTAATTGTCTTAATATTGGACACGTGTCATGTGATTAATCGTGCCGACTTAATATAACGACTGCGCTTCTTATCTCCACGCAGAGGTAGAAAGCTGAGTCAGGGGCCGTAGTTTTTAATATTATAATATTAAAATAATTAGAAAATA
CONSENSUS	LG-IV	Chr04	3295430	19.5	TCTTGAGGTTTGTGATTATTGTTTTTCGGATTGTATAAATTTTGCAGCTGAATTTGGCTATAAAAAACCTAAAAAATAAAAAGAAAATCCACATGTTTTACAATTTTTCTCTTAAAAAAATTAAATCAAACTGAACTGAAACTAATTTGTCTGTGAATCGTGTGTGTGTCTATATATAATTCTTTTTTAATGAAAAATCGA
CONSENSUS	LG-IV	Chr04	3305430	19.5	GTGGGGTGGGCTGGTGCATAGGAGGATCATCGATTTGCATTATGTTTTCTTAAAAAAAATTGGTATGAATATATCAAAATCATTGTAAATTTTTTTTAAAAAAATATCAATTTGAGTTTTTTTTTTCAAAACAAATAGATTTTTAAAAAACATCTAAAAATAAAAACCACTTAAATACATACACATTGATTGTAGGTGAAA
CONSENSUS	LG-IV	Chr04	3355430	20.4868	CAGTTGAAATCACGAAACCAAACATTAACTATGTAGACCCATGTCCACTTGATTTGCTTGACTTTCAATACATTTCCATTGAAAGAAAATGTTAACTCCCAGATTTAACGGTTGAGATTTTCCCATCAGCTGTACATATTCCCAATGGGTCCCAGGAGTCATGTACCAGGTCTATCATGATTCATGCGTACACGACTTGCT
CONSENSUS	LG-IV	Chr04	3425430	20.9973	TTATGAGGATTGATATCTAATTTTTTTGATTTGATTTTATGAGTATACTAATTAGATATGAGAATTATACCCTCAAGATTTAGATCCTCTCATGTCTATATGATTATTGAATTGAAATTGAATAAACATGATTTATTACATGATTGTTATCATTTTAACTTTTTATTATTTTATTTTTCTCACCAAATCTATCTAGATCAC
CONSENSUS	LG-IV	Chr04	3485430	21.3319	GTAGTTAATTTTAGGATCTGTGAGATTAGTTGAAATGTACACAAGTTAGCCTGGATATCCACATTAATAAAAAAAAAATTATAAGTTTGTATTTGTAGTGTATCAAAATAAATTATTTAATTTTTTTAGTATTAAAAAACCATCTTATTAGTATTCTTAGTGATATTTTATTTTAAAAATTAAGAATATCTTCTTTTTCTA
CONSENSUS	LG-IV	Chr04	3505430	21.4477	AGTCTAAACATCTCCTCTGATGCTTCGAAGTTCAAACACAAGAAGTTAAAGCTGATAGAGATAATGACCCTAAGTTGAAGAAACCTGCGGGTGATAACAAGGGTTCGAGGCAACTGTGATCTAAAATTGTATCAACTACGATAAAAGAATTTTAAATATGTCAAGTTCTGAATTATAAATAACATACAGAAAAGGCGACCC
CONSENSUS	LG-IV	Chr04	3545430	22.4426	GATGCAATAAGAATTTTATAATTATAATATTTTTTTAGTTTTCTTACAAAGCATTTTTATCCTATGAACTTTACCTTTATTCTAGATTTATTAATTAAATATAAATGAACATTAAAAATAAAATAAATTTTTATTAATAATAAATATATTTTATATAAATAAAATTAATATTATAAATTAACTAGAGGGCATTTTCGCTGA
CONSENSUS	LG-IV	Chr04	3625430	23.3428	TCCCCTCTTTCTCAGAATGGAAAAAAAGATAAGATTTTGAAACACGAAATTCACAACCTAATAATAAAACAAAAACCAAACGCAAGTATTGATCTTTACCAAACGCAAGTGCATAAACAGGGACAGAACTTGTATCATTTCATCGACCCAACAAAACAAAAGGTAAAAAAGACCTTACGGCAACTTTAGACTAGCAGGAGT
CONSENSUS	LG-IV	Chr04	3825430	23.6355	TAAATATAGTGAGTTATAATTTCTAAATATATTATATATATTTACTCTTGAAAAATAATAATAATAAAAATATTGTATCTCCTAAATACAAAAAAAAAAAAAAATTGTTTCCCTCAAACCCCCTATTTTGTTGTAATTATTTTTGGGTTCGGGGTGAAACAAAACTTGTTTTAGGGGTATTTATTTTTGGGTTGAAAAAGA
CONSENSUS	LG-IV	Chr04	3885430	24.5984	ACGCTGTTCTTCTCCCCAATGCCCTTTCAACTTGAAATCATCCCAAAGGGAACTCGTGTAACTTTCCAAAAAGGTAAGGGATCTCAACTCTCAAGATTTGGCACCCAACTTGAATCTTCCGGAAATATATATTATATTGCAAAAAACTATAATATATTTTGGTTGTGGAGAGAGAGAGGGTTAATCATGTTAGCATGCAAG
CONSENSUS	LG-IV	Chr04	3915430	25.3109	TAGTTTGGTTTAGCTTTTAATGTTGTGACTTTAGTTAGCCTTTATGGTTTTTTGATGGATTTGGTGGCCTTTGGCTCGTTTTATTGTCTAGAATGGCATGATTAAGGCTTGTCTTGCTATAAATCACTCTGATTTATAGGCCTGGTTATGCTCTAACTCACCACTAGAAAAATAAACTATACTGAAGGAATATTCCAATGA
CONSENSUS	LG-IV	Chr04	3955430	25.5217	TAATCTTGTAGTGACTAAAGCCAGCCTCCAGGAAAAGTTTTTTCCATTCTTTCTCATTTCTTCCCCTTCCATTGCATATAAGCATCGTTTCCATGTCAACAAAGAGCCTTGTTTTGGTCAATTCATGTTCATCTTTCTTGTCATTAATCACCATTTCTACGAGTACAAGCTTTCCTCCCTCATCTTTGCTTGGAATTGCTG
CONSENSUS	LG-IV	Chr04	4005430	25.9465	TAGAAAGCGAGAAGAAGAAAAGGCTGGTAAGACTCAGTGACCCTTGGAGAAATTGCTTTTCCCTCCATTTTTTTTTTTAATTTTCATGTAAATGATAAAAACTGTGTTTTTCAGCCAGGGAGCAGAAGAAAGCAGAAACTCGGAAATAACCTTTCGAGGAATTTATCAACAATTAGTGCCCCCCATAATATGGTAGAAAGA
CONSENSUS	LG-IV	Chr04	4095430	26.4543	GAAAGAACCGTCTCCCTCTCCCAAATCATCATCACTGATCAGCCCTTCATCGCCTCCAAGCACAACTACTTCTCTAGTCACCGGTACCTTTCTCTTCTACAATTGTACATCCGCCCATTTGACCACCACCATAACCGATCAACACTGCTCAGCCTTGCCAACATCCTTCACCCACACAAATCTCAAACACCAACAGAACCA
CONSENSUS	LG-IV	Chr04	4135430	27.2259	GATATTTTATTTACATGGATAAATATTGGGTTGATATATTTAACATTATAGTCATTAAATTCTTCATTTATTCAAAAGTTTACATATAGACATTAATGTTCAGTCTTATAATTATATAAGCATATTAACTAATCTAATTTTCACAATTAAGTACTTAATTTTTATTTTTTCTCAAATAGGTTTAACTAGGTGTAATCGAAG
CONSENSUS	LG-IV	Chr04	4175430	27.2259	TTTTCCATCCCAGATATTTTAAATGGTGCAATTCATATAGATTATGTTTTGATACTAATTCAATTTGTTCTGCAGAAGAAGGTAATTGAAATTAGGGAACAGCTCAGAAGAACAGCGCTGAGATTAGGCATAGTCTTAAAATCTTGTGAAGGGGACATGCTGGTAGGTTTTGCAATAATTTACTGATTTTGTTCTTGGGAG
CONSENSUS	LG-IV	Chr04	4245430	27.4823	TTCAAAGATGACAACTGAATTCTGCCAGCAATCAGGTTTCGTGAAGAAACGAATCCAAATTACATCCCGAAGCATCAAAACCGCCATCCAAGTTTTAATTTCAACAATTTAGCTCCTCAAGTAAATCAATCCAGAAGGTCAAGGAAGGCAGCCACCAACCTCAAGCCACCAACCTCAAACCACCAACCACAATCTAGCTGC
CONSENSUS	LG-IV	Chr04	4325430	28.0142	AATCAACCTTTAACCACAATCTTTTTAATCTACCTTATAACCCTCTTGCAAGCCTACCAACCAAGTTGGAGCTAACTTGAATTGGCATAGTTTATTTACTGAGAAAGCGACATCTTGTCTTGTGCGGCAATGTAAATTGGAAAGAGCCAACCATGTGATTGTAAGGTTATCGATTCTTCATAAGTTCACCTTTATGAAGAC
CONSENSUS	LG-IV	Chr04	4375430	28.1352	TCGTTGCGGTGTCTACCGATGAAGGGAAGGTCGCTTTAGGGCGGAGAGATATTGTCATTGCTTGGAGAGGAACGATACAGATCTTAGAGTGGGTTAACGATTTTGAATTTAATTTAGTCTCTGCTTCTAAAATACTTGGCGAGTCCGGTAACCCTAAGGTGCACCAGGGTTGGTACTCAATCTACACTTCTGATGATTCGC
CONSENSUS	LG-IV	Chr04	4445430	28.332	AAATTATTAATGGAAAGTTGATTTCTATGTGTAATAAAAAATGTAAAGATGTATTAATAAATAAATAAAAATATTTATGTTAATTAAAGATTAAAGTAGGAAGTTAATTTTTTGATGTAAGATGTTCTAGTCAGTTAATCGTGGATGTGTCACAACTAAGCTATATAGTTTGCTTTACAAAGATTTTTATAGACTGATGGG
CONSENSUS	LG-IV	Chr04	4495430	28.888	GGCAACCAAGGAAGGGTCCTAGGGGTCCAACCACAGGAGTCAAGAAGCTCAGTGGAAATTTGGGGCTTAGATTTTGATAAAGGAACAGACCAACACATCCCATTGGTTAGAACTTCCATCATCTTCTTCTTCTTGCCAGTGTACCGTGGACGTGTGATCAACGATCGAACCATGACTGTCAATAATTAATGGAATGGGGGA
CONSENSUS	LG-IV	Chr04	4645430	30.3555	ATTTAAAAAGAATAAATAGACCTTAATCTACTTTTCCAGCATGTTTATAGGAAAACATCATCACCATTAAACTTCTCTTGAGAAAATGATGTCATTGACATCAATAAAGATTTTTTTTTTTTGCCGAAATATGACCAACCAAATGTTCTCTCTCCTCTGTCATTTTTTTTTTGTAACCCTTTCTCTCTTCCTTCAAACCTA
CONSENSUS	LG-IV	Chr04	4695430	30.7355	ATAGAGAGAATCTCTTCCCTACGACCTCTTTCTCTCTTTCCGAACTCTCAGCCAAACAACCAAAAACCAACCTCTACCCTCCCACTATCTCTCCTTCCTCATTTCCCTTATCTATTAGCCTCCTATCCATCTCCACACCCGAACCTGGCTCTTCCAGACGCCCAAAATCTCAATAGCTATTGATCTTCTTTCAATCCAAAA
CONSENSUS	LG-IV	Chr04	4775430	31.0596	TCTTATTAATTTCATAAATTAACCCAAGTTAATTTAAATTAATTAATTTTTTATGTTAATATTATTTAAAAATATCATTTAATTCATAATTAAATTTTTCTATAAGACACGTTAATAATACTCAAATTTGTTTTTTTCCCTTCAACCCGCGGCATAGCGCGTGCCTCTAGTCATGTTTTATACAAAATGCAAATATCCCAA
CONSENSUS	LG-IV	Chr04	4845430	32.4062	ATTGTGATGTTAAGAATAAACACGATTCGACAGAACAAACACATTCCATGCTCTAATATCTAAAGTAAGACATTCTTGATGAATGAATAATAATTATACCAAGAAAACTAGTCGCTGAAAAGTTAATTCAAACAACATATGACTTTCTTAATATTTCAGAGATAATGATATGTTATTAGACAATACACTTGATCTTTAAAT
CONSENSUS	LG-IV	Chr04	4945430	32.6494	TATTTGGACAGCCCACCTTTATGAAATAATTAGGTCCATATTGTAGATGGATCAGGTTCCTCTTGCAAATAGATTAAATTGATTAAGGTCTTATCATCACTTGTTGTAGCCTCCTGTAAATTCAACTTGGCCCATATGCTTTAAATATACTCATTAAAGGCATCATTAAGCTTCTTTTTCCTTGATCGTATAATGGTCCAA
CONSENSUS	LG-IV	Chr04	4975430	32.7669	TGTTGAAAGGTGGCTAAGGGAGTTGAGGGATCATACAGATCCTAACATTGTTGTCATGCTCATCGGCAATAAATCAGATCTTCGCCACCTGGTGGCTGTCTCAACTGAGGATGGAAAATCCTTTGCCGAGAGGGAGTCCCTCTACTTCATGGAAACATCTGCTTTGGAAGCTACTAATGTTGACAATGCATTTGCTGAAGT
CONSENSUS	LG-IV	Chr04	5035430	33.5541	GATCTTCTCGCATAAGGTGATTGAGGTTATAAACCCAGAGGAAGACTATGTTTGGATTCATGACTATCATTTGATGGTGCTGCCTACTTTCTTGAGGAGAAGGTTCAATGCATTGAGAATGGGATTCTTTCTTCACTGTCCATTTCCTTCGTCAGAGATATACAGGACTTTACCTGTTAGGGAAGAGATTCTTAAGGCACT
CONSENSUS	LG-IV	Chr04	5095430	34.5625	AGTTTTCCAAGTGTTCATCGCATAACACTAGGAGGTACCATACTGCAATGTGTGCACTTAGAGCTTCTACAATGGATAATCAGGTATGGGCTACGTGTTTGCGTGTTGAGAGATAATATTGTTTTCTTCCTTTTCCTTTTCTTCCCCGCTGTCCCTTGCATTCTGTTTGGTCACACAAATCTTGGGACTGAACCAGAGAGT
CONSENSUS	LG-IV	Chr04	5155430	34.7355	TTTTTCTTGGCACTTTTATAAATGTTATTATTCTTTTTAATTTCACCATTTACTTACAACATTGTTTTTATTTTTTATGTCAATTTCAATTTTTATTTTTTTGTCCTTTTAACAAATTGATTTTTTTCACCCTTTAATTAAATATAAAATTTATTTTGTATAATTGAATTTTTTTCTTCAATTTCATCCTTCAATATTTAA
CONSENSUS	LG-IV	Chr04	5185430	34.9786	ATGAAAAATAAGTTGGAAAACACTTTCTAGTGTTTGGTTATGTCATGGAAACTGAGCTGGAAAATAACTTATTAATGTTTTATTTTTCTCAAGTTTATTAAAATAATGATAAACAAATCTTACAAATTAAAAAGTTGAATGAGAATGAAATTGAAAAAAAATATAATTTCATAAATTATCTCAAATAAAATAAATAATAAC
CONSENSUS	LG-IV	Chr04	5235430	35.4243	GTCAAACAAAGAAAAATAAAAATGCTAGATGCTCATGCCTCGGTTACAGCTCATGCTCACCTAACTTTATTTTTGTGGCCTCGTAGCGCCAGCCTACCAAGGCCCAAGCATTGGAATAGCTTTGTTTTATTTTTTAAAAAAATGATTAAAATTAATTATAATAAAATGATTAAATTCTATTTTTTATTTTATTCAATTAAA
CONSENSUS	LG-IV	Chr04	5355430	35.6832	AAACTTTGATTTTCTTGTGATTTCACCGATGATTTCAATCAATTGACTTGATGAAAATTAAGTTTGATCTCCTAACATTCTAATCTTCTCAATTAAGCCCAAATTGACCTCCCAAAGTTAAGTTTTTACCGATTGAGCCATTAATAAAATTAATTTGATCCATTTAAAGTATAATTAAGTCCTTACACCTAATTAAATCCT
CONSENSUS	LG-IV	Chr04	5405430	36.1682	TTGATTTTATTTGACGTTTAAGTTAGGTTATTTGATAGGAGATGATTTATATTGGGTTTAGTTAATTTATAATTCAAGGTATTATTTTTATTATAATTACATGTTACTGTTATTGATTTGCATGAATGAAGCTGTTGATTAATTATTCTCCACGCAGAGGTAAGCTCATTCCGTAGAGACATATGCTTCTATTGTTGGACA
CONSENSUS	LG-IV	Chr04	5505430	36.7559	GTTATAGAAAAACCAAGAGCCATTTTAGTTTCTTTTGATAGGAAGTTAGGAGTATGTACAACGTTAGCGAGGAGTGGTTAACGCTATCTAACTTGCTCCACTTCTTACAAAACAACAATGGGGCAAATAGAAGGCAATCAGAGTCATAAAGACTGACAATATTTGTTTTTTCAACCAAGTTTTTTTTTTAATTTTAAATTG
CONSENSUS	LG-IV	Chr04	5545430	37.2935	TTTAAGGTATGCCATCTAAACTTAATATTGAATTTATTTTTTTCTGTTTACTGATTGTATATTGAATTTTTTTTATTGAAATGATGTGTGTGTGTGTGTGTATTATTATATTTTTTTAAAACTTATTAAACTTTTAAATTTTCGTAGACTTAATAATTTCTTGAATAGCAAACACATGCATCCATGCACATGGGTAACATG
CONSENSUS	LG-IV	Chr04	5635430	38.022	GGTGACCTACCCAAGTGGAAAAGGGAAGAGTGGTTTCATTATAATGGGTGACCTACCCAAATGGAAGAATGACCTTATTGTAATGGGTGACCTACTCGGGTAAAAATAAAATGCGGAGAATGATCTCATTGTAATGGGTGACCTACCCAAGTGGAAAAAGGGAAGAATGATCTCATTGTAATGAGTGACCTACCCAGGTGG
CONSENSUS	LG-IV	Chr04	5665430	38.3113	CACGGAGCTACTGGTTTGTATTAATCAAGCTTAGAAACAATACAAACAACAAAACAAGGAGGAGGAGAAAATCTTCTCTACTCAACTCAAGCTCTCTCTCTCACGTTTTTCTCTCTGTGTTTTCACTCTTCTCTGCGTTCTTCACTCACCGACCCTCCAGCTCTTCACTGAGCATACATATATATTAAGCTAGGAGTGAAG
CONSENSUS	LG-IV	Chr04	5715430	38.7167	TACAACATAAATCTAGATTAACCATTTAACAAGCAAGGTATTAAGGATTAGTAAGAAAAAAAGATAAGACATGCTAATAACAATTTTTCTTGGATATAAACATTAAAGTCCATGTTGAGTTTATATTATACCTATTCTAACACCATTAGTAAAACCTTTTCACCTTGACATAATTAACTTAGCTAAACATAATGAAGAAGA
CONSENSUS	LG-IV	Chr04	5805430	39.0072	AAATTTTTTATATAATTATTAATTTTAAAATCTATAAAATTAATTAATATATTTATAAATTGATACGAAATCCATTTAATAATAATAATAATAATAATAATAATAATAATATTAATATTATAATAGTAGTAGAATAGTAGGTGATGAAGAGAAAGTTTTATTACAATTTATCTATTTAAAAAATTTATAATATTTTAAATA
CONSENSUS	LG-IV	Chr04	5925430	39.4758	TTTATCTAAACGATGGAGAAAAATTGGGCTAGAATTCAAATGTAGAGGTGCTCCTTCCCATCTATTCACCTTCTATTAAATTAATTTTATTTTTGGTAAAAATAAATGAATAAAATCCTACTAATTAATGGTGATAAGAAGAGTCTTGTTCGAGTTTTTTTTTTTTTTTGGGTTTAATTTAGGATCAGGTTATGTTTTTTT
CONSENSUS	LG-IV	Chr04	5965430	39.6604	AGTACCAAATGATTTCCTTGGCACTTATGGGCAGATAACCTTGGACGTCTGCATCTGGCGTCTTGGCTCATATCCTGCCATTAGCTCTGTGTAAGTTATTAAAGAACTGAATTGCGGTTTGTGAGTGGTCTTTTTGACATTATAAAAGCAGATGTGGCTAGCCTGTTTCTTAGTTTCTATATCATCCTTTAATTGCTTTCC
CONSENSUS	LG-IV	Chr04	5995430	39.8352	CCCGGCTGACGGATCTTATCTGGATCCAACTGGAATGGCAGCATTACCTGGACTCTCACCTTTCCCTACAACAACAACGCCGCCAATAACCACAACGACGTCTTCTTCTACATCGGAGGATCCGAATAAGAAGATCCGGAAACCTTACACGATTACCAAATCCAGAGAGAGTTGGAGCGAACCGGAACATGACAAATTTCT
CONSENSUS	LG-IV	Chr04	6045430	40.7236	AATAAATTTTCAATTTGAAAGTTAAATTGAAAACAATAAAAAAAATTAAAAAAATCAAAAAAATAAGGACCAAATGAAAAGAAAAATACACTATAAACATTGATTGAATTGTAAAATTAAAAACAATAAAAATTTATAAAAAAGTCAAGGAAAAAAATCAAAAATTAAAGACTAAGGATCAAATTGAAAACATCAATATAT
CONSENSUS	LG-IV	Chr04	6085430	40.8696	ATGTAATTATTGATTTGTTGCCTTAGTCTCTCTGGGTAAAAGCCTTCATGACCGACATTTGCCATTCTGTTCCATCACCTCTGCAGGGAAAAGTGAGCTCGTGGTGAAATCTGGTGTGAAACTGGAAATACCAGAGGGAGTCGATCTTGAAAACAAGGTAAGATGCTAAACTTGAATGATTTATCATAATTAGAACATTCT
CONSENSUS	LG-IV	Chr04	6135430	41.1623	TTTTTTTAGCAAAAGAAAAGGACTGTATGCACAATTATTTAGATCACCATTGTTTTTGTTTTTTTGACCAATTATAATTATAGTATAGTATAAATTAAATAATTATATTAAATTAATAGTACCATACAATGTGTCATCCGCCCTGTTAACTTAAAAATAATAATTAAAGAATCGTGTATGGAGCTTTTTTATTATTATTAT
CONSENSUS	LG-IV	Chr04	6175430	42.4042	ATTTAAAAGTTTTTTTTTCTATTAGAAAAACATGAACACTGGATGTTTCTTTTGCATGTTAAAAAAAAATATTTAATCCAATGCACAGCTAGGCCGCAAAAATCTAGTACGTTTTCTATAGAAGCATTTGCTTTACCATATTTAACCAAAAAAACAGCACTTTATTTAAATGAACCAGACAGGCAGTTCATATCATACAGT
CONSENSUS	LG-IV	Chr04	6235430	42.6254	CGGACTACAAAGCTGACTGGAAACCTCACTCGTTATGTACCACAACAAGAGATGGACAATGTGGACATTATCCGTGTAGTTTTTAAAGTTTACTTTTTGATCATAAAACTTCATTCTTTCACCTTTCAATCTTTGACTGTTGAGAGAGGAGAGAGGCACTGAAGATGAAAATAAAGAGAGAAAGCTTTATATCGGTGATGA
CONSENSUS	LG-IV	Chr04	6345430	42.7359	GATGGAATTTAATACCTATCCTTGTAACAATAGAAAAGCACAGCATGGTAAAACTAACCCTAATTACCTCCCTAAAAATTCCTACACAATAGACTATCCCACGTTGGACCACAGATGTAGAAATACAAAACACACTCGTAATTGTACCAATTTGGACCGTCCAAAAGATTGTACGTAGCAATGCTATGCCATGCATCATCA
CONSENSUS	LG-IV	Chr04	6405430	43.7239	TGCAAATTCACTCAAGTAATTCTTGAAGAATGCACCCAGTCAAAAAAATAAAATGAAGTAAAAAAAAATTATTTATTTTTTTCAAATTTATTTAAAAAATGGTGATGAAATTTGATAAATAAAATGTTGAAAAATAATAAAATTTTAAAAAATAGTCATTTCACTTTGTTTTTTTTTCAAATTTAAGTAAATATTGAAAAA
CONSENSUS	LG-IV	Chr04	6415430	43.7239	AACTTTTCCCAAAATCAATTCTTAAAGACATATTCTGTGGTCATGGACACTTTGAGCTGAGTATTCTATTGTTTGAGTTTGTTTGTGAATGATATTGAATTTGAATTATGGGACTAATTTGCTTTTCTTTGCGTACAAATGAGTTTGTGTATGATGTTTTTATGAGACAAATCAGAGCTGAGCTCAAGTAGCATGGTTTGT
CONSENSUS	LG-IV	Chr04	6445430	44.2131	AGGCCCTTGCACTAAGTTGCAAATTGTAATCCTGCAATTGCAAACTTTTTAAAAGTGCTATAAGTAAACAGCCTTTGAAAAGCATTTGTATACGACATAAGACCTGTCTTTTAGTCACCATCATTAGTGAAAGCACCAAGAAACAGCATGATTCATGCACATTTAAAACCCCATTTGTGGTAAATCACTTTCTGCAAACAA
CONSENSUS	LG-IV	Chr04	6485430	44.5111	CCTCTAAATATAACCCTACTATCTCTTTCTTTATACAAGATCCACCTACAATAGTTATCTTCAAACATATTTTAACCTCATGTAACCATTGAATAAAAAAGCTTTACATATTTGTTTGTTGTCATTATTACATAAAAACTTGTCTTAATTTTCAACCAATGAAAACCAAACATGTATGTTTAATTCGTATTTATACTTGTT
CONSENSUS	LG-IV	Chr04	6515430	44.7389	TGAATAATAAAGAGGTATAACCATATGGTATAAGAGCTTTATCATCTGGGATGAAAAATAAAGATTCCTTGATCTCATCATTAGTGATGTGTGGCTCCAAAAGAGGAACACTATCACGAGCAATCTTGCTAGAGAAGTATCGAGAGATATCCTCTATAGTGATTGTCGAGTGTGCAGAAAGTAGCCCCTGAAAGTAGCAGA
CONSENSUS	LG-IV	Chr04	6555430	45.4734	GATCCTTTTTTCATGGCTTCAATGTGGTCAAGTGATGATTTTATCTCTTTTTTATTATTTTATGAAGACTCTCTTATCTTTCAAATTAAAGATTGAAAAATAAAAAAAATAAATTTTTTTTACCAAAATAAAATTTGAGATAACTAAAGTTATTGTGATAGAAAAAGAAGGAGAATAAAGGAATAAAAAAAACTTTTTGTA
CONSENSUS	LG-IV	Chr04	6625430	45.7907	ACGTGGTATGTTACATACAGCCTTCTTTATTGTTATTTACTGCCTGGCTTGATCTGTGGTGAGTCACCGGGCTTTAACAAGAATTCTGTCTCTTGTAGGCCCCATCTGCAACCGTTGTTGTGAAGGGTCTCTCACAGAAGACAACCGAGGAAGATCTTTACCAGATACTTGTAATGTCTTAGTTTACACTCTTTATCCGGG
CONSENSUS	LG-IV	Chr04	6655430	46.301	TCAGGACTAGGAATTAGTATAGATGAATAAAACATAAGATCTTGATTTTCTTGTTTTATTAAATTTTTTCTTTTTTTGTTGATGGGTTATTTTTTTTTCCTCTCTTATTGTTTGGTTGTTTGTTTCCCAATTACTGATTTGCTTTGCGTCACAGCTTTTATACTATTAGTTTGAAATTAAAATCTAATGAGTAATTTTCTG
CONSENSUS	LG-IV	Chr04	6705430	46.777	ACTTAGATTAAGAGACTATCAAGAAGTACCTGTGATGAATAGGCAACTGCTGACAATACTTTCAAAGTTTCACCCTTGATCATGTGCTTTTCTTCCTGCATTAGTGCCAAAATGAATTATAAACAAGGGTGCATACAGTAGAATGAATTGTATTTAAGATAATATACCCTTAATTCTTTGAGCAATTTGGTGACAATTTCT
CONSENSUS	LG-IV	Chr04	6815430	47.0717	TATTTGAACGTTTCAGTAACTCCCTACAAAAATAAATGATTGTTCCTTATACTCTGTTGGTTGCTCTTTCCTCACTATAAAATTTTTAATGCCTTTGTTTTTCTTAATGTAAAATACTTATGTTATATAACATAAAAAAAACTTCCCCTACCTTGTAGGATTATAATAACTTCTCACTTTTTTTTTTTTGCTTATGTAAAT
CONSENSUS	LG-IV	Chr04	6845430	47.3127	CGAAGAAGTTAAATTACAACCACGAGGATGCAGGAGTCCAGCCACAAGGATAAACACAAAGATTGACGTACTATCTAGTGGGCTTCATGCAACTATAAGATCTAGCAGAAAACATCGATATCTAGAAACTTGCTTTTACTCGAGCTATGACTGATCTCCTTCTCTTTATAATAGGTATTCAGTGTCAAAAGAGAAGGCCTG
CONSENSUS	LG-IV	Chr04	6945430	47.6085	ACAAGAGATGCAACTACATTTTCTGCAAATTTGCGAGAGCTAGAGATTACAAATGGCGATTTGCGTGCGGATGATTAAACAATATTCCTGCTGTCTTTTTCCTCATTGATATCTTGGCCATAGCCATCATCCTTAGAGATATAAACTAGTAAGAAAGTCGGGGAAGGTTATTTTAATCCTCTCATCAGTAAAAAATCAATT
CONSENSUS	LG-IV	Chr04	6995430	48.5677	AGATTTCGAGCTTGTCAAATTATCTCTGAGGTATTTTTCTCAATGTTTTAGGGTTTTTACTTGTTTTACTATTGATAAAATTGTGGATTTTAATAGGTATCAATGAATTTAAACCTTAATAATAATTTTAAAAATCGAATTATAATTCTAAAATCTGAAACACTGCTTGTTAGTAAATATTTTAATGAATTAAAATTTGAG
CONSENSUS	LG-IV	Chr04	7005430	48.5676	AAGAGTTGATTTTAAAATTTTATAAATATATTAATATGAGAAATGCGTTTTTAAATTTTATGGATTTATTGATATGAAAAAAATATTATTTTTTTATAGATATTAATTGATTTTGATAAAAATAAATTGGAAAACAATATTTTTCTCTCTTTAATTTTTTTTTTATAAACTCCCTGTTTATATTTATTATAAACAAAACAT
CONSENSUS	LG-IV	Chr04	7025430	49.4527	CCATGTATTAATAAATATACAATAATAAATCTAAAAACAATTACAAAAAGCATTTACAATAAAGAATAACAAAATAGATATGATCTATTTTAAAATATATAATTAATCATTTGTCCATTAATCAGGGTACTAGTTTCATTTACTAGATTAACTAGTTTTTATTTGCCTAGTAATATGCACCAGTTTCATTTATCAGGATAA
CONSENSUS	LG-IV	Chr04	7085430	50.2002	TAATTCGTGATAAATTAGGTTAAAAGTTGTATTATTTCTCTTCTAAATTATTTCTCTTCTATAACAATGCAAGTAAACTATAATCAATTGTTATAATTAGAAAAATCTAAACTTTTAACTTATGCTAACACGAAAATTTTTATGGTGCTCAGAGAGTAACTAGTAGAATTATATTAGTTATCACCTGGGTCTAATTTTAAG
CONSENSUS	LG-IV	Chr04	7155430	51.032	ACTGGATTCAAAAACAATTTCAAGCCACCATTGTTTTAACATTTAATTAACTCGATGAAGCACAATTATAAAATAATGAACTTTTTAATGATAAAATTAAAGGTAAAAAAAATAACTTAGTAAATAAAAACAAATCAATTCAAGTTAATTTATTAAATTTACAATTTGAATAACTAATAGAACTACAATGAGATAACTTTA
CONSENSUS	LG-IV	Chr04	7235430	51.4797	ATTATAAAGTACTTTTTTTAATTTTTCATTTTAAATTTAGAAAGCATTTTCTGTGAAATATTATTATAAATTCTCTTAAATACATCAAGTTAACGTGTAGATATAACTTTAATAAAATCTAATCTTGATTGATACACAAATTAGTTCAAGAATATTTTTATAGTCGTATACACACAAATAAATGTATTTTTAAAATAAAAA
CONSENSUS	LG-IV	Chr04	7365430	51.633	GAGCACGAACTGCTGGATGAGGATCCTGAACAAGACAGCCACACCAATTTACTGCTCGTGTTGTACCATTACCATCCCTAATGTCTGTTCCAACAAGTAGATCAACTTCACCTCCCTAGCAAGCCATACAGAAAAGGGCATCAGATCAATTTACTTACATCAACATCAGAGATTATACCAAACAAGCTAAAATACTTCGCA
CONSENSUS	LG-IV	Chr04	7425430	52.0476	TCATGTCACATGTGTTCCAGCCATGGGCACCTGGATGCTTCCTTAATTCCCAATCATAATTATGAGTTCTGAAATTCCCTTCAATATGCTTATCACTTGATGAGAGTCGACGTCTCAAGAAAAAAAGAGAAAGAAAGATAATTAATTAATGTAATGAAGACAGCTGGTGTGTGATTAGAGTTTTAAATAAGGATTACAGAG
CONSENSUS	LG-IV	Chr04	7475430	52.2104	CATGGATTACAATCTCTTATTTAAGTGGTTCTATGGTATTCAGAATCAATTTAAGCTATGCATGTTATTTTTATTGATAAAAAATGACAATTATGCTTGCAGTTGTGTGATTTTGGTTTGGCTACTTGGACTTCTGCACCTTCAGTCCCTTTCCTTTGTAAAACTGTCAAGGGAACATTTGGGTATGAACTGCAACAAACT
CONSENSUS	LG-IV	Chr04	7515430	52.6139	AATTGTGGAAAAACATGGGTATACAAATCTATATATTTGCAATGACTTTGACTTTGATAATAAATAAAATTTATTATGAAATAAACAACAGATGATTGGTGGAGATTATTGGTGGCCCAATAATATCCCCGACAAAAATATAGTTGTCGGGAATATTATTGAAGGCTAGAGATTCCATGTCTTGAACATGGGTTAAGATTA
CONSENSUS	LG-IV	Chr04	7555430	52.8624	TCTCTGCTTCTTATCTGTTTACAAACCCGTGAATGGCCACTCATTGCTAATTAATCCATAATTATAAAACCAGCCATTGATTAACTTAACTAAACTTAATTCTAATTTAATAAGATCAAAATTAATTAAAAAAATGAAATAACATCATCTTTTAGAAAAGAAAAACAAAAGGTGACAGAGGGAAGAAAAATTAACAAGAAC
CONSENSUS	LG-IV	Chr04	7595430	54.0057	GACACATATAAATAATTAAATAACCCAAATATCAGAAATAAAATAAAATAAAATCTATAGAAAGTCCTTGCATCAATAATGCTCTTTATTAGGAAGTGCTCCTAGGAGCGTAAAGTCCATGTGATAGTGGTAAATATTTTGAGTATTGTGTTTTAATGTGCTTAGAACAGGGTCACGTTAAGTACCCTTGAAGAAAGTATC
CONSENSUS	LG-IV	Chr04	7605430	54.0057	TCTCTTTCCGGTGGTCCAGTGTGTGTGCACGGTGGCGTACTGATTGGGCTCCGATAGAAATTTTTCTTTTCCTCCCTCATTTCTCTCTTTTCACCTCGAGTTTCATGTCAACCCTTCCAAAAATTAAATGCATCATATTAATTTGTATTTGTATTGATTTTGGACTTTATTCTTTTGATTGCTATTTGTTTTGCTTTTAAT
CONSENSUS	LG-IV	Chr04	7665430	54.388	TCTTTGTTTCCATTGCCAGAGTATCAAATGTAGCGGGGTGCTCAAAAACCACATGACTCCACTTGGTAGATTTCCACCCATACCAATTCTCACTAGGATTGTTGGTGAAGAGCTTTCTCTGCCGGTTCTTCACAGCAATCAACTTCCCTTCTTTCAAAACATGTTCTATATATTTCTTGGTGATGACATCTCGATTACTTT
CONSENSUS	LG-IV	Chr04	7715430	54.4807	CATTTAATCCAGGATAAAACTAGTGAAAGATTAGGATTGTTATTGACTTGTCTTAATGGTTATAATTCAACGAATTTTCATAGAATTAACTTGTTTCCCTTGAATTAGTATATTCACCTTGTGGGTTCCTGAAACCTGACAATTCGAAATCCTTGAGGCTACTATTTCAAACGAATATTCAGAATTTTTCTACTGTCCATG
CONSENSUS	LG-IV	Chr04	7745430	54.8247	GCTGAATCAACCCTTTATTCTATTTAAGGAGCACTGGGATGCAGTGGCATTGGATGTGATGAATGAGGCTGCTTTTGATTCTGCTTCAGGTGCTGCCGATCTTTCTGTCGTTCTAATGCAAGAAGGATTAGCAAGTATCTTTCTTGTTTGGAGAAGTATTACTACCGCTTGTGCCCGGATAGAAGCTTCAATTCCTCGAGG
CONSENSUS	LG-IV	Chr04	7785430	55.3456	CTATGCTCGGAATGTGCCAACGGCAAACACTTCTAGATAAATTTTAATAGATTGATTAAATTCTAAAGGGCTAGCTAGCTACGACAATTGTCGTGTTTTCTACCATTACTATAGACTTTTTGAGAATAGTTTCTATAAGAATATTTTTTACAATAATCGTACACAATTCCAGAACGAGAGTATTGTCCATATTTAATCTCT
CONSENSUS	LG-IV	Chr04	7865430	56.5779	AAGATCATTAAACAATTTGTCAGGGCTATACTGAACAGGGGGGACCTCAGGAAAGATGATGATATTCAAGAGCACTGGATACTCTTGTCTTTATATTTGTCGTTGAACACAGTCAGGCATGCATGTGAACTTGTTGGTTTTTCATATCAACTAGGAGATTTCATGTCGCTGTGGACAAAATGAGCAGCCTTCTTACATCTC
CONSENSUS	LG-IV	Chr04	7945430	56.7601	CTAAGAAGAGTTTAGATTCCATCAGAAGATGAAATTTTGCTGATATCTCAAAATTAAATAATTAGATCATTGTCACTCCTGATCTGACAACAAGGTTTGGAGCTTTCTGTTCCAGTTTTTAAGATACCTAATCAGTTATGAAAGTGCTTTCATTGTGTGTGGTTCCCAACTGTTAAGAATCAATCAAGCCATACGGATTAG
CONSENSUS	LG-IV	Chr04	7985430	56.8613	ATTTTTCTAATACCAATTCAATATTAAAAAAATAATATTTCCCCATATATTTTAGTTTTATAATTAATAATTAATACTTAATGTGATAGAAAGAGAGGAGCTTATTTTATAAAATGTATTTATGATTTATTAGTTTAGGCTATTAGGTTAGGGGTGGTGTCTATCCTGTAAACTCTCGTGCGTGCAAGCTCAATGTGGACG
CONSENSUS	LG-IV	Chr04	8035430	57.6509	AAACTATTAAAAATAAAAGACAAGATAACAAATGCAATCTTCATTTGATAGAATAATTTAGGATGATAATATCTTCCATTTAGCATAACTAGTTTCTTACCATAAATCTATGTTGACCAGTTAGGGTTTTTTAATGATAATATTGGGTGACAACTTATTTTTTTATTTTTATTCCATTTTCAAACAAGCCTTTGTTTTTAT
CONSENSUS	LG-IV	Chr04	8045430	57.6509	ATCCAATAAGAAATAACATGAAAGAAACCAAAGCTTTTTTAACAACAGAAATTATGGTAAATAGATATAAATTATGAAATAACTTCTGGCTTCATGAAAAATTGTTAGTAGGATTATTAATGAAATCTCTCATTTGAAGGTTTTTCTTAATGGTAATAGAGTTTACAAGAATGAATGATATAAGGAGAACATGACCAAAGA
CONSENSUS	LG-IV	Chr04	8065430	57.7416	GTTAATGTGGTTTGACTCAGGTTTTTTTTATTTGCTTTATAAAAAAATATTATTTTTTCAATTTCATTCTGCAACATTAAATTGTTTGTAATTGAGTTTTATGATTTTATTCAATTTTTTTTTGGCGATGTTACCCCGTTGTCATGAGCAAGTCATATATTTGGCACACTAACTTGGATGGGCTCGGATCAATTTTTTTAA
CONSENSUS	LG-IV	Chr04	8105430	58.1305	AAATTGGATATTTTAGAGGTTGAAGTTATCTTCATTTGGGTGTAAATGAATGTAATGGTTGTTGTAACTTTGGTTATTGCAGTGATCATGGTCTGGGAACTGCGGTTTGTCAGGATTCACAGTTTGTGACGTATCAAGATCCAGTTGGGGCTGTTTCTTCAGTGGAGAGTAAAGCTTCTCTTATAAATCCATTTGAATCAG
CONSENSUS	LG-IV	Chr04	8135430	58.2826	ACTAACCTCCCTCACCACCCAAAAAATAATTTCCCTGGTTTTCTTTTCCATGCTTTTCTTTAGAAGTAATTTATTTATATGCTATATCTGAAATATATATTTACTTTGCAGGGCTTGCGAACCATTGAGATCCTTGCTGATGCTTTGCCCAAGATTGTTCCTTATGTTTTGATCAATCACCGAGAGGTACGCTTTAGACTC
CONSENSUS	LG-IV	Chr04	8165430	58.5204	CTTCGGGAAACGGTAAAGTCTCAACTGGATAATTTTGGATCCAAAGAGGAAACAAATCAAACAAAGCCAATATATTTGTCGACTTATGTGCTTGTATATGCATATACGTTGGTTTGCATGCTTGAAGCAAAAGGCTTAAATAGCAATGATAAGATTAAAATCTTGATTACGGTAGACTGTAGATCCCGTTTAAACCCTCCA
CONSENSUS	LG-IV	Chr04	8225430	58.5204	ATAGGTTTTGTAAATAAACAAGTTCAATTTACTTTTCAAGCATCCAAACCGACATGACAATTATTTCTTTATATAAAAAATGGCTATATTTAGGCAAATTAACTTGACTAAGTTCAAAGCCAAAGCTTGAAGATTTTATGCATAACTATTTTTCTTTCTTTATAGAAAAGTAGTTATTGTGCTACTTAAATATGAATTGTC
CONSENSUS	LG-IV	Chr04	8255430	59.4085	AACTGAATGGCGATGTCCATGACATTTGTTATTGATTGATAGTTTTCCTTCTTTTCTTGTTGATATATCACTTTCCTGTTGATAAAACGATTTGCATTGACAGGAAACTTAATTGGGTAATCAGTTACTGTCTTTCCTTACTGTGTATTGAATGCCTTCTTGTGTTTCTTTCATATGATATGCCTAGAAAGTGTCGTCTTT
CONSENSUS	LG-IV	Chr04	8295430	59.5529	CGAAATCTTGTATTTCAACTCTGCTGTGGAATCAGCTGCTGTTCATTTGAAGATGAAAATGATGTGTTCCCAATGATCATGTGTTGCAATTTTTCCATCTGAACCCAGTTTTTCGTACTCTGTAGATTTGAGGAAACTGGTATATGCCAATGGTAACTCGAGTAAAAAATGCTCGTCTGGTGCTGACCATTTTCTTTCTTG
CONSENSUS	LG-IV	Chr04	8335430	59.8684	GAAATCTTTGCAATGTTAAATTTCCAGGATCAAGGAATTTTCAATGCAAATCATGAGGGCATTTGGTTTTTGCTGAAAGCATTTCTTGAACTCTTTACTTGTGATAGAAATGCTCAGTTCTGTTTTTTTTTTTTTTTTCATTAGGAAAAATGCCCTAGTATCTCACATCATTTGCAGCATCTATTCCTTTTTATTTCAGTT
CONSENSUS	LG-IV	Chr04	8355430	60.1796	ATCACTCTCATACATCACTCCCTAAGCCAGCTTTATCATAAAAGACATATTCATCTTATGCATATTTTTTAACTCTAACTCACCTTTAATTTTAGGTTTGCACACAGTCTTCTAGTTCACAAGGTACACTTTACCTCTACCTGCCTTTGATCCCTAAATACATTTCCTACATATCTTTTCTATATCGTAGAAAATTCCTTT
CONSENSUS	LG-IV	Chr04	8415430	60.7865	ATAATTGTTCATGGTGTGTTTGATGTCAAGGAGGTTTCAATTAAAGAGAGCATACAACCATTTCCATAAGAAATAATTGTAGACTCCATTAATCAAGACTTCTATGGTAGTAGGCTCAATGAGTCTTTCCATATTGAGTATCTCTTCCATTAATTATAGGCTTCTATCTAGGTTTTGCTGGGTTTGTTTAGTGGTCGAAAG
CONSENSUS	LG-IV	Chr04	8475430	61.2731	TCAGCAACACCGAAATGGTTGAACCAGAATTCTTGAGGTTGGATTCATGCCATGCATGATTTTTCACTATGTAGACAACATACCCTGCCCTATCACATACAGAGGAAAAAGACTATACCAAGGTGCTTTCTCAGGCTAACCATTTGTAGGGATAAAGGAAAACCACAAAATCACTGTAATGATAAGAAACTATGATTATCT
CONSENSUS	LG-IV	Chr04	8525430	61.7864	CGCTCCGTTTCTTTCTCCTCCTCTCCTTCGTGGCAGGCGCCTTCTCTCTCTCTCTCTCTCTCTACATATCTTCTGCTTCAGGTACTTCTCTCTCTACGTATATCCGTACGTATGTACATACTTGCCTTTATACGATTGCTAATAAGCAGATCTATCCTTGCTTGCTAATTGAAGTGTAGATCAGATCTAGTTTAGGTGGCT
CONSENSUS	LG-IV	Chr04	8565430	62.1109	CACCCACGCATGGCTAGAATGGCACATAAGGCGCTCACGTGCAGACAAGTGCAACACACTTATCTGACTTCTTTTTTAATAATTTTTTATTTGTTAAATTATCAAGCAACCCTAAGTGTATCTCAATATTAAAAAAAAAATTACATAAGAAAAGGATGAAAATAATAAAATGATTAAAATACAATTAAAAAAATAAAATTA
CONSENSUS	LG-IV	Chr04	8625430	62.9866	GGACATTTCTTGCTACATATACCTCGATTCATTATTCAAGAAAACAACGATTGGTTCCTTCTCTTTTGTGCTTAGAAATTACGTACCTGCGCATAAAAAAACAAATATAATTGTAATAAAGTATAGCACAAGTTGCTTTTTTGCTGTCTGATCTTGATCTTGATGAATTACCAATTATTGAAAATGGTGTTGATCATGAAT
CONSENSUS	LG-IV	Chr04	8665430	63.206	GACGTAATTTCCAAGAAGCTGGAATTGAGTTTCCGTGAACCTTCAGCCATGAGAATAAAATGTATTGCGGTATTGAGCACACGCTATATGAAAACCTTAGCATGCCGTGCCCATAAATAATTGCCTCGCAAAGACTAAAAAGACCACAATAAGTTTGAGCCAAAATTGTCAAAAAAAAAAAAAATTCACTTCATTATTTGC
CONSENSUS	LG-IV	Chr04	8705430	63.287	ATGAAGTAGATTAAAGCCTCTTACATCGAGATGAGATGAATTGCTCCAGCACTTGAAGAAGAATTTAAACATGGAAACTAATAGAATGAAACAAACATCAGGCAAAAAGAGACGAGCTATAGAGTTTCAAGCAGGTGATATGGTGATATGGTACTCCTAAAGCTAAACATTTATCGCTAACAAACCGCCTTCAAACGAGTT
CONSENSUS	LG-IV	Chr04	8825430	63.3986	TATCTGCATCTATGCATATTTATTCTCTCTCCCTCTCTCTCTAATATCTTTGCCTGCATGGGCACTTAAACACAGGTACATAGGTTCACAGATATTTGCACTTTTTACCACTTTCTCAGCAAACGACTTGTTTTAATATTGAGTAGTAATATATGCTGACCGGATTTTCTGGCAGTTTGGTCGAGGTGACCATGGACGGCT
CONSENSUS	LG-IV	Chr04	8885430	63.5233	CTCATTCTTGTTTTGTTGGAAAGATGAGACAAATGCCCAAAACTTTCATGAAAACTATCTATTCAAATTCTGACGTTAGCAATGATGTTTTGTTCAAACAAAAAGATAATGGTTGTCACCAAGTCAAGAGGTGGCCACCCACTCAATAATTAGTCATCTAATCAATAGTTCTGAATTTTAGCCTATAAAAAGAGGCATTTG
CONSENSUS	LG-IV	Chr04	8965430	64.0899	TCAAGCATCTTAAAATACATGGTTCAAATAAAAATTCATATATAATTTAAGTAACTTTTTATTAACACCAAGCAAATCAATGTTTGAATGTTTTTCTTCCTCGGTTATCCAATCATTATAAGATAAAAGATCATCTTCTACACCAAAATCATCAACTTGCTTTTTGACTTGGTTATTATTCAATTTCAGATTGCACATTAC
CONSENSUS	LG-IV	Chr04	9035430	64.3958	TACCACTAGAAAGTAGAGTTGTCAGGCTTTTTAACAGTATATTATATGAATTTTTTGGGTTGAAGTATGAAGAAATTATAGTTATTCAAAGTTTATAAAAAAAGACAGAAGTTCAGTTTGGACCGTAACATAAAATATTGTTTTGCTCCAAGTATAATTCTCTATGCGTTGTCTTGTTTATCTATTATGTGCATTATATTT
CONSENSUS	LG-IV	Chr04	9175430	65.0303	CTATATAATTGATATGCTAGATAATCTCTGGTCAATTGCTGATCCTCTATCTTATATGTAGCGAACAAAGTATACAATATAACACCCAAAACAAAAGGCATAGAGTGCATATGAAGTTTTGTAATTTCTTTTCCATTCCTTGCGAATGAAGATAGCAAGCAATAAAAATGAAAAGAAAGAAAATTATAGTCCATAAACAAA
CONSENSUS	LG-IV	Chr04	9205430	65.208	GAGCTTGACAGTGTACTTGGTGAGCGAATTACTTGAAGAGAATGAGAGAATGGCGTGGATCGTTGAAATGGTAATTTCAGTATTGCCAGTGATCAAACAAGTCAAGAAAGGGCTTCCTCTAACAAGAAAAAACCGAAAATTCGAAGAGGGCATATCCAAAGTGACGCTAAGATCACTATAAGACGAGATAACATGGCTTTT
CONSENSUS	LG-IV	Chr04	9275430	65.3538	TGCTGCTCGTTTTGCATTTAGTGGGTGAGAAACCAGAATACGAGATATCTCCCTGGATAGCTCATTAACAACTGCAGCTGTATGTCTTGCCTCGTCAGTGCTATCTAAGGCTTCAGCTTGAAGAAGTAAGCGGTTGTCCTTAAGTGGATCTGTTGCTGATATATTCCCACTCAGTTTTGGACCTTTCACCACTACTCCACA
CONSENSUS	LG-IV	Chr04	9325430	66.1315	GTATGAAATATAACCCCGAGAATGGGTAAGAATTATTAATTTTTGGAACATGAAATACAGGGGGAGCCATATGCATTATGTCCAGGCGATTGGACACCCACTCCTAGCACTGTAATCTGTATAAACTTTCCCGCACATGAACTGGCTTAGTTTTTGAAGCCAAATTTTACTCATTATTCATGAAGAAGGTGTGGATTTTTT
CONSENSUS	LG-IV	Chr04	9455430	66.3499	GATTTACGCTCATAAATAAATCTGGTATTTCGAATTTATTATGGGCTTGTATGCCCAGATAAATCCTTATACGAAGAATCTATGTAGGTTTCATGACAAGATTCACCTATCCTGAAAGGCAAAAGTATTTTCCACAACTTGTATATTGTGGTGAAAAATACTCCCAATTAAAATTGGTAAATATTAAAAAGTTTCTAAGAA
CONSENSUS	LG-IV	Chr04	9485430	66.5051	TTTCCCTTCAGTGTATGATTAATTTTGTCTAGTGGAAAATAAGATTTAGTGATTCATGTTTCTGAAGTATTTCTTGCTTCTTCTTATCCTGCTGTTTTGTTTCATGCTTGCTTATAGCATGAGTCGCACTTTGCATTTGAACTTCTGAAGTTATGGTCAAGTAGTTGGGTTTTTACATTTTTCTTGTGCTTGAACTGCTGT
CONSENSUS	LG-IV	Chr04	9585430	66.9098	AAGCTGGGTGGAAATATGTTATGAATTGCTTTAAGGATCAAACTGGTCATGCATTAACGAAAGCACAATTAAAGAATAAGTGGGACGGAATCAAAAAAGATTGGAGAATATGGAAAAAGTTGATTTCCGAAACAGGAGTAGGATGGAGTGCTGAACTGGGAACAATTGCGGCTCCTGATGAATGGTGGAAAGCTAAAAACC
CONSENSUS	LG-IV	Chr04	9635430	67.1326	TTCAAATCCTCATCTATAAAATCTTCTCTTCCTTCCCCTCATTTCTACTCAACCCTTACATTAGACAGATATAGAAGTGTGTAGAAATGGCAGGTCCCTCAAGTTATCACATAAAAAATATTTGTGTTTTCGGTGGATCCAGTCCTGGGAAGGAAATAGCTTTTTTGGAAGCAGCAAATCATCTTGGTCAGGTACTAGCTG
CONSENSUS	LG-IV	Chr04	9985430	67.717	ATTTTAAGAAAATTTCAATATTGTCTATCACAAACAAAAAAGAAAAAGCGAACTAGAGCTTCATTTGTTTTTATCCCAATACATGTGAATAGTTGTTTTCTTTTAAAAAGAAAATTAAAATTGATGGTATTTTTATTTTATAAATAAACTTATTTTGATTATAAAATTAAAATAATTAAATTAAAATATGATGATAAATAA
CONSENSUS	LG-IV	Chr04	10045430	68.318	GGAACGTTGGTATACTGAAATGGGTATACGACGCACTAAATAAAGCACAAGTTGTTTGGATGCTACTGCTAAATTTATTTCATGGTTCGAGTAGAATAAACTTGGAGGACATGACTTTGATAAAATAGATGATGTAATTGGAGACCCTGATTAAGTACCTGAAAAATAAACTAGTTCTGAAATTTTTTTTCTCTTGTTAAG
CONSENSUS	LG-IV	Chr04	10145430	68.4637	ATTGGTACAACGCAGACAATGCCGTTTTTTTCCTTTTCCATGTGCTTTCGAGTAAATTATAAACAAGTCCTTCTACTTTTGTGAAATGATTTATATAATCCTTCGAATTTTTTTGTTTTTATTTACTCTCATCAATCTTCCCATATTATCTATGTTTTTTAAATAAAATAAATTAAAAAATAACATGAAATGGAAGAAAAA
CONSENSUS	LG-IV	Chr04	10185430	68.877	TTTTATTTTTTCCTTAGTAAAGAAGAAGTTCTTCCGTGAAACCAGGAGAATTTCAGTTTTGAAGAGAGAGAGAGAGGGTGAGAGGAGATCCGACCTTCGGGAGGAACCGGACCGTATTTAAAGAGAGGGAGAGTGTGTACAGTTGTGCAGAGAAGAAGCCCTAGGCCCTAGGAGATGATCATATGATTTGATATTCAGAGA
CONSENSUS	LG-IV	Chr04	10235430	69.3865	TGGCTTAACTGATTTATGAAACAAAAAGAGAAATAGTTAGTCTAAAAAGACAATATTTTTCATAATATTGATGTATCACCTTAAGAGAGGCTATAAGTGCATATCACAAAGCTTGATGTGAGTAGGAACATGAGAAAAATAGCTTTTTAGAGTTGAATTAATGGTTTTGTTTATTAAAACACACAATCATCATTATCTCTA
CONSENSUS	LG-IV	Chr04	10285430	69.6863	ATAACAAACTCTATAGATCTAGGTCTAATTTGGTTTTGAATCCCACAACTATTTAGAACCTACTACCAAATACTTTTGATCATAGTTGCAATCAATAGACAAATGTTCTCTTGATCTATTTTATTGTATTGCTATACAACATGAAGGATCAATTTATTAGTCAACAATGAGATAAATCCAAGTTTAAGAATATACAAGGAC
CONSENSUS	LG-IV	Chr04	10335430	69.8676	ATCTTCTCTATCTTGACTTTAACATTGTTTCATCTGCCTGTTTCTCACATTTGATTCTTATATAACACCATAGTATCTGTTGGTGGAAACTTCATCATATTGTTCTGCAGCCAGTCCTTACATGTCCTCCCCCCACACTAAAGATATGAATGAATAATGAATCCTTAACATTCAAGGACATTCCTATCCTATATCCACCAA
CONSENSUS	LG-IV	Chr04	10545430	70.0479	TTTAATTTTCCAACATGTGTTTTGCATATGAATATGCGTCGTGAGTGTGTTCAATATGTTCTCAAAAAATATAATAGGAGCGTTTTTATAAAAAAAAATAAAAGATATAAAAATAATGAAGAGTTATTTTGATGAATTATGGTTTAGTTTTTCAAAAGAAATGTTATTGTTAAACATGAACTTGAATTAGTGAGTTGAAGG
CONSENSUS	LG-IV	Chr04	10635430	70.1129	TTGAATTTAAAACAATAATTGAAGTTTACATAATTTAAAAAAATACATAGAAAATAACATACATTGTATAGTTTCACAAGGTTTTTTGTTATGGCCCCTTTGACTGTATATGCCATATCTATTTAGTGAGTGCCTTTCTCTAACATCAATCTTATTATATAGACGAGTGGATTTCATTTGACCCTTATCCATTTGACATCT
CONSENSUS	LG-IV	Chr04	10685430	70.2431	ATACACTCTTTTATAGCTAAAAGGGTTGAGAATAAGCTAAAAGTGCAACCAACTAAGTTAGAGAAAGGGTTTATAATTAGTACTCCACTTAGGGATGTTGTGTGTGTGGATTATATGTATAAAGATCTTAGGGTAAACATGGAGGGACTGAACATAGAGGTAAATTTAATGCCTATAAAGTTGTATGATCTTGATTTAATT
CONSENSUS	LG-IV	Chr04	10785430	70.4945	CACAGGAGGGTCCCTAGGGCTGTGTTCACATCATGTATGTTATGATTCCAATACCAACCAGCTCTCTCTTGTACAATCCTGTAATCTGCACCCACACACGTATATAATCTGACAATATCTACTTGTGATACAAGTGCAAACCACATGAGTCTACCGCTTTGCTATGATGCTCCTAATGTAATATCTGCAGAAGTGCAGATT
CONSENSUS	LG-IV	Chr04	10895430	70.825	TCATTGAATTGACATGTAGGGTTTTTATGGCCTTCACAACTTTTTAAGTATAGGTAAATGATTAAATTATCATTGGAATTAAAATTTCTTTAACCGGTGTTCGAAGGTTTTTTTGTATTTTCATCATGGTTTTTTGTTGTAATTAGGTTGACTAAGAGACAATTTAGTATTTTAATAAATATAAAATATTTTTTAAAAATG
CONSENSUS	LG-IV	Chr04	10985430	71.3443	CTGTATTTTTAAGTATTTTTTGTTTAAAAATATATTAAATTTATTTAAAAATATATGAAAATAATATTATTATTTTTTATGTCACCCTTAGTCCCACACAAGTGAAATAAGAAATAGAGAAAAACAAAAGGTATCCAGGCAGCAAGACTTTGAGATCCTGTAACTTGGACTTCGTAAACAAGCAGAGTAGTCAAATTATGC
CONSENSUS	LG-IV	Chr04	11085430	71.7143	AAAAATAATAAAAATGAGAGACTCTTATTTGAACTATTGGGCTACAATTAAGTCCGATCCACAATTGATATTAACATTCATTCGGCCCACCAAAGCCCAGATCTCAAGTGACCCTATCTGTGAAATTGAAAACCAATCGGGTCAAAAAGAAAAAACCCAAAGAAACGAAACCCTAATGAGATCAGCCGCTGCTATATAAAT
CONSENSUS	LG-IV	Chr04	11135430	71.8049	AATTGTGATGCAGTTTCTATACAGGGATTAGCAAGACAAAATTTTGAGTAGGGTAAATTCCGTCAAAATTTCATTAAATTCATTAATATATATAATTAATTTGATATAAAAATAATATGAAATATGGCATGGATGTTGTCGAAGAAAAAAATTATATAATGAAAAATCTAATAACACTGTGGATGCAAACTATAATCGTAT
CONSENSUS	LG-IV	Chr04	11255430	71.9652	TTGTATATGAACATCTACCATAGGTGTTGTTTAAATATTAAACGATGGAGTTATGGTACAAAGAAGAAGGAAATGAGTGGGGATTCAAACATGGAGTAAACAAGGAGGTTGAGAGTGAGAAGTCTAATTATATACTCAAGAACTTATAGGCCATTAAATGTTGACTTGTAGCCCAAGGGCTAGCTAGATAATATACTCCCA
CONSENSUS	LG-IV	Chr04	11335430	72.1506	AACCCAGGTGGAAGAAATAAGACTTTGTAATAATTTTAACTACTATTAATTGCAAGAAGAGAATAGACACTAAAAAATTTCCCCTCCCTAATGCCTCAATATTCTGATATCAAGGACACCGTGAAAGCTAAAGGATTTTATGCTTTAACTAGCAAATTAATTATCAAAATGTTCAAAAAATGGACAATCATAATGTGGTCA
CONSENSUS	LG-IV	Chr04	11475430	72.5561	ACTATCTCAGAAGTAAAGCCATGGAAATCCTGGAATCACCAGATACCTTACCTCTTACTTGTCTTATTGAAGAGCTTAACTTCCCTGAAACCTCCACTGATTTAATGTATGCCCAAAACCTCTTGAATTACCTTAAAAACAATTACCTTACGTCCTTCTGTTTTTGCCTTGTTTCTTTCTATAAGACTTGCGGCTCTGAAT
CONSENSUS	LG-IV	Chr04	11505430	73.1339	ATCAACTGCGAACAATAATAAACATGCATGATTAATGCCTTTAAACTACCCATAAAAAATGAAGAACTAGTTAAAAAAAAAAAACAAAAAAACAGTAGAAATGAAGTCACAAGGTTGGACCTGACTAGGATCAAGGATTTCTTCTCATTGACATCGTCGAAGCAGTTTCCAACAACATATATATAGAAAACACTCGAAACC
CONSENSUS	LG-IV	Chr04	11535430	73.3287	TTAGAATAAATAATATAAAATTATATAAATTAATAGTAAAAAAAACCAATTATGCAAATAAAATTGTATGAAACATTAAAAATATAAAAATAAAGTTAAATAATATTCATCCAAATATTCATTACAAATTTAATGTATTTTTTAAAAAAATAAACTAGAACAATGGTAGAGCTAGAGGAGGAGGAGGCTGGTCGTTCCTGG
CONSENSUS	LG-IV	Chr04	11615430	73.6038	TCAAGGTGCATTTTCTCATCAGTTTGAAGTGTAGTAAGCAACATTGACACAGACAATTCATTGTGATTCAATTACTAACATATATGAAACAGAAAAGGACATCAACTATAGCTTGAGATATTATACTGAAACTCTCATGTGCTCATGCATTTAGGTTGGGAGGCATGTGAAAGGAATGGTCATTCATTTTCATCCATACAC
CONSENSUS	LG-IV	Chr04	11785430	73.7572	AAAGGTAGACGAATGACCACCCATTTTTTTCATTGCATGTATTAGATATATCTAACAAGAATATCTATACACATCTTGGTAAGAAAAATAAAAAAATCATAAAATATAAGAATTTCATAATATCATTATCTCTAAAAAAAAAAAATATATTAAAATAATATAATTACCATGTCAATATTGGGGTAATAAAACTTATATAAT
CONSENSUS	LG-IV	Chr04	11925430	73.8385	CTTCTTCACCTGTCCTCTGCGCGTCCAAGGGAAGAAGAAGACTTATGGTATTGTTCAAAACGACACCGTTTACTTCTTTCTTCTTTCTTTTTTTTCTAGTGAAATGCATGAAACGTCGTCGTTTTTACCAAAACGCGCCATTTCATTTAAACCGAAATTGGCACCAAAACACGTCAGATTCCAAATCAGTCCTTCAATTTG
CONSENSUS	LG-IV	Chr04	12035430	73.9198	AATAACATGAGGGGGAAGGGAAGTTTACCTGGCGCGGGGGAAGCGGTGGCGCTGGTGCTACTGCTGCTGCGAAGGCGGTGCTGTGGCGGAGGCCGGTGGCGGTGTCAAGCGGCGCTGCGGTTCCAACGACAGCTCCAAGCGGTGCTACTGTCTCCCACGGTGCAGCGACATTCTTCCCGGCTGTTCTTGCGTTTTCTCACG
CONSENSUS	LG-IV	Chr04	13935430	74.0825	TATTCACCAGACTGACCCAAACAAGAAGCCGGTACATGAGGTTGTGACCCAGCGGTGGAAGGGACTTGTTCCTTTTCTCTGCACCAGGGTTCAAGCCTTACTGTGCACGTCTGTCATCCCGGTAGTGTCTTACATGCTCACTGGGCTTGCAAGATGTTCAGTGGGTCCGGGGATTAGTTGTGGTACGCATAAGCTAACCCG
CONSENSUS	LG-IV	Chr04	14475430	74.41	TCTATTTTTGGTTGGGTTAACCTGAAATTCCATCTGGTGATTCGCTTTGACCAGAACCTAAAAAATGTTCTTCCTGATAGCAGGGTTTGAACCTTTTTTTTTCTTTTGAGAATTTTCTAATGGTGGGGTTCTTCTTACTTTTCTTCCAATACTAAAATAATGTTGGTGGCTCGGTCAACTTGAAATCCCATCTGGCGATCT
CONSENSUS	LG-IV	Chr04	14545430	74.695	CTAGTCGATCTAGCGAATCCTAAGACAACTCAGACAACCCGTAGAAAATAGTTTGATTTAAAATAAATAGTTAAGATGATATTTTTTATAAATATTAAGATAACAACATATTGAATTGATTCAAGTCAACTCAGATTGTCAATCTGCATGTTGGGTCATGAAACCATGCCAGGTTATAAAAAACAAATCAAAACAAATTAT
CONSENSUS	LG-IV	Chr04	14725430	74.7945	GCATTGTTAGCCAAAATAGTCAGGTATTGTGCTTCCTTTCATGGTCTTTCTCATCATATCCACTATGTTATATTCTGCTAACAGAACTTTCCATCTTACAATTTTACTTGATAAATAAGGCTTGTCACATATATATCTCAAAGGATCAACCTTGGAGATCAACCACGTAGTATGATACAACATATAATGTCGTGATCTTTT
CONSENSUS	LG-IV	Chr04	14825430	74.8883	GACTGACATATTTAATTTGATTAGCCAACCTAGTTAGGGCTAGTGGCATCAATGAGGTTGATGACTGACATATTTAATTTGACTAGCTGTCTGGATTTGAGCTAGTTGTGTCAATGTAATTGACTGTTGGAATATTTAATTGACTAATCATCCAGAGTTTAGCTAGTGGCGTCAATGTAATTGACTACTAGGATATTTAAT
CONSENSUS	LG-IV	Chr04	14855430	75.0884	TTAACTCTTGATCATCAACATCAATAAAAATATTCTCAGTTAAACAAAAATCTAGATTTTCTAAGTATAGACGAGCAACTCGATATGCATACTAACTCATCAATTTGAAAGACATCGTCTACCACATTTAATTCATCGTTATCTTCTTGAACAACTTGAACACGATCTCTAGGTTTGGTTTTCACTATGAACAACTAATCA
CONSENSUS	LG-IV	Chr04	14975430	75.5952	ACATCACCCTTTTATATATATATATATATATATATATATATATATATATATATATATATATATATATATTCAGTGCTTTTAGCGCCGTGCAATCAAAATCAAGCACCAACCTCCAAGCTAATTGCACTTTTGAAGAGCAAAGAGCACATGTAATGCTGCCAAGTACAATGAAAGTTAAAAGGATATTTGGAATTGGCCTAC
CONSENSUS	LG-IV	Chr04	15025430	75.6933	ATAAAATTAATCAATAAAAAGAGGCTTGAAAAAATTAAACAACAGTTAAGCTTGGGTATGACTCGTATGACTGCTAAATCTTGCAAGTTGCATCATGTGAACAGGATGCTAGCTAAAAAAATTGCTTTCAAGGGTAATTTGGTCATTGAAATGTGCTTCAGAAATAATAAATAAAAAAACAATCGAACCACTAAAACTAAG
CONSENSUS	LG-IV	Chr04	15105430	75.8989	TTGTTTACTTTGCCAGCCTTAGGAGTGAAGACCCTCTCAAATCACCTTCTTGCTGCAGCAAGAACATTCAAAATGCTACAAAGGGAACCATTTCTCATCAGGTGTTGTGCCATCATAGACTCTGCAAAGGTACTTAAGGCAGGTAAGGTTAAAGCCATCTATACTGTGGATAAATCATGGGAAGAAGATGTTCTAAACTGT
CONSENSUS	LG-IV	Chr04	15145430	76.048	AGATTAGTTAGGTAAATATTAATTACTAGAGGTTTTTGCATGACTCATCAAGAATCCCTGCTGCTGCTGAAGCACAATTTACTCCACTCAGAACGCTTTCTGCTGCTGAGAAAGTGATTGCGAGGGCTGGAAGAGAAGGCAGGCCAAGCAACTCCCCTACAAAATCTACGAGAGAAGAAGCAATATTTCACGTGCATGGTA
CONSENSUS	LG-IV	Chr04	15205430	76.4378	AGAAAAGCAAAATAGCATTAGGAAAGAATGATTTGATACTGAAATAAACAAAGTCTCCTCTTGATCCTACCTAGTCCTGTAAACAATTCTGTTTAGAATTTAGATCAATAATCAATTACAGTTCTTCAAGTCTTGGATTGTCTTCATTTCCATAACAAAATCACAAGACTTAAGAATTCATGGTAGATTAGATCCAGTTTG
CONSENSUS	LG-IV	Chr04	15235430	76.8445	TGACATGGCACATGTACCAGAAGTGCCTCTGATTTGGTGCCGATATGCAATTCTTTTTTCTTTTTTTCCTCTCTATCCTCCTCGAATTCAACGTCAACCCCTTAAAAATCTCTAATCAACCTCTTCAATTTCTTTTTCCTTCACATTTGGTCCATGTCTTTTGGATTACTATTTTATTTTATTTTGAATGAGCTATAAAAT
CONSENSUS	LG-IV	Chr04	15325430	77.345	CTCGAAGGCGCACTTGAAAGGAGATAAGGGCTTGAAAGCGCCCTTGAAAGGAGATAAAGGCTTGAAAGCGCCCTAAAAAATGATGATCAAAGGCTCGAAGGCACATTTGAAAGGAGATAAGGGCTTGAAAGCGCCCTAAAAATGATGATCAAAGGCTCGAAGGCGCATTTGAAGGAGATAAGGCTCGAAAGCGCACTTGAA
CONSENSUS	LG-IV	Chr04	15365430	77.5105	CCAATAAGGTTAGACTTACTCAAATTTAATAGCTTTTCACTCAAATGTCAAAACCAATGTCATATAATCACAGTTTCAAAAGTGTATAAAATAACAGTAATCAGAAAACAGGAAAAAGAACTACCTTCCATTGGGGAGTAGACTCGCCAGTGAGAATGGCTTCATTCAGAATGGCACTTCCAGCTAAAAGAAGCATGTCTG
CONSENSUS	LG-IV	Chr04	15445430	77.5708	GTCAACTCAGGTTAACCTCCCAAACCGCAACTTGGGTCATGAAATGAAGATAACTCTATTGAAAATAAATCAAAATAAATTACGAAACTCAATTAACAATCAAGTTATTGTCAAGGGATAAAAAAAAAAAGAAATCAATTTAAAAAAGGATGCAATAAAAAATTACGGATCAATTCGTAAAACTCATGACTTGGTTCATGA
CONSENSUS	LG-IV	Chr04	15515430	77.7844	CGGTGGAGAGTGAGAGAGAGAAAGACAGAGAGAAGGTGGCAGACTTTGGACCTAATTTTCTTCTCCCTCAGGGAATGAAATTCACTTCTATTTATAGGCGGTGGAAGTGGGGAATCTTGTCTACACTGGAGAAAAATTACAACTCTTGATTCAGTTGGGAAGGATCCCAACCGTTGGTTTAAAGTAGGCATCCTAAGTTGT
CONSENSUS	LG-IV	Chr04	15565430	77.954	ACTTTATTGTACAATAAGACTCAATTAAGAAATGTTTAATATTTTGAAGATCCAATTGAAGAAACCCTTAGCTTCTATGCATGGTTGAGAATTTATGAATTGTTGAGGGATTAATTTGAGATTTGCCTTTATTTTTTATATTCTTCACTTTTATTTTTTTTTCTTCTTATTTACATATTTATATATAAGAATTTATCTTAC
CONSENSUS	LG-IV	Chr04	15755430	78.0723	ATGAGACAACCACACTTAAGGACCTCGATCTAAACTTCGTATTTCGCCTGGAACGGTCATGGTTTAATGAACTCATAAGGTAGATTCCACAGCATTGCAATTTTTTTTTTAAGTTTCGTGTCCTTTTTCTTGTTCTCTGGTGGGGCATTAATCTTGCCAAGTTAAAATATGTTTGTCTTCTGTTCTTTCTTTCTCAGACAA
CONSENSUS	LG-IV	Chr04	15785430	78.701	GATGATGCGGCTTTTTCATTTAAGTTGCTAATGTCATTTGATTTTGCATTCATCTTACATATAGTGAAGAATGTTATGAGAATTACTGATGTGCTTTGCCAAGCTCTACAACAAAAATCTCAAGACATTTTAAATGCTATGCATTTGGTGACTATCACAAAGACTTTAATTCAGAAGTTAAGAGATGATGGTTGGGAAACT
CONSENSUS	LG-IV	Chr04	15815430	79.0428	GGTTAAGTTTTTATTTGTTGGTCTCGTCTAAGGTTCAAGGTAGATCTCTATTCGTGAGGAAGTCTCTACCTTATCCTATTAAATCCTAACCATTATAAGGTCTAAATTTTAGCATTGTATTTGTTATATATATGAGGGTATACTCTATTATCTAGTTTTACACCCTCAAATATTAAATTCTACAACTAAACCCTAATATTT
CONSENSUS	LG-IV	Chr04	15855430	79.468	AAATGCTTCAACTGTCAGTCAGCTAAGTTCGAGAAAAGGTAACTTTTGATTCCAACACTTGAAAACATAGGCAAGGTCTCACCCCATTGACGAGTCTGTCATGTTGAGAAAACTGCAGTGGGCAAGATTTTGATGGGCTGAAAATGATCTCATGCTTATACTGTGAAGATTCTTTTTTGCTGGGTGCTAAGATATGAAACC
CONSENSUS	LG-IV	Chr04	15895430	79.9028	GAATAATATTTCTAAAATAAATGGCAACTATTTCTCTTCTATTGTATTCAATCAATTTAATTTATGTTTCTATTTCTATTATTTTTTGCTTGAATAAAAAAATTATTTTTATAAACAAATTTAGAAAACACAATTGGATAAATATCTCGGTTTACAAGATTAAATATCTTGATGTACATCTGTCTGTTAGTTTTTTCAATT
CONSENSUS	LG-IV	Chr04	15945430	80.2467	TTATAAAAGGTATTGGATGGTAATCACTGATAGGCATTTTGAAACCACATCTGATGGGAAAATTAGATTAGATACATCTGACAAGACAGTGGTATTTATATTAATTGGTGAAAGTCACTAAAGATGAGAAATCTTGGTGACAGAACACTACATGCACACTCAAAGTTGCAGTGTTCGGTTCTCGTGAGTCAGGACCCAGTA
CONSENSUS	LG-IV	Chr04	16025430	80.6582	ATAAAGTTTGTAAAATCATTTTAGTTGTTTAAGTAGTCTTTAGCAGTGACATAATTCTTAGTAAGGTGAGTATATAACACTTTGTTACAAATTAAAGATTGTTCCTTTTGGTGGGAATAACGTGCGAGAGTTAGGGTTTATGCAATCTCATGTATGTTGTGCCTTGGTTTTTTTTTTTTGTGATAGAGAGCATGCAAACAA
CONSENSUS	LG-IV	Chr04	16065430	80.8114	TGAGTCAATATAAGGACATAAATAATTATTATCATAGTTTAAAACCTGACTCGAGAGTCGACTAGGGGTAAGGCCTAGGTCATGTGTTAGGAGGATCAAACCAAGTTGACTTGGGTCAACATAAAATAAAAGTAATTATTATCATAGTGTTAAAACTTGATTAGAGGATCAACTCAAGGCAAGGCCCCAGTCATGTATCAG
CONSENSUS	LG-IV	Chr04	16135430	81.0786	TCTTTTTGATTGAGTTGGCATGAAGTGGGAAATAGTTAGTTGTAAGAATTCATCAACAATTATATTCATTTTCACTATAAGAGTTGAAGATCAAATTCAATCTCTTATATCACGAGCCATTTCTCTATAGTGCTTCATTGATTCTCAGTTCACCAGAAATCAGCTCAACTCTTCCACGCACTACGCTTTTCTTCTATCGAT
CONSENSUS	LG-IV	Chr04	16165430	81.3052	AACGAAAATTACTAATATAGTAATTATTAGTCTTTATTATTAATATTACATGACGAGCCAGGGCCCATCTTTTCCAATTTAATTATTTTTCTATAAATAAATTATTGTTCTCACGGGGAACATTTTTGTCACGTGATGAAAACACCACTGGCAAGTGTTCGAGTAAAACACTAAAACCAGTACCAATGACAAAAAAAAAAA
CONSENSUS	LG-IV	Chr04	16215430	81.81	CTAGCTTTTTAATAAATCGAATCAGTTTTTGCTCGGGAGTTGACTCTCAACACGCCCTCTCAACGGCAATTCTCTAGTGATGTTAACTATATATGTTGGTGATCACGACATCACAGATCAACTACAGTATGTCTCCAACAATATTGGTTCAGAAGTAGTCTTCCAGTGTAGCAAGAGACAGCCAACAGCTCATTGTTAACC
CONSENSUS	LG-IV	Chr04	16245430	82.0161	TCCCTGTGAAACGAGCATGGTATTGGAACTTTTTGGGAGTTAATGGGTTTTTGCCTGATGCTTTTTCCAAAAAGAACATAAAACGGTGCTAATTTCATTGGTCTTATGACTTGCTTGAATTCTAAGAAACCTCTCCAGTTTCATTTATCTGTTTTTGCCAATCTTTCCTGCCCAGAGTTTGGAGTTAATGCAAATTGCAAG
CONSENSUS	LG-IV	Chr04	16275430	82.476	CAAATAAGTTTTTTTTATTTTTAATTGATGTTGATTATATGTTTTGGTGGCATGATTATTTTAAAATTTTATGTTCAGACTATCCGGTTAATATGTTTTGGTAGCATGATTATTTTAAAATTGTTATAAAGTAATAATTTTGAATGAATTTCAGCTTGAGCAATATGTTAAGAGTGTGCGGTTTAAGTCTGAACATCCAGT
CONSENSUS	LG-IV	Chr04	16305430	82.6277	TAGAAACGGGGCTACAAATGGAGAACAAAAATCCGTATTTTTACTATTTTCTTCCGTGATATGACAGGGACAAGATTACAACATGAGAAGGAGAGAGTGAGATTATCAGAACAGAAAATGACAGAGAGAGTGAGAGGATGCATCCCTCAAATTCATTATTCAGACAGTTTACACAGGAATAAAGGGAACTTAGACAACTTT
CONSENSUS	LG-IV	Chr04	16335430	83.036	TACTTGTAATCTAATGGAAGTTGTAAATCAACCTCCAAAACCCGGATAGACATAACAGGTTTCTCAATTCGTGGTCGCTCCAAGTGTAAATACTCTCACGACCATAGTTTTATGGCAAAAAAACTTACAACAATTAGTAAATATATATATATATATATATATAAAATACAAAAATAACAAACTTATTACATTTATTTTACC
CONSENSUS	LG-IV	Chr04	16425430	83.5113	GACGTGTGTGCAGGCAATTTGTTTTTAAAAATAACACGTGTCTAAACTTGGTTCATGCTGGTTGAAGATGCTTTACGTTTCTCTAATTTAGATACATTGAATGTACACATTTTTTTTATGAATACCGCGACAGTAAATTAATATTTTTTTTCTTTAATCCACCAAAACAAAACAAAAATAAATAATTTTGAGCGGTGTAAA
CONSENSUS	LG-IV	Chr04	16495430	83.6655	ACCATGGTTTAAGCTATAAATAAAGTGAAGGGTAACTTTATAGAAAGGAAAAGAGGTGATGGGTCAATGAAATGGATAAAGGTGGTCATATCCTAGTGATTAGTGAACAAGTGGTTAAAAACCCAAGAATACAAGTCTTTGCTTTCTCAAGTTTTACTTATATAGTCACATTCTTACCATTAAACAGAGAATTTACACCAT
CONSENSUS	LG-IV	Chr04	16565430	83.8718	TTCTTTCCCTCCTTTTCCTCTCCTAAAGGAACCATTTCTCGTGTCTCAGAGAAATTAGTATTGAAGAGCAAGTGGATCATCTGCTGAAGCAAGCAATGAGTGTAGATAATCTTTGCAACATGTATGAGGGTTGGACACCATGGATTTGAACTTCTGAAGTCTGCCTAAAAGCAGTCAAAATTCTAATGTGATGCGGTCGGG
CONSENSUS	LG-IV	Chr04	16595430	84.4272	ACTATGAATCTATAGAAAATTTTGCAGTATGAATGAATAAACGGCCGTTTTTATTTAATTTGTTTGCAAAGGCGTTTAGTATTTACACGCTAGTGTGTGTGTATATATATTATATTTTGGGAAAATATTTTTGGATTTTCTTTCTAGAACATGGACTCACGGGTAATCAAGAAAGAATCATTACATGCAAACTACTTTCAC
CONSENSUS	LG-IV	Chr04	16715430	85.0629	AAAACAGTTGCTATCACTAAATTATAAGGCAAATAGTCAAATTTTGGACTTGCAGGATTGACACCGCGTCTCCTCATTGCGGAACCTATCCTCATGGCAGAATCATAAACCTCTTCTATGAGAAATTCATCCATGTATCTATATATCTATAATATATTACAGTGACCAAGTTAATTAATGATCAATGAAATAGTACCTTGG
CONSENSUS	LG-IV	Chr04	16755430	85.8352	TCAATATACCCCACGTCCATTCATCAAAGAAAGCAAGGCTAAGTTCTATTTTAGTCCTTACACTTCAGGATTGTCCCATTTCAGCTCCTATGGTTTCGATTTTCTCTGCATCAACCCTAAAGTCTTTGAAAAAATTTCATTCGCGGGCCCACCTCTTAAAAAAAGAATATCTGCCAAGATCATAACTCTTATGAGAGCTTG
CONSENSUS	LG-IV	Chr04	16805430	86.2668	TTAATTAGCAATTTCCAACAGAAATTAGGCAACATTTTCACCCATAACTTGCACAAAATACGCTGAATTTAATATAACTAGGTAGAAACACAGTCAGGTACCACCAGAATTTTATTTTCTTGTCACTGATGCAATTATCCAGACACTGGTATTGACTTATATATTGATTGATATAAGTAAAGGCCATTGCTCCACAATTTT
CONSENSUS	LG-IV	Chr04	16845430	86.6016	AAAAAATTGTATAATATAATCACATTATTAATTATAAACCTATAGTATTATCTTTTTTTATCATGAGTTATATTACTATCTTAAAACTCATACAAAAAAGGGTAAAATTTATTAAAAGCGACCTGTCCTCATCGTAACTCAGATCAATTGTTCAAGTAGCCCAAAAAATTAGAAATTCTTTGATGAAAATTTTAAACCCGC
CONSENSUS	LG-IV	Chr04	16975430	87.111	TGGAACAACTTTAGTTCACCGACACACAAGCGAAAAAAATTATATAAGTTTCTAACTAGTATCATAAAATGAATTTGTTTGGCTTGGCTTGGCTTGGCAATAATTTATTTTTTATTCTAAAAATAGTATTATGTCAATAATTTTATTGGTGATGTTCTAAAATTTAATATATTTAAGAAACAAGTTATTTGGTATTTGAAT
CONSENSUS	LG-IV	Chr04	17005430	87.4723	GTTATTCGATTTAGTTTATATTGATTCAATTTAAGGTTTCATCTCTTAATCCTTGGTGATTAGTGCCAGATCAATAACTAGGTGCTAGATCTGTTCCGTTTTGGATAATTTAATGCGTTTGGTCGTGAATTTCTTGACGAAGAATCGGATCCGAGATTGTGCGACTTGATTTAATTGATCTGGTTCTTGTTTTGCTTAGTG
CONSENSUS	LG-IV	Chr04	17045430	87.9462	TACATCACTCCCCTCATTAAGCATGCCTGTACTTGCATAATCAGGTGATACATATCTGAAGCAGATGACAATAAAGAGAGGTGTAAGTGAAAAGTGAACACATGAAAGTCATCCACATTTAAGTTAATTTGAAATTTATAGCTTTAATATTTGAAAAGATACGCACCCAAATGTCCCCATAACACGTGTGGTCACATAGCT
CONSENSUS	LG-IV	Chr04	17145430	88.7547	GAAGGAGTCCAAATATAAAGTTGTGTCGGAAATATTCTAATATTGTGCAAAGCGTATATTATGGATGTTTTAAAAAGGAGAATCAACATATAAATAAATTTAATATGATTAATGATTCGAATAATTATCTACTTTTATAATTTCGTAAATTGTACTATAACCAAAAGAAGTATAAATTATAAAGTGAATAACTCCTGTTGG
CONSENSUS	LG-IV	Chr04	17195430	88.8765	GCTACCACGCTCGAGCCCATATTCCTTGGGTATATATCCGTGCGAGAAACACCCATTTCTAAAAATTTTCGAGTAAAATTCTATCTTGCACCATTTACTTGATTTAAAGCCTTTAAATCAAATAAGTGGGGTCATGATAGAATTTTACTGACAAATATTTATTGTTATTTTTAATTAATTATAAAGATAAGTTTCAAATTG
CONSENSUS	LG-IV	Chr04	17225430	89.0142	TATATCACATTGTCAAGTATATATGTGAGCAAAGGGCCAACAATCCAGTATTTTAGGACATGTTGAAAAATTAACCAGCTTGATTTCACTTCTCATTAGCAATTTCAAAATATAAACAATGCCATCAACGAGTGTGTGTGTGTGTGTGTGTGTGTGTGTGTGTGTGTGTGTGTGACACATATATAGAAGAGATGAACTCTA
CONSENSUS	LG-IV	Chr04	17255430	89.6403	CATCTCACAAGACACACATATACCTACACTCAGCACGTAGCTTAGCTCAAAGATGTTGGGTCTAGCATCTCGCCAGACCCACATGTACTCATTGAGCCTAAAAATGCTAGTTCTGACATCTCATCAAACCCACATGTATTAAGAATCTATACGTAGATGAGCCCAAGAATGCTGGTTTTGACATCTCGTCAAAACCACATG
CONSENSUS	LG-IV	Chr04	17365430	90.0828	AGAGGCATAATAAACACACCAAGACTGGAATCATACCTCCACAAATCCATCTCCAAAGTTAATACCATTTCCGAAATACGTGTGCGCAAGGTGCCGGTTCAGGGAAGCCGAGTTGAACTGCGTCAACACAAAAATCTTGTTTATTCCACTATTGATGCAGTTGCTCATCGGGATGTCTATAAGCCTATAGCACCCTCCAAC
CONSENSUS	LG-IV	Chr04	17395430	90.3964	GGTAAGATTGACAAATGGATAAGGAGTTTTTTGGACTTCGTAGTGGTAAATATTTTTTACTCGAAAATATTTTAAAATAATATTTTTTAAAAAAATTATTATCAACATCAACATATTAAAACGATTCAAAAATATAAAAAAATTAATTTTAAACAAATTTTCTTTAAAAACTTTTCATGAAATGCGCTTTGAATGTAATTC
CONSENSUS	LG-IV	Chr04	17455430	90.9339	TCTTTAGACTATAATATAATATACATAAATATAAAGCTAGTACTATTACTACTACTATTATCTGCATCACTTTTGAGTTTGTTGCTATTTGGGTCTTGCCATAACTCTCTATTTGTTGCCGTTCTTGTTTAAAAGTTGCAAACCTGTTTTGTGGGTCTCTCATGGCTTCCTCTAGTGGAACATCTTCGGGATCATCTTTGA
CONSENSUS	LG-IV	Chr04	17485430	91.3417	ACAGCATTTCAAAGAGTCATGTTTAGCTTGAAAATAAACCCAAATCCAATCTGCCGAAGTCACATTATTAAACCAAACTAATCAAACCGAACATGCAGCCGCTTCGAACTTTTCTCCTTTTCCACCCACTTTTCTACAAGCATCTATTTTAAATCCCCAAAAATCTAATGAATTATAACAAAAAAAACTACCCTTTGTCAT
CONSENSUS	LG-IV	Chr04	17565430	91.5556	CACTAAATGCAGTCAGAGGTACAGATAAAATTTTTTAATTATCAAAAGAAAATCCACAAGAAACTGAAGCATACCCTGCTGGAAGTCCAACTGTCCACCTCGAACAAATGGGAAGGTGGAGTCGTAGATTGAAGCCATCGCCCACTGATGCATCAACCAGTAAATCATCCTGATGTCAGAATTGTATAGAGAAATAGATTT
CONSENSUS	LG-IV	Chr04	17615430	92.2586	AGTTTTAGACCCGTTATTTATGATCAGTCAAGCATGCTTGAGCTAAAAAACCTCATTTTCTCTTAAAATGAGTGGGAGCACCTGCAAAATATATATATCAGCGAATATTGTGATTGTTTTTGTGGTTGTGATTTGACAAAAAATATTTTACAAAAAAATATTTTTAATTGAGGTTGGTTTGGTATTTATATATATTTGGTT
CONSENSUS	LG-IV	Chr04	17625430	92.2586	AACACTCACATAGCCTCTATTCAGGTATATATTACTGCCACATTGGACATGTTGGATTATAAAAATTAAGGCATTCCACAATGGAAAACTTCTGTTTTCTGATCTGTTAATTGATATAACAATCGATTATTCGCAGTGAAAAACAGAAACGAAGCAGGGGGGGAAGGGTGTTTTTCCCAGCTACTGCCTTCTATAATATGC
CONSENSUS	LG-IV	Chr04	17665430	92.6754	TTATGCAATCGGAAGGAAAATCAAATCTAGCAAGTCAATCTCAGGAACAATTCATACAAGATGTTCATTGAATAATATGTTTCAAAAACTTGGTAAAGGAGCGATATTTCAGTATACCTGAGCTTCTGCTTCTTGTCGCATTCTGTCATAACGTTGAGCAAGATGTCGTGCATCCTCCAAAGGAGCTCCCATTACCATTGC
CONSENSUS	LG-IV	Chr04	17745430	93.1182	AATATGAGTATCAAGCATTGACTCACATGGCCTCTAAAATTATTTAGCTCTTTCACCTTCTTCGATACCTTAAGGTTTCTTTGAAACACCAGTCTTTACTTCTCTGTGATTAAAAAAAATGCAATCTTCTTAACTCTCAATCTTGTTTCTCACATACGGTCTAAACATATTGATTCTAATTATCATTTTATTCATGAGCTA
CONSENSUS	LG-IV	Chr04	17785430	93.2993	TTATAGCAGATTTGTTTTTATATCTTTGTAATTAATTACTTAGAGAAGCTATTGCCAGATATATCATGTTGCTTAATTTTATTTTATTTTTGTTAAAATATTTTACAATCATTATTTGTTAGTAACCTATCGAGGTTAGCAGGACATGATTTTTAAAGTGAAAACTGACTATATCAATTTCAGATCAAATCAGCAGAAATA
CONSENSUS	LG-IV	Chr04	17805430	93.4887	GGATATGCTCACTATATTCATGGGCGTGCAAAGTCTTGCTGCTTGATTATTCCCACCATTTTTTTTATGCAACAATGCTTCCTTAGTTATGCCTGGTATAGTTAATTAGTCTTCTTTCAATGTTATCTAACCAGATAGTCAGCCAGTAGCCTAGCACCATCACATATTTTACGCTCGTATTGTAATCAAATAGCTAAAACT
CONSENSUS	LG-IV	Chr04	17855430	93.8937	CTTTTTAATTTGTAATATTTTTTCCTTATTATTTTAATAAACTTGAAAAAACTAAAACATTAATAAGTTATTTTCCAGCTCATTTTCCATGACATAACTTAACATTGGAAAGTGTTCTCCAACTTATTTTTCATTACACTACCAAACATCAAAAAATAATTCACTTTTATGGAATTCACTTTAAAAAAAAAAACAACTTTT
CONSENSUS	LG-IV	Chr04	17895430	94.3507	TTGGTCCCTTTTATTCTTATTATGATTTTTTTTATCTTGAGTAATTTATAAAATTGGTATGCCTTTTCAATTTCATACCTCTTAAATTTTTCTTATCTTTCAAATTTGATCCTCATTTATTTAATTGCTATTTTTTTTCAAAAAAAATTTCAAATTGATTTTGTTTTATGATTTCACCCTCCTTTAGTTTTTTTTTTCTAT
CONSENSUS	LG-IV	Chr04	17975430	94.9622	GTCTTTACTCCTGGCCTCAGAAATTGCACGGGATGTTTTGGGTTAAAAGTGGAATGAGAATATCCTCCACTCCTTGATAATGATGTCGCTAGAACAACTTGCTTTTGGGACCAAGGCGTTTTCTTTCGTTTTAAGATTTCCAAGTCTTCAATTTTTCTCCCCCCTAATTTTGGTTCTTGAAAATTATTATATAAAACTACA
CONSENSUS	LG-IV	Chr04	18005430	95.2649	TGGATCATGGGATTAACCGGATGCGATGGTGGAGCTGGCAATGACGTCCCATATAGGGGCAACATCGGTGGCCTTGGCATATGCATAGGATAAGGAGCGAGGTACAGGTTCCATACATCGATGGTATAAGGAAGTGACCTCCATTAAATGGCCTCATGTATCCAAATCCATTCATAACCACTTGGCTTCCATAAAATGGCA
CONSENSUS	LG-IV	Chr04	18075430	95.5012	TTGGACTCGTATGATTATTATTTTTCACTATCTTAAGCTAATTTTGAAAGCTGGCTCTTGCATTTTATCAACAGCAATGTCAGATCTTTTTCTGCTGTATGGCATGCCGTTAGATTAACCAGTGCGGCGATAAGTGACGTGAACTTTCCGGCGAAGAGATGCTTTCCTTGTTATTTTAACATCATCTCTATAGGCCCAGCT
CONSENSUS	LG-IV	Chr04	18195430	95.9577	CACTAGATTATTGATAAAAGGTATTTTCTTACATAGAAGCTTTTTTATTTAAAAATATATTTAATTAATACTTTTTATTTATTTTTCAATGTTTTTAAAATGCATATGATAAATTTTATAAAAAAAAATTAATTAATTAATTAATTTAAATATAATTTGATCTAGCTAGCAGGCATGCTCCATTAAAGAAGGTTCAAGTGG
CONSENSUS	LG-IV	Chr04	18255430	96.2856	GATTCAGGTCGTGAATTTGATAGGTTAACCCAAGTTGACTTGGATCAATCCAATATATTACCGTGTCAATATTATTTTAAAAAAGATGTTTTGAATTTTTGTTAATCAAACGACGTTTTTGTTAATCAAATCGTTTTTAGGTAACATCAAGTCGATTAGGTAACATCAAGTCAACCTCTACGTTGTTTTAAAAAAATATTA
CONSENSUS	LG-IV	Chr04	18295430	96.3894	AACAGAGTAACCGATAGACCAGCTGTAGCCTTATTTTTCCTAAAATTACTGAACCGAGTTTCACTTCGAAGAGTATAGGCCAAGTCTTTTCCCACAGTCTGCATATCAAACCCCAGTGAGGTTGCTTTTCCTTCTCCATACTTTAAAGAACTTGCTAATTCCATTTGAACATTGGCATCCTTCTTGTCCTTCGTTACCTGG
CONSENSUS	LG-IV	Chr04	18365430	96.5328	CAAGATTAATTGTATTAAAAACACATAATTACAACATTCAAAACCTAAAATTATCTAATTATCAAACACAACACGAATATCTAATTATCAAACACAACACGATACATAATTAAATCAAAATATAAAATTTATCAATTCAATAATAAAACTCATCAAACAAAGAGACAATGCAAATGTTGTACATTGATTTTTTGATGTCTT
CONSENSUS	LG-IV	Chr04	18405430	96.909	GAGGAAATGGTTGTCAACGACAAATTAAGTCGCTGTCATCTAATCCAAGGCTAGCTGTAGTCCTTAATCGTGTCGGGTTTGATTGTGTTTGTTATTATTGTTCCATTTGTATTAGATATTTTTTTTAATAACTTGATTGTGTTTTTTCCTTTTCAGCTGAGAGATAGGATGTCTGCCACACAGGATGTGATATTAGGTCGG
CONSENSUS	LG-IV	Chr04	18455430	97.6942	TTTTGTGGTTAATAACTTAATATATGTGTGTGTGTGGTCTTTTATATGTTCATTGCTATGATTAAACTGGTATCAGAATCCCTCTACATTTCAAGATTCTCGTATAGTATATGCCAAAACAAGTATCAACTTGTGCATTAGTGCTTTTTTTTATAAAAAAAAAAAAACCGGCGGGACGAGAGAATAGTCGAAAACGACGTG
CONSENSUS	LG-IV	Chr04	18495430	98.4004	GCTGACAAAATAATATCATCTGGTGAAAGATTTGCTTGCAACTTAATTTTTCATTTTTTAATTAAAATTTTAGTGCGTGCGCGCGCGTGTATGGTAACTTGGTGCAAGCTATATTTTAAAAGTATCGAATCATGCCGACAATTGTGAATTTCTTTGAAAGCTTCATAAAAAGAATCAGCATCTTAAGCAGCACTTGATCAG
CONSENSUS	LG-IV	Chr04	18545430	98.6208	TAATCATGAATTAGAAAAATACGTCAGGTATCTATATTTGTGAGCATTCAATACCAACATGGAAGAAAATAGAACAGGAACCACCTTATGCTATACTTGCATGACTAGGAATCATCATTTCATCGCCATTCACTCACATTTCTTGTGAAGATTGACTAGACAGGTCAGACAAGACATATTTTTAGAACTTCCACTTGTGAT
CONSENSUS	LG-IV	Chr04	18585430	98.8433	ATCCATAGAGGAAGAGCCTATACTTAGATAATTTCTAAATGGCTGAGGGAAACCTAAGGAGGGTGAGCCATACTTAGAAAATATTCTAAGAGGCTTGGGGAAACCCAAGAAAGGTGAGCTATATGTAGTTGGGTGTGAGCTTGCTACAACTAGATGAGGATCTTTCCCATAAAGATTACGTAAATGACATAACAAATGCTT
CONSENSUS	LG-IV	Chr04	18645430	99.5422	CGAAAGGGGGGAATGCCGAATGTGTATCTGGTTCGGTATCAATGACGCGATAACACCTGATGGTGGATAACTACATCCCAGGAATAACGAGTGATTTTTTTTTTTCCCTGTTTTTTAAACTATTTTTTATTTTAAAAAACATTAAAAATATTATGTTTTAGATATTTTTTTATAGTTTTGATATAAAAATATATAAAAAAA
CONSENSUS	LG-IV	Chr04	18665430	99.5422	ATTTTTTTAAAAATATTATTTTAATATATTTCCAAATAAAAAAACATTTTAAACTATAACCGCCAATACATTACTAAACAATCCCGAAATACATTTGCCCGGGAATGGACATGGTATGGCTGGCTATGGCTGCAGATCTATACCTTGGGGAAAACGGATAGGACCAAGCGAATACCACTCGAATGGTGTGCTGCCCACACT
CONSENSUS	LG-IV	Chr04	18705430	100.126	TCTCATGACCCAGATTACAAGTTTTGCAAGTTAACTAGGCTGGTCTTGGGTTTTTTTATCATTTTTTAATTGATTTCTTTTTTAAATCTCATCATTCAATACCGGGTTGATTGGAAATTAGACTTCATAATTTATTTTGATTTGCTTTCTATGAAGTTATCTCAACCCCATGACCCGGGTCACATGTTTGGTCGGTTAACT
CONSENSUS	LG-IV	Chr04	18785430	100.725	CCATGTTAGTTCAGTTTTAACTTGAGTAGAAGAGTTGTTGGAGATGGATTCTATCCAGTGCAGATGTTGAAATCCCTTTTCTGTTCTGTCTCCTACGCACTTCGTCTTGGCTTGATCCCTAAAGAAGTTATTGACAATAAAAATTAGGGTTTATATTTTTTTAATAAATTGAGTTAGTGATCAGCATGCAACAAAAATCGC
CONSENSUS	LG-IV	Chr04	18885430	101.084	TAAAGCAAGCTCTGAAACAATGACATAAAAAGTTTGATAAGATAATTTTGTTAAATGGTTTTCATCATAATGGTGCTTCAGTCTTTTTTTTTAAATTTTTTTTCAGGGGTTTAAAGGGTTTAGTTATATCTTAAAGATGTTGTTTCTATGTGGGATAAATAAACACCTTAAAGATAATGTTTTTATTCCTCTAAACCAATC
CONSENSUS	LG-IV	Chr04	18935430	101.44	TGGTGCAAGTAATCCATTCCTTTAGAAACATCTATTGCTACTTTAAGTAAATTTGGCAGCTTAAAAACACCCCTCTGCTTGTGTAGGTAGTCATAGACACTTCCTCCGTGCATGAATTCTATTTAACAAGAAAAGAAAAATTAAGATACAAAATGTTGAATGGGAGATGAAAAATTAAAGGGAAAAAAAGAAAGAAATTCA
CONSENSUS	LG-IV	Chr04	18985430	101.876	CTTTGGAGCCAGTCCCTCTATCAATCCTGCTGTCATCACCACAGCATTCCATTTGGATAGAAAACTTGTGGAGGATCTCCAGAGTCAAGAATGGGTGAACCCTACATAAATACCTTGTGAATTTCCCTTTTTCGATAATAAGGCAGTACTCAAAGCCCTGGTCTCTGCATATAGCTCTTTGGCATCACCATGCTGTGTTGT
CONSENSUS	LG-IV	Chr04	19045430	102.255	AGTTAGGCCGTTGAGCCAATGCTATAGCCATGCAAGTGAAGACCAAAAACCACCCTGCCCCTGCCAATGGACTGTCTTCAATTGTAGCCTCACCTCGAAACATCATTTTGAAGAAAAGCTCCATAGTTCCAGCTCCTCTGATAATCAGCAACACACATGAGCCCCCGGATAAATACATTACTGGAAATATAGCCAGCAACT
CONSENSUS	LG-IV	Chr04	19075430	102.428	ACTCTTATTTTTTTACTTGTGTTAAAAACTTAAATCTTATAATTTTAAGTTAATTTATATTTGGATTTAAATTAAAATTATATTTATTGCATATATATATATATATATATAAAACGTTATAACTCTAAAATGCCACTCCAAAACGCGCTTTGAAACTGAAACATATTGAAAAACAGAATAACAACCGCAACGGAATTGACA
CONSENSUS	LG-IV	Chr04	19115430	102.948	GTTTGGAGTCTGGACTTCTCTCGTATTTTTGTCACTTGAAATTAGTAAAAAAGAATAAAGAGAAAGACATTGACCTCCTAAGCACATTGCTCAGCTCAGCTGAGAGTCCTAGCAGGAAGAAGGACAATAAAGAGAAAAATACCAGTGTCCATGAAGCACAGGCATTGACTGACCGGAGGACTCTTTAAGTTTCCCAATCAT
CONSENSUS	LG-IV	Chr04	19155430	103.114	CATTTAAAGGTTCATTCTATTGGGTATATTGTTTCAAGAGGGAAATAGATTGCGAACTCAAATTTAAACCATTTACCTCATATTCATGTGCTGATGGGAAGCTCTATTATGGCTGAGGTCCTATCCAACTCACATGGTAAGTCCAGGACTCCAAGGGTTATTTGATCGTAGCTAGTGATTGTATTTTTTTTTTAAACTCAA
CONSENSUS	LG-IV	Chr04	19205430	103.335	GGCAACAACAAATTTTATATTTGAGAGTTAAATTCACAAAAATAAAAACATTAAAAAAAAAACAAAAATCAAAAGAAGAAAGACAAAAAAAAAAAACAATACACTATAAACTTGGATTGAATGATAAAACTAAAAACAATGAAACTTTCATAAAAACTTCAAGGAAAAAAAATAAAAAATCATAAGAATAAGCATTAAATC
CONSENSUS	LG-IV	Chr04	19235430	104.108	CCTTTATCAAAGCATATATCTATAATCAACTATGAAATCTATATGACGATGTTAAAATAGTAAAGGAAAAAAGATTCTCATTCGAACAAAGGGTGACGGCTCACAGTAAAAACATGTTTTGAATCGTAAAATCATATAATTTTATGAATCAAAATATATAAAACATATAAAATCAGGTTAAAAACTTGAAAACCAGTAAAA
CONSENSUS	LG-IV	Chr04	19275430	104.598	TTATAACTAACAAATTAAATTATCCAGATACTTTTTTTTACATGACAAGAAAACTTATCTGGATTTTTTTATCTTCCTGCATTTTATTATGGGATAATTATAAAAACTCTAGGATAGTTTGATTTGAAATTTATTTTATCTTTGAACTATCATAAATTATATTTATCTTCGTGTAATTTACATGTTCAATAATAATTTATC
CONSENSUS	LG-IV	Chr04	19315430	104.865	TATGTGTGAGAGAATTGTCAAACACATTTGTTAAATATTCTGGTTTAGAGTAGTTTTTGGCCTTAGTGGTGTGGAAGTAAGAAGATAGATTGAGTGGATTTTAATTATGTCAGTTTTAGTTATTAAGATAAACTCAACACAATGGATTATAAGTTAGTTTTAGTATGTATTGTTTCCTTGAATTCAAGATGGTAAAGTAAA
CONSENSUS	LG-IV	Chr04	19375430	105.239	CATATTCTAGAATGCTTTAACGGGGTTTTTGAGATTAAGTTTCAACCTGTTTTTCGTTAAAGTTTGAAAAATAAATTTTTTTTAAATTATTATTTTAGTGTTTTTGAATTGTTTTGATATGCTAATATCAACAATGAATTTTAAAAAATAAAAAAAATATTATTTTAATGTATTTTCAAACAAAAAGCACTTTAAAAAATA
CONSENSUS	LG-IV	Chr04	19415430	105.538	GAACCAACTCCAGTTCTGCGCTGAGCTCCTTTATGATTGGTTAGACCACCCAGCAGTTCAGATGCATCAGTAATATGGTGTGAAGTCCTTGTATTGCTCAACCTACCAAAGTTCACCAAAGCACATCATTAACACCCTTCACAAAAATACCACAGCTCACAGTAGAGCATCCTGCAACCTCAGACATAAAGACATAAGACA
CONSENSUS	LG-IV	Chr04	19465430	105.686	CATGAGAGCAAACCCCTTAGTTTTAAATTCTTATTCTGGACCACCTACTATATAGTTCTTTTTAATTGCCTAATTAGTGGTAATTTCGGTTTGAAATTTTTAATGTTGAAAGATTTTGGTGTGATGACATATTTTTTATTTTTCTAAACCTATGTTGACCCCTACTTTAAATGCAGAGGGATCAAATTGGACAATTAGAAT
CONSENSUS	LG-IV	Chr04	19505430	106.192	GTTTGTAAATTGTTGAAATTTTGTTTGAATTACACCGAATTAAATGTGTCGTTGTGATGAAATAAATAATTAATAGCTTATTTAAGTGTCTTGTTTAATTATTATCAATTATATTTCGAAGTTGTGAGTAATTCTGTAAATTTATATATGTATAAATTTGTATGTATGAACGTTGATAGTTGATAATTGATAATGAATATT
CONSENSUS	LG-IV	Chr04	19595430	107.091	GTAATCTGACGGCCCATATTTCAAATCGATGTTTTGTTTCTTTTTAATGCCTTTTTTGTAAAATAAAAAAAAACCCTAGCATTTAACTCATGCGTGACTCTTTAAAAAATAATACCATTGCTAAATCACCCTGATTTTTTAATACAAAAAACTCAGATTAATTGCTCTTCTAAGCTTTTGGTATGATTAGATAGATATGAC
CONSENSUS	LG-IV	Chr04	19615430	107.401	AATTCCATCGGTAATTCCGTCGGTAATTATTTAAAAACATTTTAAAAAAATTCATTTTATAAAATTATAAAATAATTAAATTAGCATAAATTAAAACTGTATAATATATACTCAAAAATGCTTGGAAAAAAGAATAAGAAAATCAACTCAAACAAATTTGCAACAAATAAATAAAACAAAAAAATAAATTCAACTAAAAAA
CONSENSUS	LG-IV	Chr04	19655430	108.144	TCAGGTCTGATCATTTGGAAGGTGGTTCCTTAAAGCAAAATTAACCTTGCAAATGAAAAAACAATTTCAGATAAAGCAAGTAGTAAGGAACATGACTCTAGATTGGATGGATTGTGAGAAATAATTCTTGTCACAAGCAACAAATGATTGGCACCAGGCATGGAAAGCATCCATATGGCATGTCTACCTCCTGAAGAAAAA
CONSENSUS	LG-IV	Chr04	19695430	109.034	GATGAATCATCCAATGTAGGGCCTGCTTTTGGTAGGGACGAAGCTCACATTGGAGTGTACTTGGAGGATCCATTTCCTAAATCAGAACCATTTTCAAGTAAGTCACCTGTTATGTGCATTCAGAAGCTCCACACACACAATATTCCCATGCACATGAGTACCTCTAACTCAGAGCTGTCTCCACCACCAACAATATTCTCA
CONSENSUS	LG-IV	Chr04	19745430	109.526	ATCAGAAAGTAGAGTTAACGAAAAATGAAAATGTAGCTAAGAAAGAAGGCAATACCAAGTTGTCTATTGATTATGGTCATGTCTGGAATTCTCTTGTCACTATCGTCATATCCCTCACCGTAGAACTCTTTGGAGCTGACATCAACTGTCGGTTCCTCCAGAGCAGGTTCTCCACTTACATTTGCGTAGACCTGTTGCAAG
CONSENSUS	LG-IV	Chr04	19805430	110.091	TTCAAGTAAAAGTTTTTAAACTTGAAATTTACACAGATACACAGTATCTTTTACTATTGATTTTATCAAATAAAATTAAATAGTAAGATTCAAACTCATGACCGGTCAATAAAAATATAATATTATGGCTCTTAAACGGTTAAATAAGATTCTAGTATATAATTTATATTATTTTCCAACAACAAATTTACTTGTGAGATT
CONSENSUS	LG-IV	Chr04	19975430	111.352	CAGATTCAAATCAAACTCACCTTCGCCTCATTTGAGATAGTAGGCTTTGTAGGGAATTCAACCCTGCGAGCTTTGATAATTGTATCTTCGCGTAGTATTCGTTCTTGAGTTTGGTCATGCCCAAAAGGGCGTCTACCAAAGAGCATTTGGTAAAACAGAACTCCAGCTGACCAGACATCAACCTGCATCCCAAGAAAGGGC
CONSENSUS	LG-IV	Chr04	20045430	111.743	TTTGAGAACGCTATCTAATCTATGTTTTTAAAAATTTAAAATTATTTTTATTTAAAATTAATATTTTTTAATGTTTCTATATCATTTTGATTCATTTATATTAAAAATAAATTTTTAAAAAATTATTTTAATATATTTTTAAGTAAAAAATACTTTAAAAAATAACTGTAACTACAACCACATTACCAAATATAACTCAAT
CONSENSUS	LG-IV	Chr04	20105430	112.475	TTTTACTTATTTTCTCCAACTCCTTTCTATTTCCTTTCTAATTTCCCTCTTTTCTCTTCTTCTTCTTCTTTCTCCCTTTCTCTCCTGCCGGTTCTCTCTCAAAATTCAGATCTCTCTTTTGTTTTTTTTTTTCCTTCTCTCTATTTATATATATCAACTATTGTTCAATTACCACACTACCCCTCATTTAATTTATTCCTA
CONSENSUS	LG-IV	Chr04	20175430	112.933	ACGACGGCACGGCGAATGACACTGTACGCGCCGTTTTCGAAGATCTCCGGTACTCCCATGGTGGGACTCGGGGGTTCCGGTAGCCTTATTGGCTTCATGAATTGATTTCCACTCCGATTACAGATTCCAAACCCTAATTCCGTTCGAATTCGATAGCATGGAAATTTCCGGAGAGACAGAGAGGAGCCACTGGCTATTGCT
CONSENSUS	LG-IV	Chr04	20215430	113.311	GGGTCAATCACTGTGTCTTTCAAATACTAAGAGGTGAGAGAAAGAAAAAATGTTTTGAGTCCAAGACCTCATGGAAATAAACATCTTCTAATTATGTCACAGATGCCAAAAAATGATAAGATAATAAAAAAACAAATTTGAAAAATATTATTTCCCTAACACCATAGGTTAAGAGAGAGAAAGAGGCCATACTTTCTTTTC
CONSENSUS	LG-IV	Chr04	20275430	113.899	TTTATGTTAATCTCCTATTCTCTAAAAATAAGGGCTTAGAGGGTTGGTGATAGAGGCCTGATTTCCTACAAAAGAGTCTTTTTTTAGTGGAATTTATGTGAAATTTAAGGACCCTTCGGTGATTAAGTTAATGACTTTATAATAAGAAGTTGTAGTAAATGAATATTAAATTCTAAGAATAAGAATATTTGTTCTTAGTTT
CONSENSUS	LG-IV	Chr04	20285430	113.899	CTAAAAGTTTAGAGATGTTGAAGAAGGCCCCTTGTGTGGCAAGATTGTGCTTGATATTTTAAATTTCCTCTTTACTATAAGGGGATGATTTTAAAAATTAAGGACATTTTAATCTCTAATACTACTATTTCCAAAATCCAAACCCAAAAGCATTGCTATAGAATACATCATCGTGTCTTATAGGTTAGTCCAATTATTTAT
CONSENSUS	LG-IV	Chr04	20325430	115.087	TTGCTGTAGTAATAAACAGTGAAATGCAAAGAAATTTTGCAACTTAGTCTTTATGTTATAACATAAACAATTAATTATAACTTAGTCGGTGGAGCATAATCCATCTCCAACATGATCCATTGCAATCCCTTATAATAAGTGAGTAAATTATAACTTAGTCTTTATGTTATAACATAAACAATTAATTAATCCATAAAATCT
CONSENSUS	LG-IV	Chr04	20335430	115.087	AAGGAGATAAATTAAGGTTGTGATTGTAAGGCTGACATAAATCAACTATGGCATGAATGCTGTTCCGTACTTCTCCCGCATGCACAAAAGACACCAATTCTATCCCACGCTTCGAGGAGGTTAACAATTGATTTTACTGCCGTTTAAAGACTAAATATTAATTTCTGTTTAATTTTGTCATATATAAAATTAAGAAAATCA
CONSENSUS	LG-IV	Chr04	20405430	115.449	TATATTTAGAAAAATTTTCAGGAGAGTGAGGTGAAACTATAGAGAAATTCATATTTAGAAAAGTTTTCTAATAGGTAAAGAAACCTAATAAGGGTAAGCCTATATTTAGAAAATTTTCTAAGAGGTTAAAAGGAACATAAAGGGTGGAGCCCGTGCTTAAAAAATTTCCAAATAACTAAGGGGAACCTAAGAAAGGTGAGC
CONSENSUS	LG-IV	Chr04	20445430	115.72	CAAAAGGGTATTCATTCGGTTTCTGCAATCTCGAATTGGAGTTATGTGATGAAAAATTCTTGTAAGGATAAAAGGATGTGGAAATATGTTAGTGGAACTTCTGTGAAATTTAAAAATACTGATAAGGGTTATGCTGCCTTAATAAATGTCTAGGAAGCAAACAATGCAAAAATTATTACTTGAATTAACAATTCTGTTAAG
CONSENSUS	LG-IV	Chr04	20525430	116.82	AATTTTATATCTTAATAATTACGAATTTACAAACATGACCTCGGGCCTACTGGATAGGGGCACAATAGAGCCCAATACACGAGCTTCTAGCCTAGAGCCCATAGAAACAGAGGTGGTAAGAAGACTCGGTCCATAAAATTACATTACACAAAGCCCAAATTGTACAAGCCAATTGAAGGGGATCGAAAAGATTTGTCTTCA
CONSENSUS	LG-IV	Chr04	20555430	117.06	ACTAAGTTTTACATCAAGGTACTTATTTGAATTGGTCTTGATTCCATTCCTCCTGCTATTCCAGTTTTTAAACTAAAATGGGAAAAGAGGATGATCACCATCCCAATTCCCAAACATCTCAATACCAAAACGGACTCATCAAGGACAGTTGAGACCTAAAAATTGTGACAGTACAAGGTGGAGGAGCAATTCATCATGTTG
CONSENSUS	LG-IV	Chr04	20655430	118.052	TCCCAAGAACAAGATCACACTTCACTTCAAGTATCTTAACTTAGAAATAACAATTAACAAGTGAAGATTCATACCATCTCTTTTGGATTCATGTACACCAACATATTATCATCATTTTTCTGCACTATTTCGTATAGGCATTTGCTTTTCCAGTTTCAAATGGAACATGTTGACCCCATCTGGGTCATCTGTAACCTCTAG
CONSENSUS	LG-IV	Chr04	20685430	118.158	TTAACTTAAGCACTCATAATAAACAGATTATTGAGAATTCTAGCCTCCTTTTATGTTTGATCTGAATTACTTTAACATGGTATCAGAGCCTGGTTGATCGAACTCTTGGCTTGCTAATTTTATGGAACTCGCTGCCCCTGTAGAAATCATGTTCACCAATGTCAGAGCCACTGCTGGTATCAAAATCGTTATCATCATGCA
CONSENSUS	LG-IV	Chr04	20755430	118.45	TTGGGCTCCTCTTAGGTCAATCACTTTAGGTTGCAATTAGTGCCTGAATGTCAAACATCATGTTGCCCTTGAACTACCACATTAGTTTGTGCATTGTGATCTTCAATTCACTGTTGTTCTAGAACTCACCGCTCTCAAGAAGGTTTACTATCAAACATAATTTTGCAGAGTCTGCAACTTTTGGACTTGGATCCAAAATGG
CONSENSUS	LG-IV	Chr04	20825430	119.236	ACCCGGTTGCAACCTGTTAATTTTTTTTATTAAAACGACATCGTTTTGATTTTAAAAAAAATTGGTCCGGTCAAAATCCGGAACCCGGGCCAAGGACCGGGCCGGGTCTAAAAACTATACTTAGAAAATGATTGTTCCGTTTATGAAATTTTTTCTCGAAGAGTAATAATCTTATTGTGTTGATTTAAAAAAGATATTATT
CONSENSUS	LG-IV	Chr04	20865430	119.543	GTGTCGACAAATGATCCCAGAATATTCAAACATCTGGCAGCTGCAAGTAGCTTTCATCTCAAAAGAATTGAAACAAACAGTGTGTGCTTTGTGCTCTTCCCCAAACTTAGCCACGCGATAGGTGGTGATGGTTCCTGAATCGTCAATTTTCGTTGCAGGATTAGCAAGGGTCTCAACTAATTCATCTTGGAATTTCATGAA
CONSENSUS	LG-IV	Chr04	20975430	120.09	GTTTTTTTTAGTGTTTTCAATTATTTTGATGGGCTGATGTATTAAAATAGTGTAATGATTATGAGATAATTCTTGATTTATTAAAATAATGGAATGATTATTCATTTTTAAAACACACTAGTAGTGTTTAAACATTATTATTTTTTATATTATAAAAGAATTATCCTTGTGGGTGATGGATCGCGGTGCATTTAGCTAGTA
CONSENSUS	LG-IV	Chr04	21035430	120.309	TGAGAGATAGTGGACTTATTAGATCAAGAAATGGCCAGTCATTTAGAAGTGAGGGCTCAAAGCGTGCTCAGTAAGAGATATAGATAGGGCTAGAAAGCGTACTACCTAGATGATGAGGGCTTAAAGGCGCACTCGAAAGGAAAGAGATAGGGTTATAAAGCGTACTATCTGGGTGACAAGGGCTCAAAAGCGCACTAAAAA
CONSENSUS	LG-IV	Chr04	21095430	120.91	TCGTATATCATTCTCTAATTGATACCGCTTTGCAAAATTTAATTGCATAAATAACCGTTGCAGATGATTCCAAACCTCCTTTGCTGTCTCATACTTAGCCAACTCCATACCTATAGAATGCTCAACGGAATTGTTAATTCAAGTAATAATCTTTGCATTGTTTGCTTCCCATGCATCTATCAAAACATCATCCCATTCTTC
CONSENSUS	LG-IV	Chr04	21135430	121.351	TCCAAGTCATCCCCACTTTTCATTGTCGAATTCTGGATTAAGCCAATATCTTGATTTCAATTAAAATGAATGTTTACCTGCAAAAGCAATCAAATTAACATACATGGAACTTAAACCATTATTCATACTTAATGTCCAACTTTTAAGCATTTAAACTCGACTGTATTGAAAATATGCTTCAAATTAACATCAGACTTGATT
CONSENSUS	LG-IV	Chr04	21165430	121.533	GGAAAGGAAACGTCGTCTTTATAATAAAATTGTCTACAGTAGTTGACATGCAAGAGAGTGATGGCTCATGCCGACATGTCTCTGTTCGAGCAAGGGATCTCTGAGTTCATGCGACTTTATAAACTGATACTTCATCGTACCAATGGCCACTCCGTCAAAATATCATTCTCTTGAAAAAAGACGTCACTGGTAAGTGTCTAT
CONSENSUS	LG-IV	Chr04	21195430	121.666	GAAACAGAAACATAGAATATTGTAAAACTGGCTAGACCCATGATTGAAACAGAAACATGCTTCAAAGCTAATACAGGTATTTGGAGAGATCATTTAGTTAGATGTTAAACTTTGCTTCACATCCTTTCTTCATCGTAACATCAAACAAGTTAAGCAGCCAAAAATCTTATCCAAAAGAAACTACCGGAGATATACCATGAA
CONSENSUS	LG-IV	Chr04	21235430	122.034	TGGGTTAAAATATAGATGTTTGTCTTCAACTGTTGATTGGCAAGTTGAAGTATTTGTGGTCATCCAGGACTTTGACTTACATGTATCAAAGAAACAAATTTTTTTGATGAAGGCAGCTTTGATATGAACTTTCAATGATTTTTCTATGTATGTAATGGTTTTTTGTTGGAGTATGTATGAAAAATTATCATGTCCATACTA
CONSENSUS	LG-IV	Chr04	21285430	122.425	GGCCTTTTCCTCCCTTTATGGTTGATCCTTCGAACCTGTTTCCTCCGTGAACGACTGCTCAAGGTGGCTGTCAATTTGTGAATATTGTAGCATCAGAGATATATTCAGAATTTTACTTGTTTCTCTCACGAAACTGTGAAATTTATACTGAATCGAAAGGGAAATCTAGATTATATACTGCGTTTGTTTTTATTTGAGAGG
CONSENSUS	LG-IV	Chr04	21345430	122.648	GTCTCGACCTCAAGTTCTTGCACAGTGTTGCATAAAAGAAAATCTGCATTTCTAGCGTCGTTGAAGGCCTTGAAAATAAGCTGATGGCTAATGGATGTTGTATCTGTCTCTTGAAGATATGATACCATGTCCTTCGGTTCTATGGCCTTAACTCCTGGTATGTAATCTATGGTGTCCTCGCGGCAATCTAGTCACAAGATT
CONSENSUS	LG-IV	Chr04	21385430	122.926	GATTGTTTTCTCTGAAAACTATGCATCGTCCAAATGGTGCTTGGACGAGCTTGTAAAGATCCTGGAAAGCAAGGAAATGAATGGACAGACGGTTAATCTACCAGGTCAATCCATCTCATGTAAGAAATCAAACTGAATCTATTGGGGATTCAATCAGTGAACATGAACTATTAACAGAAAAGATGGAAAAGGTGAAGAAAT
CONSENSUS	LG-IV	Chr04	21435430	123.527	AAGATGCCTCGGCCCCTGATGATGACATTTGTTCTCCTTTTGGCATGCGTAGGCCACCTCCTCATTGCCTTCCCCTTCCCGGGTTCAGTCTATGTAGCATCGGTGATTATGGGGTTCGCATTTGGTGCACAATTGCCATTGCTGTTCGCTATAATCTCTGAGCTCTTTGGCCTAAAGTACTACTCTACATTGTTCAATTGT
CONSENSUS	LG-IV	Chr04	21475430	123.96	GTGACCATGCTTTGCTGACAAAAGGGGTAGCTGCATGATAATTTAGTATTGTAACGATGCTCAAAGCATAGACATTTTAGACTCCCTTAATATTAGAAATCAGATGTTCTATTTGGAACCGAGAGGGGCCTGTGTTTCAAGCAAAACAAGAAAATCCCAGTGAACTGCTCAAGAACTTGATCTTCAACGCCATCTGGTAGC
CONSENSUS	LG-IV	Chr04	21505430	124.206	ATGTCAAAATGAAATCCAACTCCCACAGACAGAATCATTTTTGAGCTAGAGTCCGCTAGAGGTCATGCCACAGATCTATATTTGGGTGTCCACATGAGCAGGAACCTTGCCTCCATGTTGCAGCAATACTTAACAGAGTTCACAACTGAAAAGGCCAAGGAAAAAATATAAAACTTATTAAATAAATAAACTTGAAAGAGA
CONSENSUS	LG-IV	Chr04	21545430	124.491	AGGTCAGTTACAAGAATGTCTTCAGGAACATCTTTAGCTTGGACTTGAACTTTGAAGATCTCCTCAATGTTTATTTAAATAGAAAAACTAACCCTTTCTCTTTGCTCTAATGGTTGATTTTCTTCAGAAGAGGAGTCGCCACTGGGAGAGAGTGTAGACACGTAACTAGACATAAATGAGGCAGACCCATTGAATTCGGAT
CONSENSUS	LG-IV	Chr04	21585430	124.979	AAAGGCATTGACTACTCTGAGATATTTTCTCCAGTTGTGAAGCTCACAACAATCAGAGTTGTTCTGGGGATAGTAGCTGCAGAAAATTTACATCTTGAACAGTTAGATGTAAAAACAGCATTCCTTCATGGTGACTTGGAGGAAGATATTTACATGCAACAGCCAGAGGGGTTTGTAATGCAAGGAAAGGAGAATCAAGTC
CONSENSUS	LG-IV	Chr04	21615430	125.171	CTCTTCTTGATTAATTGTTTTTTTGACAATTTAATCAGTTATTGTTTAATTTCATTGGATTTTCATTTCATATTTGGTGCTTATGTTTTTTATCATGCTTTTAAAACCTGGCTCGAAAGTCAACCCCGTAAAGTCCCGAGTCACAGGTTGGGTCGAGTGATCGGGGTTACCAGGATCAGTCAGGTTTTTTTATTGTGCATG
CONSENSUS	LG-IV	Chr04	21645430	125.681	TAGACATTGCAAATAATTGATCTAATGCGTTATAAATGCCTTCAGATTGCGGGTGTGATTCATCACCAGCCAAAAACTCGTGAAACTGGCCCTCAACTTCTACAATGCTACGCCCAGGGATCTTCTTCACCCTCCTCTCCCTCATCATTCTTCTTGCCATTTTGACATCACCCCATCTTCTCCCACTGGCACAAATATTAG
CONSENSUS	LG-IV	Chr04	21725430	125.973	ATCATCCCAACCTCTTTGCTAGTATTGAGCTTTTCTAATTGTCGTGCTGCTATTCTTCTTAACATTGCTGCCAAACTTCACCCTAGAAATGGGAATAATGTAAGAGGAAAAGAGCTGAGAATAAAGGTGGAAGATGAATTCTTAGATAACTTTCTGGGGGTTTGGTGCATAACTCCAATGATGAGTAAAGATAGTGAAGGA
CONSENSUS	LG-IV	Chr04	21795430	126.325	TTTTGTTTCATTACTGCACCACTATTTTATGTATTGGCTATTATAACCTTATTAAATATGTGTCTTAATTATTCTATAATCTTAAATTTTAAAATAATGTCTTTCACTGTTCCAATATTATGGTTGCAAATCAAATTTCATGAGATAAAGCACATAGAACTTATTTAGTATTATTGTGTTGTGTTGTGCTTTGACTCTTTG
CONSENSUS	LG-IV	Chr04	21815430	127.461	ATTATAATCCTTGATTATTTAATTTTCTGTTGAGGTTGCCCGTCCAAAATTAATGTATCATGGGAAGTCTTTTTTTTTTTTTTTTAACGTGAGTGCCCGTTAGTTTAGTTTAGGTTTATCATGGGAAGTCTCTTGATATACCTACACATGGTTAAGCCTGAAAATTTCCCCATGGAAAAACACAACTGCTGACTATTGTAT
CONSENSUS	LG-IV	Chr04	21825430	127.461	TATATATATATATATATATATATATATATATATATATATATATATAATTTAATTCCAATCAATTTGCTAAATTATTCAAAGCAATTACTTAAAAACGTTTAATCACAAAAAAAGAACAAGAAGAAGAAGAAGAATGTAAGTTAGAGAAATAAACTAGTATTTTGGGAAACATCATGCTGCTTTTCAATTTGATTCAAATGT
CONSENSUS	LG-IV	Chr04	21885430	127.97	CCTGATCTGCAGGAGCAGTGAACATCAACTTTCGTCATTTCAGCTTCCACAAACATGATTGGAATCACGATTTCCCGTGCGCCTTGGAAAGGTGGCAAGGCTTCTCTTCTTGTATCGTTCGGTAACTCCAAATTTTTCAAAATGTCAACAGATGTGAGTTTCTTTCTGAAGATCGCCATAGCTATAATATGATTTGAGATA
CONSENSUS	LG-IV	Chr04	21925430	129.049	TTGTTTTTTTTTTTTGTGTATATATATATATATATAACAATAAAAAAAAGATAAAAATAAAAGGAGAAACCAGGCCATCAAATTCCTCCACTGCCCCACAAATGGAACTCTCAAATTCGCAAAGCAACAAAGAAAATAATACAACTCAAGAGCCCCACCAATCTCACCACCACCACCGTCACCACCTCCAACAACAACTAT
CONSENSUS	LG-IV	Chr04	21935430	129.049	GGCTGATGAAAGGACGAGTCCAAGAGTTCATAATTCTGATAATAACAAATGCTGTCAACATTAATACCCTAGACAATGTAAGCACATCCAAATGCCATTTCTTTTCAGTAGGAAAATAACTCAGCAAAGAGGAATCTTACGATAATGTATCCGCTGCATAAAATATTGGAAGCCTTCCCAATCCCACACCTTTCCATTTTC
CONSENSUS	LG-IV	Chr04	22015430	129.475	TTCAAAAAATTAAAAACACAAGCTGAAATCATAATTTTGAAGTGATCAAGTGGAGTTCACACAGGATAACTAAGCAAAAGAAGGTTCATTGTCAGAAAAATTAGCAAAGCAGTGATGGAGACATACAGTTGTGCATAACCTTGTAGGCCAACTGTTAGCACTTTGTCATACAATTTCTGCACAAGTCTACGATTGATATAT
CONSENSUS	LG-IV	Chr04	22085430	129.837	TTAAAAAAACACAGATGTTTGTTCTTGAGTTTTAAGATGGTTAATGCTCTGAAATCTATAAAAGTTTTTCTTAAGAGATGAAAAATTCTAAACCCTTACCTAGATGGTTTACAGGGTATTTATACCCCATGAACCTTGTTGTTTTCAGAGAAGAGAAGGACTAAAAAGTCCTTTGCTTTTCGTGACATTAACGAGGAACAA
CONSENSUS	LG-IV	Chr04	22115430	130.282	CCTCAAAAGGGTTGGATTTTCCTGACATTCAACATGTAATTAACTATGACATGCCTGCTGAAATTGAAAACTATGTACATAGGATTGGGCGAACAGGAAGATGTGGTAAGACTGGAATCGCAACGACCTTTATAAACAAAAACCAGAGTGAGACAACACTTCTTGATCTGAAGCACCTCTTGCAAGAAGCGAAGCAGAGGA
CONSENSUS	LG-IV	Chr04	22185430	131.321	AGAAACCTGGACGTACTCCTTTCTTTCAAGGTTGCATTTCATGGGGAAGGCATCTAGACATGTTCTAATTGCTAACAAAGTTCATCTTCCATACAAAGTTCCACCATTGTCCTTCATTGCTAACAGAGGAGTTGCTGTTGTTCCTCTTCATTTCAACTACAACCAAAAAAATGCCATCGCTTATGAATCCCCCTACTAACA
CONSENSUS	LG-IV	Chr04	22235430	131.873	TAAAATAAATATTCAGTAATAAATTTTTGAATTAAGGTTTATGTGGCAACTCTATTCGGTAGAATTTGTATTGTTGATGCTCGCTGTTTTTCTTGCGTTGTTTCCATATGTGTAAATTGGTATCAAAGCCCAACGATTTCAATGGTTATTTGCTTGCTCTGTGCCGTAATAATCTTGTGTGGAAGAGGTAGCATAATATGA
CONSENSUS	LG-IV	Chr04	22275430	132.115	GCAAGGTCATGCTCCATATATTCAAATACAAGGTATAAACTGCCAGACATTCTTGAAGCAATGACACCCTCAAGCTTCATAACATTAGGGTGATCAAGCCTGCGCAAAACAATGATTTCTCTTGCCATAAAGCGAACACTTTCTGGATCCATATTAGCAAAGCGCACCTTCTTCAATGCCACTATCTTATTTGTTTCAAGA
CONSENSUS	LG-IV	Chr04	22345430	132.383	AGGTGGAAGTGTTAATTCCCAAAAGTGGCAAATTGAATTGGGATAATCTCAAAGTCAATTTTTTACTTGAAGGGTTGAAAACAAGGTGATGAAACCCCATCTTCACCAGAGAAGGGAGATGGGATGATGAGAACAACCTTTATCATGATGCCAACACGTGACCAAAAGACCGAACAGAATAGCATTTGGGTTACTAATTCT
CONSENSUS	LG-IV	Chr04	22445430	132.684	CCTAACCGTGACTAAGTCTTGCTAGCGTCGGACTCAGTGTTCCCGAGGCTTGGCACATTGCCAAGCCCGACCTTGGGTGGGTCTGGCTAGCGCTGGACTCAATGTGCCTCCATTGTGCTTGGAAAAATTATACTCGTATATTTTTTTGATATGATATTTTTTGATAAATACATGAAGATATACGGAAAAAATCTTAGTTCA
CONSENSUS	LG-IV	Chr04	22515430	133.005	TATTTTTTTTATTTAATTTTTTTAAATGGTAGAATTGGAGAAATAATTAAAATTAAAAAACATAACCAAGGAGTTAGTTATATTGTTAATTTAATTTTTTTTACTAAGTTAATTATTAATTAATTTATTAAGTTAAAGAATCATATTTAAATCAATTACAGCTAGCCTATTTGGTCCCCATTATATTAATTGATATTTGTT
CONSENSUS	LG-IV	Chr04	22575430	133.426	CATTGACTAGGAGATTAATGGTGGTGGTGTTTTGCTTCCTACCGCGTAAAGCATGGTGAATCGTGAAGAGTTACAAAACTGAGAGACAAAGCAGTGTATATATGCAAAAACCCTAGTTCTGAAATAATAATAATTATTTAATCCTTGTGCTTTTTAATGGGATAATAATTTAATCCTTTTATTTGAAAAGAAAAACTAATA
CONSENSUS	LG-IV	Chr04	22595430	133.751	TGAATCTTTCGTAGTGAGAACTCTTGACCGCAAAACACTTTGGGAAATGCAGACCCCCCAGGTTCAATGCTTAAAGGATTTATAACCTATCATCAATTTTTTTTTTTTCACTTCCTCAAAAATAGTACTTGAATGCTAATTTATCTAACTGCATATAAATCTTATTGTACAGGTGATGAAACCCGAGTTGCTTAAGAAAGG
CONSENSUS	LG-IV	Chr04	22655430	134.042	CTCCTAGTAACTGTAAAAACAAGGTTCTACTTGAAGGGAATCACTGACATTCATGATTTTAGGTCGACAAAACTATAAACAAAGGTTGTTGAGATAACATAACTCTTTTCTAAATAAGAACAGTTGAAACTAGAGTTCTAGTTGAAGAAAATGATTGAGCTTTAGGATTTCAGGTCAACTGTGCTGAAAACAAAGTTGTCA
CONSENSUS	LG-IV	Chr04	22835430	134.274	CTCTTCTATATATCCGAAGGGAATTGTGAGTTAATTAAACCTCACCCGTCGTGCTTGTGTTCATCCTAAATGACAAGAGAGTTATTGCAAGGTATGGCTTTCATTAGCTTAAAAAGATGTTTTTGTTAGGTGTAATATGTGATAGGACATGCAAGTATACTTACGTGGATGTTGATTTTTTTATTTTTTTTTTGTATATAT
CONSENSUS	LG-IV	Chr04	22885430	134.378	GTATAATTTGTTTTTTAAAAGTTTTAATTTTTTTTAGTTTTAGATTTTTTTTATATATATTTTTTAATATTAATATTAAAAATTAAAAATAAAAATTATTATTTTAATATATTTTCAAATAAAAACTACTTTAAAAAAACAATTTTTATTTACATTTCCAAACAGCCTTTAATTAAAATGAAAAATGGGTTGCTGCCATGT
CONSENSUS	LG-IV	Chr04	22985430	134.691	CAAATCATTAGTGCTCTTCAATATCTCACCTTTATGAGGTCAGACATCTGTTTTGTTGTTAATAGAGTTTTTCAGTTTATACGTGCTTCTACAAATTCTCATTGGACTATCGTTAAATGCATTCTGTGTTATCTTCAAGGTATGACATCTTATGGTTTACATATCACTCGCAGTTCCTTCTTTGCTTTACATGGTTTTACG
CONSENSUS	LG-V	Chr05	148	0	GCAGCCTTGATTTCATCAGCAGTGATAGGAAGGTTCAAAGATAAAAGTGACTCATCTGAAATACTCCTGGTGAAGACTTGTTGGGCATCTCTGTTGATAGGTAGCTGGGGAGCTGTTAAGAGTTTCTCATAATATGTGGAAGCCATTCGTCCCATTTCCTGTGAATCGGTGACCAAATTTCCTGCATCATCCTTCAAACTA
CONSENSUS	LG-V	Chr05	215294	0.133	CCTTCATGACAGTAACCTCTTTCCTTTATCATTACATGTAAACCTAGTCATCATCCTTTTGCTTTCTCTCTCTCTTCTCTACTAACCTTTCATCCACAACACCTTTTGGCTTTTCCCCTTCTATATCTCCTATCTTCATTCTATTAGCGTTGTGTTTTTTAAGCACTACTATTGTATGAATCTCACTAAAAATCCATAGGG
CONSENSUS	LG-V	Chr05	315294	0.312	TAAAATATAATCAAAACCCATAAACATAAAAAAAATTATTCAAGCTCCCAAAGAACATAAAAAAAAAAAATAGAGCCCAGATGCAAAACTCAAAACTTTAACAAGATCCAAGACAACCCATCACAATTTGATCCAAAACCAAGAAACCCCGGGAGCCAAGACACACAATCTATGTCAAAAAAAACCCAAAAAGCCTCAATC
CONSENSUS	LG-V	Chr05	365294	0.401	GGAAAAAGATTCTTGACTGATGCAATCCTATGACGTCCATGATCAACCACTAGTTAATAGCAGCTTTGAAAGAAAGCATCCTAGTTGATTCACTTCGGTCACCTTCACTGGACCAAATTAAAAGGCATCGCAACCTCCAGCAGGTCTGTCCCCACTAGAATGACATATTTTCTGTGATTTTGTACCTGGGCTGTATAAATA
CONSENSUS	LG-V	Chr05	535294	0.602	CTTGAATTGAGTTTTTATACTGTAAGGGGATTGTAAGAGGAAAAAAAAACTCCATTCAGAATTTCTAAATACTTAAAAGACCTATGTGAGAAAAAAAGGTTATCGGAGGACCAAAATGATATTTATCTTATAACTAGTAGCCCACTTTGATGTTTGTCCTATTGTTCTTACCGAACTCATCCCTGAAAACCGTCCTCAATA
CONSENSUS	LG-V	Chr05	595294	0.808	TTAATGTGTTTGGTCAAGAATGCTTTTCAAATTGAGGTTATAAAATAACTAAAAAAGACATGTTAATATTGATGGTTTTTAATTGAAATATTGTTGATTTAACTACTGCTATTACATCATGAAATAAACAATACTTTATATAAAGTATTTTTTATTGTTTCATTAAACTATTTGCAATTCTATCACGTACGAAAACCATCT
CONSENSUS	LG-V	Chr05	645294	1.798	TCTTCAGGTATTTTTGCTCTCTTTTAGAGGGCAGGGCTCAGTATGCTACGGTCTTGGTGAGACAAGCTTTTACATATAGAACATGGTCCATATTTAATTACAACCCAATTGGGCAATAAAACACATTTTAATAAGATGACCTATATCAAAGATTCAAAATAGCCCATAACAACAGTATGTACACATTGTTAAGTAATATTT
CONSENSUS	LG-V	Chr05	895294	1.979	TGAAGTTGCGGTCAATAAAGTAGGATATTGTACAATCCTTCATGATTTTTAATTTTTTAAAAATTTGATCAAAGTTAATTATAGTAGAATAAATTTAATTATATTTGAGATATTATTTCATTGGATATCAATTAATTTAATATTAATTTTAGAATGAGATTCTTGCTATCTTTTCAATTCTTAATTAACTCCTACAATTTT
CONSENSUS	LG-V	Chr05	975294	2.128	GTGGTGAGTTCGATTCTCGCGACACCCCTTTTTCTTAAGCTTCTTCTCCATCTTTGATGAACATTCATGTAATGGCTGAGAGCACAAGAGCAGAACTTGCCATTCATATTATCGTCTTGAGCTTTTGTTCATACAAGTCCAAATGCAGAAATGCAAGCAAGACTCAGTTTCAAGAGTTAGAAGGATGGAAGACGTTCAGTT
CONSENSUS	LG-V	Chr05	1055294	3.349	ATCAATGTCTACATAATCTTATTAATTTTTTAAATACACCATATTCACATGGAAAAAATATAATTTCAATAATTAATTATATAGTATGTTGATGCTAAAATAAATTTAGTTTTGATGCGTGAAATCAATTTTAAAAAACATTTACTATTATAAAAAATACATATTTAATGCATTAAAAAATTGTGTAGAAACAACTCCTAG
CONSENSUS	LG-V	Chr05	1155294	4.2	AAAATGAAAATTCAATTTTATGTCTCTCGTTTCTTATATATTTATCTTTTCTATTTTAAAATACTAATGAAATTTAATAGTGTGTGTTTCTCACTTGTAAATTCTAGAGTTTTTAGCTAACGAGATTGGTTATTATAGTTAAGAAATATGTAAATATTATAAATAAATTCTAATGGGTTTTGGAATTTTAGTGTGAATGAG
CONSENSUS	LG-V	Chr05	1205294	4.313	GAGTTCTATTTGCTTTCGAGTAAGGTGAGTGGATAATTTTTCATATGCATGAGAAATATTATAAATATTTGATTTTTTATTATGAATTGGATCATACTTCTGAATAATATATATGCTGATTATTATCCTTGTTACGATAAAACATGATCAATTGTTGAATATGAATTCTTGATATGAACCAATATATGTTTGAATTGACTT
CONSENSUS	LG-V	Chr05	1325294	4.847	ACAGTGGAGTGCAGCTCCCTCACCACCGCCCAGGGCCGCCGCCCCTTCTCCTTCTCCTTCTGCACCATGTCTCCACTGTTCACGTTGAAGAACAGTGGAGCGCAGCTCCCACCGCTCAGGGCCGCTGCCCCTTCCCCTTCTCCTTCTCTTCCTTCTTCTTCTTCTTCTTCTTCTTCTTCTTCTTCTTCTTCTTCTGCAATT
CONSENSUS	LG-V	Chr05	1375294	4.929	CTAAATAATAAGATTGGCTTCTTCATGGATGTATGATTTGTCGAACCACCTTCAACAGGCATTAATCATGAACACCCTCGATCCACAACAAGTTGTGCCACTAGAAACATTGCTAAAGTACATCACTGGCAGAATTTCTTATCAAGATATCAAACATAGAGTTAAGCACGCTGTAAGCAGAGATTTCATAGTAAGCGGGTT
CONSENSUS	LG-V	Chr05	1405294	5.385	GAGCCACTACGGCAGTAACAAGTAGCTAGAAGTAGAGATTAGAATCATAAACTCCAATATATATATATATATTTTTGATGAGGACTATAAATGCCAATATACATTTACCAAGCAAGAAATATTCTGACCCGGGGATGACTAGAAAAAAAACCTAAACATGGCACCTTATCATACAAAGAACAAGATTAATATAACATTTCT
CONSENSUS	LG-V	Chr05	1445294	5.988	ACAGACATGATAGATACCTCCTGCCACTGTCAGATTTTTATATATTTTGGAATGGTTGTTTGCGCTAGCACTGATGAGGCATGGATTTTGGTGTGTGTAATTCTCGAAGAACCATGCTAGCTAATCGAGAAATTAAGCATTTGAACTAACTACTATGAACATAGAGTGGATTCTTTTTCATTATAAAAAAGGCTCGAACAC
CONSENSUS	LG-V	Chr05	1525294	7.219	TGTAAATTTCTTAAAATGGAAACAATTCAAATTGGTGTATGACATATAGATTGCTTATGTGTCGATATATTTAATTTTTAAATAAATTATATTTTACATCTACTGAAAACATTAATAACATGGATGTTTTTATATTTTAAAAATATTTTAAATTTCTTTCTTTACTTCAAATTAATATTATTTTGGTGTTTCTAGATCATT
CONSENSUS	LG-V	Chr05	1675294	8.09	TGATGTAATCCTAGACCTCAAAAATCTTTGGATTGAAGCAGGACTTCAAAGGATAAATAGCAATAGCACTACAAAAGTTTCAAAAGACAACAAATTGAGATTCGAAATTTCTACTAGCTACCTTTCCAACTTGTCACGGTTAATATATGTATTTCTAAATGTACTAGTTATTTGGAACTCTCTCCAAAAGAGTCCACATAA
CONSENSUS	LG-V	Chr05	1835294	8.831	AGCAACTTGCACCCAGTATTGGTTTCCAACCAAATATCTCCAATGCCCACAACACTAGCCATCCCTTGATTTCCCATCCTAACTTGACCAAAGTCACCAACAGTGTAGGATGTGTAAAAATCACGTCGGGGTGTAACATGGTAAGAAGCTGCTGAATCTGCAACCCAGGTGGTATCTTGACATGCAAGATTAACACAGCCA
CONSENSUS	LG-V	Chr05	1915294	9.722	CTTCATCACCAAAAATGGACAAAGGCAGAGCTCCATTTTGACTGATTGACCTTGCCATGTTTCCCTGATCAAGAAGAGCAAATGATCATTATATCAGAGAGCAATATTTGCTCATGGATGCCTGCACCATTAGTGAACTTCACTCTGTCAAAGTTTCAAACATAAATCAAACTCAATCAATTTCGTAAAGATGGCGAATAA
CONSENSUS	LG-V	Chr05	1945294	9.801	GTTTTTGGAGTGTTCCAACCCATTTGCTGCAGGTAGACTTCATCATAGGCTTCAATGTTCAAACCTGAAGCAAGAAACAATTCCAACTCTATCACGAATCGATCTGTTTTTGCTGTTAGAAAAGGCCTCGCTGCATTAGATACTACAGCCTTGAACTCTTCTTGTTTCGTTTCAGGTGTTTTTGTTTGACGCATGTGTTCA
CONSENSUS	LG-V	Chr05	1995294	10.562	TCTATCTTGAAACAATTATTGAGCTCTATCTTAATGTTCAAACTGTTCATATCTCCTCTCTCTATCTCAATATAATCTATCCACATTTTTTCTTTCTTTCTTGTATTAATACTGAACCCTTCATCGTGAAATAATTTCAAAGAATCTTGAGGAGTGTAGCTCAAATGATTATGTTTTAGGTTTATTCTCTAGAGATCACCA
CONSENSUS	LG-V	Chr05	2045294	11.022	ACAGATTACAAAATAGACTGTGCTTAGACTGTCAAAAAGAATTGGAACCAGAAAGCATATGAGATTCTTACCAAAATAGGAGTCCACATAACACACAGCAATACAAAAAATAAGCATATCCCATTGCAGAATTTTGTCCTCTTCGGTTGCTTCTCTCCTTGTCGGTGTTTTGCTCTATTCAGAACCGCATCACATTTGACA
CONSENSUS	LG-V	Chr05	2085294	11.166	ACCATGAAAATCAATCAAGGGTTTTTGAAGAATTCTCTCTTCAGTCTCCATTTCCCTCACTTTGCCACAGCACTTCAAAGGTACGATCTTTGAGCCTAAACAAGTAGAATTATGTGAAAAACGACTAAAAGATCCAAACTTTTTAGTGGGTTTTTGGAGATTAGCCAAGCAGATGTTATTGGTATGATTAAAAATAGAATT
CONSENSUS	LG-V	Chr05	2165294	11.563	AAAAAATGATAAAATCTACAAGAAACGGGTATTGTGACCACGTACAAGATATAAGAAACTTGAGTGCTCGTGTTGAGAATAGTGGAGAGTTTGGGATGGGTGTTTGGCTGCAGTTTGGGAGGAGTTTGGGAGGGGAGAGGTGGGATGGGAAAGAAGAAGAAGGAGAAACAGAGGATGAGAGTGTCGGCAGGTGGGTGCATA
CONSENSUS	LG-V	Chr05	2195294	11.98	AGATAAATTTTTTTAATTATACTATTCAATCATTTGTTTTGTTTTTTTTTCTTTTAAAGGTATTTAAATCATTTTCTTGTGCATGTAAAATGTTAAAATGTCAATTTGTCCTGATTAATATATTAATGACAAATGAATTATATAAAAAAAATCACCTCAATAAATTGTTAAATGATTTTGTTTAAAAAGATAAAATAATTA
CONSENSUS	LG-V	Chr05	2235294	12.516	AGAGAACATCAATGTAGATCAAACTGGTCAAGAGATTGAAATAGAGAAGGTTCCTGTTCATGAGGTTGAGATTAGGCGGAAGGACCTGCTGCCTGTTTTTGACCATTTTCACAGGTCTCCTGAATGGAGCGAACGGTAATTCACAAGTTTTTCTGCATTGTAGTTATGGTAACTGTGAATAATTGTTAAGTGATGTTACCT
CONSENSUS	LG-V	Chr05	2285294	13.813	TTCAAAACTTTTCAGTTTGAAAAATAGCTAAGAAAGTTTTTACTAATCCTATTTGACATCTTATTCTTACAAAGTAACTTTATTGGGGGTGATAAAATCTTTTATCATAGTCGTCAAACCCTGGATCATTAGATTATCAGGTGTCTATGTTATTTTTTTAACAAAATAATATTTTTTTTTTTTTTTTTTATGTTATTTTTT
CONSENSUS	LG-V	Chr05	2375294	14.604	GGTGTGGTTAGTGAATTTGTGATCCTCAAGCTCCTTAGTAAGGTAAGTAGAGTATCAAATTGATTATATACAACTTACTGTACAAGCTGATAGAATATTATGCGAAACAGACACTATCAACATCATGTTAAGCAACACCAACATAGAGTTACCATCTTCTAGACTTGCTGCACTCTTCGGTGAAGGTATCAGAGTCTCTGA
CONSENSUS	LG-V	Chr05	2445294	15.002	TTTGAACAAATCCTCACCAGTTGAATTCTCATCTTTAGCTCTCTGTCCAGCGGATAATACAACTTCAACAGGTAGAGGAGCAAAGGATGACCAGTACTCATATCTTGCTCCAGCAATCTCTGCGAGAATACCTGCAAAAAATTGCAATCCACAAGTTGGTTTTAGAAAGGTTTCTTACTTAAAGTCTGCAGAATCAGAAGT
CONSENSUS	LG-V	Chr05	2505294	16.205	ATGTTTAAGCATTTGTAAATGAAAGCACCAGAAACTAAACAGCAACAATAGTTCATGCGGGTAAATTATCAGACATACATCAATATTGGACTGGAGCTCTGCATTGGCATCAGGAGCTGGCATTGCCCTAGCATGACGTTCACGTGTTCGCGTTTTCTTTCCAGCATCACCTTGGGCTTTGCTGGCAGCTCTTAGTCTACA
CONSENSUS	LG-V	Chr05	2605294	16.455	CTTAGGCTCCATTGCCAAAAAGAAACAGTATTCCACTGTTGTCTCCTTGTGCAATCAAATGAATTTGTTTGGAGTTACCCACAATGTTTATTCTCTAAATATATTGATTAACTGCCTTTGTCGCTTCAACCATGTTCATTTTGCTGTCTCTACCTTGGGTAAGACGGTCAAACTGGGTACGCAACCTAATGCTATCACATT
CONSENSUS	LG-V	Chr05	2725294	17.524	TTTTCCACTGCTGTTTTTATAAGCTAATGGATCTTTGCTGTAATGCTGTGCATTTTTTATTTGCAGAAATATCACATACCTAACTCCTTCAAGTCATAGACACATCCCAGAACCTCCAGAGGGTGTAGTCATGCCTGAAAAGGTTTGTGAGCTCCGGATGCTTGTAGATTTGGTTTATTTCTTTGTGAGTAGATAAGTGAA
CONSENSUS	LG-V	Chr05	2805294	19.18	ACAGTACCCATCCATCAAAGCATTGTAAGTGGAAATATTTGGCTCTACACCTTTTTCAGTCATTGTTTCAAAGACATGCCGAGCTTCTGAAACCATTCCTTCTTTGCACAGCCCATCAACCAAAATAGTTAAGGTCACTGTATCTGGCATAACATCCCTGCCAACCATTTCTTTGAACAGTCTACTAGCTTCGTTCAGTTG
CONSENSUS	LG-V	Chr05	2855294	19.286	CAAAATTATCTCATCTATGGCAGTCTTTGGAAACTGCTCATGCTTTCTCTAATAAAAGGGTTAATAATTTTATTTGTTTTAATTATTTTGAACTAATCATAGGAGTGGAAGAAAATGACCTCAAATGGGGGGAATCTAAAATCCACGAGAACACATCAAACCTGAATTTACTTGATATAATTGAAAAGGGTGAAGATCATC
CONSENSUS	LG-V	Chr05	2905294	19.541	GTTTCAAATTGAATCCTAGTTGGTTAAGATTTTGAACTAGTCAAGTTTTTTTTTTAATCCTCCACTGATTCTCACTATAACCAGTGTTTCCAGGAAGTCACGAGGAGGAGCGAAGAAGCAATAGAAAATGCCACAAAGAGGTGGGTGGCTAGCAGCACAGAAGATATCTGCTAGCGACCTCACCATGATTAACTCAATATA
CONSENSUS	LG-V	Chr05	2965294	20.339	ACGGATGTTTGTGCAGTATCATATTATCACCCTCTTGCATTTTACTATCCATGTATGTCGATTATGTTTTACAGTCTACATGAATATCATACACACATTGTAACACCAGTTCTCAATCTTGGTGCTAGTATATCTATACAATGCTTTGATGTGATCGCACTACCTTATGGTCTTTTGGTGGTTGAATAGATCCAAACCCTT
CONSENSUS	LG-V	Chr05	3015294	20.838	GTTATTTGCTGTTTCAGCAATCCTGTTTCACTTGTTCCATATTCTCTCAATTGTCTCTCTTCTCCATTGCTGCCTCTACAGTGGAGTATTAACTAAACCTAGTATTACAACAGATGGGTCCCTCATGAACACAAGAATGAAGCATGTCACATGTATTGTAATTTGTCCCATTTTATTATATTTTTCATTCCTGTATCACTC
CONSENSUS	LG-V	Chr05	3065294	21.35	ATTTCATACTCTTGTACCTCAACTCCTCTTTTCTCATGACACTGTGAAAGCTCTTCCTCTGCTTGCTGAATAAAAATCTAATCTACTCAACTTGTAATAACTACTGGCTTCGTTGCTTGATGTTCTTGGGGGAGGAGGGGGTAATCTGAACTATGCAATGGACTTTCTAGGAAACCTACCACTTTTTTCATGACAGTTCAT
CONSENSUS	LG-V	Chr05	3125294	21.982	AATTATTCATTCTAGAAGTTATAAACAAAAAAAAACATAGAAGTTTTTTTTTCTTTGTTTCAATACATTTAGCATGCAATTAAGTAAAGGAATGTTACTGCCTTACCTTTATACAAATACATTAATCTCCTTCACAGAAAAAAAAAATTCAAATTCTAAAATGCAAGTATGCAGCCTTTCTTGTAAGCATTCACAACACAA
CONSENSUS	LG-V	Chr05	3185294	22.596	CCATCAATAGGCTTTGATAACACAATCTTTAGCTTCCTGCAGACAGCTTGAACTGCTTGAGAGATGCCAATTGTGGCGCTAATGCTAATACCCCGCCATAATACTAGGGCAAGGCAGAACAACTTGATTATATTAATGTCCCTCGATGCAAAAGGCTAGATAGCAACCTCACTCTCTAACAAAAGATCATGTTATAATTTA
CONSENSUS	LG-V	Chr05	3225294	23.189	TTGTTGTTAATGCAAAGTAACTGTTCACCTGGAGTTAGGCAAATGTCTGGTGATTTGCTGAAGATTTTCAGGGTGAATTCTAAGTCTGATTATTGTCTTTCTAGCTATGAAACTAAGACTACTCACATCATGCCCTTCTGATCGTGTGTTTGCAAATATGGGGTGTGATTGATATAGTTTTTCTCTCTTTTTTCAAGAGAG
CONSENSUS	LG-V	Chr05	3245294	23.73	CAAATCACCAGCAGAAAGAGAGTCACTTGACATGCTTTGTAACTTGCATGCCATTAGGATTCTGTGGTCACATGCTGCTCATCGAGCCATGCCACAGTTTTTTTCTTAAAAATCTTTTCACTCCCTCTTTGTGAATGATTAACATGTATATGGTATGAAAAAGAAATACAGTCAATTTTTTATTTTGTTAGGTGTCCTTTA
CONSENSUS	LG-V	Chr05	3355294	24.425	GCCTTTCCCTATATCGGCCACCTATCTATACATATTCAATTCATTCAGCCTCCTTTTTTTTTTTAGATTGTTTTCTTATTTAAAATTTTACTGAAAAAATTGTACATATTAGTTTCATATATAATTATTTATAAAATAATTACTAACAATGTCATTAATTTTATTTAAAAGTACACTATTATATTCTTTAAATATAATTGT
CONSENSUS	LG-V	Chr05	3435294	24.758	TATAGCGCAAGAGAAAGATAACTGGAAAAAAAAAAAAAATAATTTTTTAAATGCTAACAATAGCTATGAAACTATATGTTTAACCATGATATTGTTTTCGTTAAAATGTTATTTAGGGTCCATCACTGGGTAATTATAGGTCTTCAACTCCACTCCATATCAAGAAAAATGGTCTGATATTTAAGAATAAATCATATTAAT
CONSENSUS	LG-V	Chr05	3525294	25.099	CCAATTAATTTTACAACAACGAACATATCTCATAAAAAAAATATATCTACCCGAATTACAGGCTTAATATTTTTTTCTAGCAATGATAAAATCATATTTATACTATTTTAATTTATAATTTTTTCTGTCTAGAACCACAGTAAAAAACTGAGCTCATTATATATATATATATATATATATATATATATATATATATATATA
CONSENSUS	LG-V	Chr05	3625294	26.343	CATTAAAGTTAAAACCATACAAACCAACTTGTAATTTGTAATTTTAAAGTGTTTTAGAGTTTAATAGAAGTTGTTTAAAATATTTTTTTATTTAAAAATATATTAAAATAATATTTTTTTATTTTAAAAAAATTAATTTTAATATTATAACATTAAAATAATTTAAAAATATTAAAAAAAAATGTCAATAACTTTTTCTTA
CONSENSUS	LG-V	Chr05	3665294	26.818	AGGCCAGTGGTAATATTAATAAACCTTGATGTTAAGGTCAAAAAACCAGTGTTTATACATGTATATTTATGTATCTATACATATCTTATCTTGCGTATATAAGAAAAGTGACCTCTCATCTGTAGCCCTAAAACCAATTCCCTCCTGTTCCATCTCTCTCTGCTTATTCATCTTCTTATATTTATTGAAGATCTTCCTCGT
CONSENSUS	LG-V	Chr05	3705294	27.021	AGGGTTTAAGAAAAGTTCTCCTCAATAAGGAAGTCCTTATCTTATTAGGTTAAAACATAATCATTCTAATGTAAAAACAGAAAAAATAAAATAAATTGTCTTTTTTTTATTTAATATCGAGAATACATCATAGGTATAAGTTCATAATCCTGTATATTAAAAGAAACGAATATTTTTTTGTGTTTTGGAAATGTAGGTCAA
CONSENSUS	LG-V	Chr05	3775294	28.134	AAACACAAATAATAAATAATCGCCAGCGGACGCCGCGCGGATTTTGACGTGCGACACATATTATGGGTAAAATAATTTTTATATATATATTATTATATATTGGCCATCGTAATCAAACATGATATATATTATAATATCTCACATCAGCGGGTGAAGATTTGAGAGAGGGCCTTATATGAACATGCTCACCTTGACTAGTAA
CONSENSUS	LG-V	Chr05	3875294	28.713	GTTTTGTCCTCTATTATTATAAGCATCGTCCTAGACAATTATCAGCATTGTTTTCACCCCCAGATTTGTTAATAGTTTCCACTTAACATTTTACTTTCACCACTGAATCCATGCGTTTGTCTGGGAGTGAGAAAGAAAATAAAGTCAATTAATAAAAATGAAGACCAATACAAAATATACATGCCCTACTTCCACTTGTAT
CONSENSUS	LG-V	Chr05	3925294	29.176	ATGGCATCAAATATCATTTTTTCAGGTTTAAGGAAACATATGAGCATCCCATACTTCGTGGAAATGAAAAAAATGCTTCTGATAGGGAGAAGCGTATTGGTTCAACGGTTGCAAAGGTGCATTTTGTGGGATGTACTGGATTGTGCTTTCTGCATCCTTGATTATTTTCTTTCATTTTTCTTTCACATTATGGTGTTGCAT
CONSENSUS	LG-V	Chr05	3985294	29.467	CCCAAGTTGGTCAAAAGGTATCCGATTTGGCAAATAGTCTGCTATTTCCTCGGTTGAGGAATGATGAAGAGAATTTTCAGAAAGATTTGGCACTCTTGTTTGAACGGAGATCAGTTCTTTTGAAAATGTATAATCTTGGTCAAGGCTTCAATTGGAAGGAAGCTCCTGAAGTGCCTTTTGATCCTATGCAACTGCAATTGA
CONSENSUS	LG-V	Chr05	4045294	29.683	TACATGATTCTATAGCCCATTCTTTTGGGGCAGGTGCTTGATAGAGTAGACCTCTTGAATCTTCAAAGCTTAAGGTAACTCCAGCATTTACCTCATACCGCAGTTATATCAAAACTAAGGTAACCAAAGCTGGCTGACTAAATGGCGTTGCATGAAGCACTCAGAAGTGAATGACTTCTGTTTTATTTCACATAACAAAAG
CONSENSUS	LG-V	Chr05	4125294	30.851	TTTCCACTTGATCTTCAGTCACTTGGAGTTCTTGTTGTTGTAATTGACTTCGCTCTTCAGTTGCCTCAGTTTCCCTCATTTGGATATGAACTTCTTTTTCATGTCTTCCCTCATCTACTCCAGCAGGTTGCTGGTATCTATCTTCTACAATCACTTTTGACTGTCCTTCAACAACTTGAGAAAAATTCTCAGTAGTCATCT
CONSENSUS	LG-V	Chr05	4205294	31.57	AAACAACCAAGAAAACCATGAGTTCCTTTCCAGACCAGAAAAGGAGATAAGCATTATTACTATAATGCACTGAAAGGGAAAGGCATTACTTATCATGAGATCCAATGAAGAGCTTATGGCAACTTAGAAATTTTATGTATTTGAAGAAAGAAGGTAATCGCATCTAGCGAACAACTTTAGAAAGTTGAATTTTAACATCTG
CONSENSUS	LG-V	Chr05	4265294	32.034	AGGGAGAATGACACCATCCTTTGAAGAAAACTTTAGATAGACTTGAAAAGTAATACTAATTAAAGCTTAAAATAATTAAATAAATAATTTTAGAAATACACATGGACTCTTGTATTAATGGTTCTCCCTTCTCACAGTTGGATCCAATATAAGATTAATATCCTACAATTTATAAAGTCTTTGATATATATATTTTTATTA
CONSENSUS	LG-V	Chr05	4365294	33.402	ACTCATCAAAAATCTATTCTTACACATATCATGTATGTCCTAGAGAGAGAGAGAAAAAAAAATCAGCTTGAGCTTTTTACATGTGTGATTGTAGAAATATTCCTTCAATTGAATGTGTTTATTTTAATATCACTCCAACTACAAAGGTCTATTTTTAATATTTTCATAACAAATTCTGACGAACTCTTGACTCAAGTAAGA
CONSENSUS	LG-V	Chr05	4465294	34.681	AGAAGAAGAAGAAGAAAAAAGAAGAAGAAGAAGAAAGAAAGAAGAGAAATGAAGAAAGAAAGATGGAGGAAAAAGTGAAACATGAAACAAAAATGCAAAAAAAGAAAAAGAAAAAATAAAGGTGGTGTATGAATGAAATCTATTTGAAAGAAAGAAATGGAGTGAAGGAATTTGGCAAAAGGCTCATTGGAGGTCGCTGGA
CONSENSUS	LG-V	Chr05	4515294	35.609	GGATATAGCAGTTCCACTAATCATGACAGAAAAACAGTACAACATACCAACCCCAATCAAGATACCAATAAATCCACCACAAAAAATTCAGTGAGCACAAAAACACATATGCAAACTTATTTCATAGGCAACATGGACAGGAACGGGCAATAATGGTTCTCTGCGTAAAGGCTTTGAGAATGGAAATGAAACACATAAGGT
CONSENSUS	LG-V	Chr05	4565294	36.217	TAAGAACTTCATTATAATAAATTTTGATGTGTTTTGATCTTGTTTTGTCGTGACATGTCCAACGTAGGAATTATAATCGTAGTCCATACCATTTTTGTAGATGTGGCTAGCCATTCCAGTACCGTCGTAACCATAGAGATATGATTCCGGTTAATTTTTAATGTTAAAAAAGAAGATATCAATGTCATGAATATGATTTTT
CONSENSUS	LG-V	Chr05	4595294	36.436	ACAATCACAATTTTAAGTGGCAATAAGAGAAAAATATATACGTATATAGGTTTCTTTAAAGTTTGAATATTAATTTCTCAAAAAACAATAAAAAAATCTGTATAAGAATACTACTACATAACTAAGCGATATCTTTTAACCTAAACACGTTCTCTTAAAATAAATTGAAAAAGAAAAGACTAAACATATACAAAAGCATCA
CONSENSUS	LG-V	Chr05	4635294	36.634	TTTTGAAGGGAAGGCAGAGCTCAGAGACAACAGTTTTGCTAATCGCATATGAAGATCTTCAGTAGCAATGTTAATATAGTTATAGGTAATATCTTGGACATGGCTAAGTCGATATTCAAATTCACGCACTTCACTACATGCTACCCTATTCGAACATGTAACATAAAAAGGAACCCTTCCAGCCTTATGCGAAGGAGTAGT
CONSENSUS	LG-V	Chr05	4685294	36.898	CGCACCTGACAGAATAAGAAATCATAACAATTATGTCTAAGCTGCTACCAATTTTCTTGTAATTCCAGGGGAACAACATCATTTTGATTAACATTTTTTTAACCCATTCCCACAGGACATATTTGAACATGGACGTCCAAACAACATCCATAAGCAAAGGAATAATGCTTTGACACATGAACAAAACAAGCCATATGCTTC
CONSENSUS	LG-V	Chr05	4725294	37.083	GTGGTTTAATGATAAAAACTTAGGATTAAGAAGTTTGTTTTCTCTGTGATTTCAGGTTCGAGCCCTGTGGTTGCTCATATGATGGCCATTGAAGACTTATATGATCGTTAACTTCAGGGTCCGTGGGATTAGTCAAGATGCGCGCAAACTGAATAAAAAAAATTATAATTATATTTCAATTATTGACATTAACAGTTAACA
CONSENSUS	LG-V	Chr05	4765294	37.521	AAAGGATATGGGGTCAAAGGAGAGCGGTTAAAGTATAGTACTACAGTACTAATCTTGTAATTAACGTTACGGCATGGTAGTCTTCCAAGCTAATTTATAATATAATAAAAAAATATGTATTTTATGGATGTGTTTTCAAGTATTATAACCTTTTAATTAAAAAAATGTGAATATATTATTTATATATAATAAAATAAATTA
CONSENSUS	LG-V	Chr05	4845294	38.717	CGACAGCATAATTAATAGAACTTAGAATCTAAAACTGACTGACCCCTTAACAGCACTTCTGCAAATGCCAAAAACTTCATTGCAGAAGCTACTGAAAGACACCAAAATAAACCTAAAAAAAAGAAGATTACATGGTAATAATTCAAGACTTAGATGGATGACCAGTCAATCTCAACTGAAGGGTACTTCTCCAAACCAAAA
CONSENSUS	LG-V	Chr05	4895294	39.229	CTTAACAGTGATTGTTCGCGACTGGCAAACAAGTTAAAACTCTTCGTCCTCGATATTACAAGAAAGACAGAGTTGACAGATGCACGCACAGAAATGGACGTTTTCAAAGGAGTGAAAATAAATTCCAATGTCCCTCGAGGTTTTACAAGTGGTCACTTTAGCCCCTTTACTTTCAATTTTGGTCACTGAAAACCTTGTGCT
CONSENSUS	LG-V	Chr05	4985294	39.971	ATCATATTCCCTCACCGCCGACAAATAATCCTTCCCCACCAAATACACCAATGCCTTATTCCTACTAACCAAATTCCTTAACCCAGACTCATTCTCTTCACTCTCACTAGACATTTTCTCTACCTTACCAAATGACACATTTGCCCCATCCAAATCCCCAATTTGCATCTGCACATACCCTAATTTCGACAACAAAGCAGG
CONSENSUS	LG-V	Chr05	5045294	40.703	TTTTGAAACTTCACCATCCAAAATAAGATTTGCAAGAGCACATGTCGCCTGTTCAGCAACTTCCAAGGTCGATGAGTTAGCTAGTGCAATTAAAGGGGATAACGCATCACGAGCAACAGCAGCCACATCCCGGTTCTCTTTAATTGAAAGAAATATCGAAGCAAGACAATGAGATGACTCTGCTAAGATGTTTTCAGATTC
CONSENSUS	LG-V	Chr05	5095294	40.857	ATTGAGTAATTATTTTGATTTTCTGTTGACTTGGTATGCATGTTACCTTAACTTTATGGTATAGCTTTGTCGCGCTGGTGCATAGTTCACCGAAGCAAAGCAGAATCTGTTGTTGAGGCATGGGACAAACAGTTCCGCAACTCAGCTATGCTCCAGAAAGTACCTCTATTGTATCTTGCAAATGACATCCTACAGAACAGT
CONSENSUS	LG-V	Chr05	5145294	41.34	TGCGGTATCAAGCCAAGATTTTATTATTGCACCAAACAAAGGAAACTAGCAGCTAAAATGTTTTTAGATTCCTCAAAATTTGACAAGGCTTTTAAATCCCTCTTTTCTTCTATGAAAAGGAAGAAACATAAAAGACTCTTAATAGATGACAATTTACAACTCTAACATACATTTTCCTCTTCACATGCAAGTAAACTTACA
CONSENSUS	LG-V	Chr05	5235294	42.438	GGGTCAAACCATGTCGACTAGGGTAAAAAATGAGTTTCATGCCGTTTTGGGTCAAACCTGTTATTTTTTGGTCAAAACCCGGTCCACCGGGTTTATATCCATTGAAAGTTTTTTTTATGTTTCAACATAATTTTCGGTAATTTAAAATTGATTTTTAGCGGTTGAATCGGGCTTTTTTCTAATACTGATTTGAATTTTTAA
CONSENSUS	LG-V	Chr05	5335294	42.889	ATTCAGATCCAGACACATCGCAACATATTACATAAAATATTTATGTTTCAGTATCAACTCCATAAAATATTTATTTTTCTGTAAAACTAACAAAAAAAAATACATACAAGCATGGTTCTTGTGTTTCAACTTAACCAATGAAGTGGCAGGCAAGCCAACTATAATTCTAGACAAGCTAAAATGCCATAAATGCACGAGTTC
CONSENSUS	LG-V	Chr05	5375294	42.974	AAAAAAAATTATGATATTTTTATGATAATGAATAAAATGTAGAACACTTTGTATCTGCTATAATATAGACACTCTTAATGATATCATTGAGTGATAATAGTAATGTTTTGTCATCTAAACAATGTTTAACATAAACAAAAATAGTATATTAAAAACAATTAGAAATACAAATACATTTTACAACACTTTTCATGAATTTTA
CONSENSUS	LG-V	Chr05	5495294	44.574	AATAAAAATATATTATCTTGATATATTTTTAAATAAAAAACACTTTAAACCGTAATCACTATCATAATCTAAAAGAAGCTCTTAAAGTCTATACTGCCCAATACAGATACAGAGAGATTGAAAGCCAGTTTAAACCTTCCCTTTCGGAATTGAGGAAAGGGATTGAAAATTGAAAGCCAGTATACTTCAACAATGAATCCT
CONSENSUS	LG-V	Chr05	5545294	44.919	TGGTCCCCAAAGGGTTGATGGCCTTCACTTAAGCTTTGGATTGCAGATTTACGAGAAATCTGTCCTTCAAGACAAACCTGTAAATAAAGATGGACCATAACAATGAGAATCATAATAAAATGTTTCGGCAAATTTGCAATGACTACAAAAATTAGGAAGATCCTTCACATATAATCAAACAATGATATCAAGCACAATACT
CONSENSUS	LG-V	Chr05	5605294	45.021	ACGCTCTCCGACTTCATCCACCTCCAATCCAACAACACCTACTCCGTCGAAGTTGGAACCAAAAAGAAACCACTCCCAAAACCTAAATGGATGAGAGAAGCCATTCCAGGTGGCGAAAAGTACGTTCAGATTAAGAAGAAATTGAGAGAATTGAAACTCCATACTGTTTGCGAAGAAGCTAAATGCCCTAATTTGGGGGAG
CONSENSUS	LG-V	Chr05	5665294	46.12	CAAACGGAAAAACCGAAAAATTTAGTTTCAGAGTTTAGAGAGAGGGGGGGGAGTGTGTGAGTAATAAAAATGGACTTTTGGCCTTGAGGGAAATCATCAATATTTAAAGAAATTCTACCGAGAGAGAAAGAGACTGTTTTCATAAAGGGAATTAAAAATCATCGGTTTAATTTCTTTCGTTTTCAGAGACAAAACCTACAA
CONSENSUS	LG-V	Chr05	5725294	46.404	TTTTTTAATTGTGAATTTTTATATAATTTTATCTAAATATTTTTTCCTTTATATATTAACTTGGTATAATTGCATAAAAATTACCAAGAAATAATTGTTTTCTTTTAATTAAAACTTGCTTTCAAACTATTATATGTTCTTATTTAAAAAAATCATGTTTTGGTGCCTCAACCAAAAAAATTTGGCAACAAAACTTGGAAA
CONSENSUS	LG-V	Chr05	5775294	47.501	CTTTGGATTCATACGAGCTCTCATATGCTGCCAGTACAGTGTATTCATGGTGGCAATATCAGTTCTGTGACATTTTCATTGAAGCAATTAAACCCTACTTTGCTGGGGATGATCCAGCATTTGCCTTTGAGAGGAGTTCTGCACAAGATACTCTTTGGGTATGTTTGGATAATGGACTGAGATTGCTTCATCCATTTATGC
CONSENSUS	LG-V	Chr05	5825294	47.591	GGTTAGTCATGTTTGCCCGGTTTTTTTTTCAATATTTTTTTATTTTAATTTGGGTTTTTTGCTAGGTCTTTCTTTTGGAAGTTTAATTTTTTTTTATCACAATCTCATGTCATGAGTGAGGGATTAGTCGAGTTAGCTCGAGTTGACTTGAATTTTTTTCCCTCAACTTTTTCTTTATGACATTGATTTTTTTTTTCAATT
CONSENSUS	LG-V	Chr05	5905294	48.108	TATAGATCAATATATATACCAACACAACAAGATTTTCCAACATCATTATTCCCTACGAACTTTTATCCTCTTACATTTTTACATGTAAGTTGAGCAACCATAGAATTCTAACATGCTAAAGTATTTTCTTAAAAGAAGAAAAAAAGACTTTTTATATATGTTAGGTATAAAACAAAAGGTGAGGAATTCTAATTTACGGCC
CONSENSUS	LG-V	Chr05	5985294	48.378	CCGACAAGACCCGGTTGCAAACCCGTTGACTTTTGTTTTTTACTAAAAAGACGTCGTTTTGATTTTTTTTTAAAAAGAACCGACTCGATGACCCGGTGACCCGGTCAAAACCCGGAACCCGGGCCTTGAACCGGGCCAAGTCTTAAAACTATGTTGACGATAAATCTAGATAATAAACAGTCCTAAGACTGAAAGAAAACA
CONSENSUS	LG-V	Chr05	6035294	48.771	TATTATCTCAATATAATTTTTTAAAAAAATATCTTAATATATTTCTGATTTTATTTTTTTTAGGTTATCGGGTCCGCTCCGTAGCCAAACCCAAAAGCATTGGGTATGGTTACAAAAGATGGACCCAACAACATTGAGTCTTTTTGTCAAGAGGACTCAATGCTATTGGGCTCTGCTGTAGACAAGACCCAACTCTATTTA
CONSENSUS	LG-V	Chr05	6105294	49.332	GGTTTTCTTGGCTTTGGTACCAGTAATGCTACATTTCAGTTGCCCGGCTTTTTATCTTCTCATGTGTTCGAGGATGATGACGAGGACTTCCCTAGCAGCCCATTTAAGGAAGGTGATGGTGCGTTGGGAGTGACAGGATCAATCCATGCTTTAGGAGATTTAGAAATAAGTACTGCTACTCCAAGTGACAGGCGACATTGC
CONSENSUS	LG-V	Chr05	6185294	49.774	TGGACTAACAAAGCTAAGAAAATTTTTGTTATAGGCTTTGGAAGAACATTAATTCAATCGACATTAGAGTGCATGCACTTTCATATTCCTGCGCTCATGACATTGGCAGGTAGAACTTTTGATCAGAGAGCGTTATGTTTTCAGGCCTTTATCAAGTGGTCAACGTGGGGAAGTATATGAGATGAATGGAGATCAAGTCGC
CONSENSUS	LG-V	Chr05	6235294	49.953	TGAGTATGCTAGAACTAATATTAATGTCATTTTTATTTTAATAATCCACTATGATTAGACAACAGGAATTGATGAGCAAAATTATCTAAAGATTAAATTCGCAAAGGTTTGTGAGTTTCCAACCCACAACAGCATGGTATGCATCAATTGGCTTCACAATGTCACTAAATCATCAGGATGGTCAAACCATTACATGAAAGA
CONSENSUS	LG-V	Chr05	6255294	50.304	ATCGCCAGGTGCTGTAGCCTGTTTGGATTCTCTAGAATTAGAATCCTCAGCGGGTTAAAAAGCAAAAAAGAAATTCCTCGCCTTTGGCTAAAGATCAGTAAATTATAAGAAAATGTCTTTCAAAATACCCTTCCTTTTATATATATATATATATATTATTAATATGGATATCCAGAAAGCTTACATGTAACTCAACTAATC
CONSENSUS	LG-V	Chr05	6315294	50.862	AAGTGGTGATATGATATATCAGCATAAATTAACTATCCAAATTCCCAACAAACAAAATTCTAAATTAATTATCGAATAGCTAAAAATCTAACCCAAAAAAAACCAAAAATAAAAATCAAATAATTCACAAAAAAAACCCAAAACTTTATTTCTCTCAGATCAACAACTAAAACCCAAAAAGAAACAATTAAAGAGAAAAGA
CONSENSUS	LG-V	Chr05	6395294	51.473	TGGGCGGAATTTAGCCGAAAAATCCAGAACGAACCGAGATTTAAAATGAGATAAAATTTGTTCCGTTTTGTTCCGTTTTTTGAATTGGTATGGAATGTTTCGGCCATTCCGGGCGAAACGGAACGGAATTGACAACCTTGATCCCTAGTCAAGGTGTTTGGTGAGTTGATATGGAAAGCCTAGAGAGCTGATAACTGGTAG
CONSENSUS	LG-V	Chr05	6435294	51.601	CATTTGGCCTTGTTGGAAACTTTTAAACTTTTAAAGTTCCAACAACATTTATGAAGTCGATGAAGATATGTAGCCTAAATTTGCTTATCCCACTAAATCCTCCAGCAAATAGGGGAAATCTTGTTGACTTGGACCAACAATCATGCTACAAAGCCCTTTAATTCCTATAAACAACGTGCATCCCATATACATAATAGACCA
CONSENSUS	LG-V	Chr05	6515294	53.222	AGAGCTTGTTTGACACATGAGATTTTTTGCACCGTGAGACTAAACATGAAAAATTGTTTAGTAATAAATTGTTGTACTGTGTTGTGAGTAAAATTAGTTAACTATTTACTTAACTCTTTGAATTAAAATTACAGTAAAGAATATAATTTAAATTAAATATTTTTTCAGAAAAGCAAATGAATTGCTTAAAAAATATTATTT
CONSENSUS	LG-V	Chr05	6605294	53.438	GAAGAGAAAGGAGAATTCGACAAAAAATATTCCACCATTTTGTTATGAGTTTTTGTTTTAGATTCTATGTGTTTCTAATAGATTGTAAATGTATATACATGTACTAACCCTAGTAAAAAACTGATAAATCAGAGAGCAGCCACCCTATATATTCACCTTTTTTCCTTATGTTTTAAAACGTTACAGAGTAGTTCTTTTGTA
CONSENSUS	LG-V	Chr05	6635294	53.575	TATCAAAAATCATCTTCTAGCTTGATCATTTACCTCACACCATTAACATTTCTTACACTAATAATATTTGCCTTAACAACATTTCTCGCATTCAAAGCCGAAACCTTTATCAATAATCACCTTAACATAATTCTACAAATCACCTAATTTAATTTCTTTAGAATCAATAACTCTTTGTATATCATTTTTCAATTCACTATT
CONSENSUS	LG-V	Chr05	6695294	53.988	ATCAAATTTTTTTTATCCTTCTGGCTTGAGACAGCAACCATGGAAATAACGAATGTGAAATCTGTTGATCAAGCGGTGGAGGAAATTATGAGGATTCATAGATCTTTACCGACAAGACCAGGGATCGAGGAAGTAGAAGCAGCAAAGACATTGATTCGGAATGTCGAAAAGGAAGAGCAAGCGAGAATGGAAGCGATTTCG
CONSENSUS	LG-V	Chr05	6785294	55.358	TGTCAATGCTCAAAATCTTATCACTGTATTTTTTTATGTCAAAGTTTTCTGAGAGTCTAGAAGTGAGATTATTCTTCCCAGATCGGACATCAAAAAAACTTGCAGGCCCTGAGCTACATATCATCAACCCAGATCGTGTAGGTAACCAGGGAAAATTACCCACCTTTAATATGTCATCGTTTACTCCAAAAATAAACTTAG
CONSENSUS	LG-V	Chr05	6865294	56.152	GGAGTCTTAATTAACTACAAATTATTGGAAAGAATTCACTTCATTAATTCCCATCAAAATATCCAGATCGAACAAAATGCTTCTTTACATAAAGAGCTCTACAGAATTATAAGAACAAGCTTTGTTCGATTTTTAATTTTTTGTATTTAGTAGCATAGCTACGCTATCTAGTGACGTTGAATTTACTATATATATATTAAG
CONSENSUS	LG-V	Chr05	6935294	56.683	TTATACTTAACATCTAGAACGTGATAGATTTTGAGTGGCGTTTGAGCTTCTTAATCATTTACCCCTTACATGTGGTGAGAAAGATTGAGTTACTCATAATTTACTAGGTTGTGTCTAATCCATATCTATTCAAATTTAAAATAATGTTTGTTTTGTTCCACACTATTAGTCATATAGTGTTCATATTTACAAACTTTAGAA
CONSENSUS	LG-V	Chr05	6995294	56.914	TCACTGTTCACACATCAGAGAAACCCAAACATTATCGCATGGCAGGATAATAAATAAAGACCATATGACATCAACCTAGTTATACATTTATTTTCTTCCACTGTAAGTGTTCTGGTTATAACACATGATTATTTTGCCTTTACATACATCCCACCATAAGAACTAACACCATTCTCCACTGATCTTATATTAAAGTGCTTG
CONSENSUS	LG-V	Chr05	7055294	57.644	AGCGTCTAAGACATCGAATCAAAACTAAAATGAAAACCTTGCAAGACAAGCAAGACATACTAATCAAAACTGAAGAAACAGGAATACTCAACAAAGTCCACCTATTATCAGAAACTAAGAACCTAAAATAATATTAAGAATGAGGGGTGAGTTCAACCAATTCAGTGAGGGAATAATATTTAATATACATTCTAGATATTA
CONSENSUS	LG-V	Chr05	7125294	57.743	TATTGAGGCTGTTAGGATTTATAAACAGATGAAAGAGGAAGGAGTGGAGCCTGATCTTGTTACATATAATACGTTGATTTTTGGGTTGTCAAAGTGCGGGAGAGTTAGTGAAGCTAAGAAGCTTTTGAAAATTATGGTTGAATCAGGCCATTTTCCTGATGCAGTTACATACACATCATTGATGAATGGGATGTGTAGAGA
CONSENSUS	LG-V	Chr05	7195294	58.003	GGCTTGATGAATCATTCCGGACCGAGCATGGTTGATACGCTCGAAGGGGAATGCAGTGTGTCCCAGAGACAAGCGTTAACACTCTTCAGATGTGAAGTGGCAGACCATCTGGTTGTAGTGATCCTTTTGTGTGAGAAAAGGTGTGCTTTGGTGACTCTGGTGATTGAAAGGTTTGGCGAGTACCTGTAAACTTGGCCACAG
CONSENSUS	LG-V	Chr05	7225294	58.354	AGCTTGGAAAGCGTTTGCTGTTGCTCCCCTAACGGCTGGCCAGCTGGCTGGCTATCCATGAAATTCTTGGTGCATAGCATTTACACGCACTTTTTCACTTCCACTCTCCCACGGCCCCCCTCCCTCTTATCTTGTCGTTATCACTCAACCATTACTTTGTCGCGGTGGTTGGAATTGTAGTTAGAACTGAAATTCACGGTT
CONSENSUS	LG-V	Chr05	7275294	59.034	AAAACAAAATCAATTTAAAAACTGACTCAAAACAAAAAAAAAATTAGCAATCAAAAGAATAGGGACGAAATTTAAAGATAAAAAACTGTAAGAGGGATGAAATTGAAAATACATATCAATTTTATAAATTATTCAAAATAAAAAAGAATCGTAATAAAAAAAAAAGACTAAATTTGAAGAACCAACAAATTAGAGGGTTAT
CONSENSUS	LG-V	Chr05	7355294	59.503	TTCAACTATGAGTAGAATAAATTAAATCAACAAAATCGTATTCTTTTCTCCTTGAAAGATTGGATTCTCTTCCTTTCGATCTAAAGCATGCATGAAAAACCCCAACAATCAAATCATCTAAAGATGCAGAAGAGCATTGAAACCTCACACACTACAAATCAAATCTTTGGGTACTAGAGTTGGTGGGGAGCGCCAGGCCAA
CONSENSUS	LG-V	Chr05	7415294	59.523	ACTTTTCTCAGTCAAAACATAAAGCATAACTGGACTTGATAGTATATGAAGTAACTTAGAAGAAATTACCATTGCAACATCAAACACAGATAGTTTCTCTCCAGTGGAAATATGAATTGTTTTAGGCCCAACTTCTCCTCCTAACAGTTTGTTGACAAGGCGAATGTTAGCAAATGTGCCTCTTGCCATCACTTCATCATT
CONSENSUS	LG-V	Chr05	7495294	60.971	GGACCAAATTGAATTTTCATCATCTTCAACCTCCAACCCAGAATTTTAACAGAAAACCTACTGTCCTCTCCAAATTTCTAACACAAATTCACCATTCAAACAAAATCATAACTCAAAATCATCATTTTTATCTACAATCTCTCAAATTCAACTTAACAATCCATTACCCACAACAATCAACCTTATAACATTCAATCTAAT
CONSENSUS	LG-V	Chr05	7565294	61.431	CGGTGGCGGAGCAAGCGGCTGCGGTTTTAGTGGTGGAGGAAGAGAGTGTGGAGAGTGAGAATAATGCGAGTAAGAGACCGGTGTGGAACAAGCCATTGACAGCTAGTAATGGTCCTGTGGAGATTGGGAATGTTATGGGGGCTGATTCTTGGCCTGCTTTATCTGAGTCAGCTGCTAGGGCTTCTTCTTCGACAAAATCAT
CONSENSUS	LG-V	Chr05	7655294	61.721	CCCATGTGTGTAATGTCCTAATAGAAATGATGCGCTGTCTTGTGTTTTGGTCAAGGAAGCAGATTTGTTTACAGTGTCATGCGTAACTTGTATAAGAGATAACATGAAAGTGACTTCATCATGCTTTCATGAACAGGAACAAAATCTACTTGCAAATGGGAATCTGCAAGTCTCTGGCTGTTTTAGCTGAATTAAACCATC
CONSENSUS	LG-V	Chr05	7775294	63.128	AAAAAGTTTGATATGGTCCACGACGTATCGTAGGTTACAGATCTAGTTTTAGATAAGCCTGCTGATTTATGACAAAAATGGAAATGGTTGGCGCATGAATCGTAGGATTCACTTGGTTTAGGAAGCCGTATAGATGAGCTCTGGTAGGCCTTGTTCTCATCCACTCCTTCGATTTTGACAGATCCTTATTGTTTATACTTT
CONSENSUS	LG-V	Chr05	7845294	63.672	TCAACTAACTTTTAAAATTAAATAAAAACTTCATAAATCTCATATTAATTGAGTAGTGGAAAAAAAAAAATATTTAGAAAAAAAATTATTAAAAAAAAGTACTTGTATCCATTCACCAAACAAGTCATTAAGAGACCTCAAACATCATTAAAAACTAAGTTTAAAGGAGCTGAACTAACATGCTTTGATGAACCTAAATTA
CONSENSUS	LG-V	Chr05	7885294	63.848	TATAATTCATAATTTAACCTAAATAAACCCTAACTCTAACCTTAATTCACAATCAACAACAACCCAAAATCATTTAATATTTTATAAAATAACATAATTATCAACTCAAATTATATCTAATGAACCTAATTATAAAAAACCCTATTTTTTTTTAAAAAAAATCCTTGATTCTAAACCCAAATATTTTTTGAATCAAAATTA
CONSENSUS	LG-V	Chr05	7945294	64.257	TGATATTGTGTAGAGAATAATATAAATAATATATTAAAATTTTATTTAATAGCTTAAGTTATTGGGTTAAGATGGTTCTTCGACATGGTATTAGAGCCTTGATGACCAAGCGGTCACGAGTTCGAATCTCACTATCCCTATTTATTTGATAAAAATTAAACACAAGGTAATGTGGACTTGTGTAAGTTTCAAGACCAAAAA
CONSENSUS	LG-V	Chr05	7975294	64.405	AAGTAGGCTATAAGCCAATGGCCTCAGAGTTTCATAGCATGCCCGACCAGTTCCAACTAGAACTCTAGAATGGATAGGAAAACTAAGTGTTAAACAGGAAATGTTCAGTGCCAGAACCACCAATAATGAAATTCTTAAAATCGAAGGGCCAAATATTCACAACTATCTGAAAATGATCGGAGTAGATGTACATACCATCAA
CONSENSUS	LG-V	Chr05	8055294	64.675	ACATCTTCATGTCCATCATTATCTTCTTGTTAAACTGAAGTTTTTTTATCTCTTCATCCACTTCTATATGTCCATTAGTACCTAATATATACTTTAACTCATCAACATCAATATGAATATAAGTATTCTCAGTGACATGGAAATTTGAATTTTCTTCTAACTCGGTAGGCGGAGTAGCTCGATATAGATCAATTAACTCAT
CONSENSUS	LG-V	Chr05	8155294	65.226	TAATTTTAATGCTTTGTCTATGTGTTTTTGCTATTGAGATCATTCTGATTGTCTAGACGGATTTGAGGTTTGTTTGAGGATACTAATCTCTCCATGCCAAGAGGGTCACCATCATGCCTAATTGAGGACATCCAGCTTGCTAGAAGAATTCGTGGCGACAGGGCGTAAAGGTTAATGCCTTTTCATTTAGGTTCTATTTGT
CONSENSUS	LG-V	Chr05	8235294	65.665	CAGATGACTCAATTCTTTTGACCAATGCATTGGTTGGGCGATTCCATAAAGAGCCAGCATTGTCCCATAACCGCTCCTCACTGGCTCAAGAAGCAACAGTTTCTTCTGATAAAGATAAAATGCATGAATTTGGTATGAATCAGAGTATTGATGCTGTTCAGTTAGACAATAAAAATATAAACAACTGGAAGTCAGTGCAAA
CONSENSUS	LG-V	Chr05	8345294	66.872	TTCAATAAATTTATTAAAAGAATAGTTAAATAATTATCAAATTATGTCATAACTTTCAAGAAGATTATGTCATAGAAGATTAGAGCTTTTTTTATGACTTTCTCTTTTAGCTCTAAATACTAATAGATTGAATCATGATAAAAATAAAATTTTAGGATTATGTGTGTATGATTTACAACTACATAATCGACAAACACACAA
CONSENSUS	LG-V	Chr05	8405294	67.325	AAAAATATTCAAGATCGTGTTCACTTTATAAATAAAACTTTGACCGTAGCTCCTTATCTAGCTGCAATTGATGTTCTTGTTCAGAATTCACAGGTAGTTTCATGATGCCTGAGCATTTTTTTTTCCATGCACTGTAGTTTATTTTAAATATCCAGTTTGGTAGAGTAATTGTTGTTTATTATCTTGTTATCATCATCTTAA
CONSENSUS	LG-V	Chr05	8445294	67.489	CAGTGTTTTGTGAGGAAAGATACAGTGCTTTCGCCACATGATTTAGCTTTTCAGTTAATAAAAAGCAAAAAAAATTACAAAGCTAAATTCTCTACCAACTTAATATTAAAAAAAAAACTAACAAAGATAATTTTGAAAGGAAAAAAACCCATGAGAAAAAACGTTGCAACAATTGACAATGTTTTGTGAGAAAAATTATAG
CONSENSUS	LG-V	Chr05	8525294	68.41	ATTGAGGAACATGGTTACCATTATAGGATAATGATTGGAAGGTTTATCCAACAGAAGTTTTAATTTTGGGAAACTTCTCTAACTGATGGATAATAGCATGCAGCCGCATTGTTTGTTTACCGCTAAAAGATTTGGTCGATAAACAATACTTTCTAGAAAAATAAAATTGAAAGTACTTTTCATTTATTTTAAGCGGAATTC
CONSENSUS	LG-V	Chr05	8615294	68.79	ATGTTCATGAGAATCACATCACATTAAATTTTATTATGGCAGTTTACAAACTTTATAGGAAAAAGACATTTCTTCTTAATTGCTATCGAGGTGTTGTTAGCACATGATATACTATATGGTTTAAGGTGATGAATAAATTTTCAACCTAAACGGTTTACATTACCATAAAATATTGCACTAATGTAACTTCCATTATAATCT
CONSENSUS	LG-V	Chr05	8695294	69.625	AACCTGTAGATTTGTGTTTAAGATGTAGAAAGCGAACACTGCATTTTCGTTTATCGATCATCATGTGGATTTCTCTCACGGGCATGCACACTGTACCCAACACCAGACTAGCTACACATCCTTGAGAAAAAAACAAAAAAAGAACTGTTTTGGCAGAAGGGTGTGATTGTTCCTTGATTTACATTGAACCCTAACAATCCA
CONSENSUS	LG-V	Chr05	8745294	70.359	CTACTTATCTTAAGCAAAGCCATCTACATTAGCAAATAAGATTAGGAATTCTAACAATCGTAAATAATATTAACAACTATTCAATGCCAATGTTGAATTGAAACATCAATCACAAAGAAAAGGAAAACGTTCTCCATATCCAAATTTCCTTTAGACAAAAAGATAATGACGAGACATCATGAAAGGAACAAGGACAACAAT
CONSENSUS	LG-V	Chr05	8815294	70.599	TATGCCATCTCACAAGAAAAACTTACAGAAATGAATTACGAGAAAAATCAATCATGCCATCAATGCAAGTCGGTGGATTCTGATAATTGGTCAGTCTAATGGATTATATATATTTTTTGTTATTTTTTCTTGTAAATAGGATTATTGTTACATAAATTAATTACAAAGCAAAATGAAAGGACAATCCTTAATCCTAATTAG
CONSENSUS	LG-V	Chr05	8895294	71.583	GCAAGAAGGAAAGGGGCGGTGTGCGGTACTTCGTAAATAGAGCGAAACTAGATAGTTGGCGCGGTTCATGTATATATATAAACAATTATTTAATTATAAAATAAAAATATGATGAATATTGGATAATAATTTTTTTTTCATATGTACAATATTTTTTTTAACATTATAAATATTATATATTATATTGATCTAAACTATAAA
CONSENSUS	LG-V	Chr05	9085294	72.856	AAAAATCCAAGTTTCCTTGTTCAACCCTCACATAAATCTTATCAAATATTTTAATGAATCCTCAAGACCATTTTTTTATTTGAAATATATTTATTATATAATTTTACCATTTATTTCATTTACGGACTTATTATCATTACACGATAACATTACCGATTTTTAACTGATGCTTACACCATCGCTCTTTTCTTTTCTTTTGTA
CONSENSUS	LG-V	Chr05	9245294	73.465	GCTGACAGCACCATGTACATGCTCAGGAGAGTGGCAGGGAGTAGTGGCTGTTCTCAGCTCTGGAAAGTCAAATTGCCACTTAGATAGAGTTCTCATTTTGGCATGCTTGTATTATGAGTGTCTCTATCAACTGCGTAAACACAGAAAAGACAGAAGTGTGCTTGCTGATGTTTTCAAAGTTTATATATTTAGAGTCTTTAT
CONSENSUS	LG-V	Chr05	9325294	73.818	CAAGACCAATTAATTATCTTTACGCTTACTTCATCTTTATCTGAATCCATCTTACCTCATATTGTTGGCCTTGAAACTTCTCATAAAGCATTGACAACATTGGAACATATGTTTTATGCCTCATTTCATGCTCAACTAATGCATATCCTCTTCCATCCTTACTATTTTAAAAAGGCCAACCTCTTCCAACTTTGTTTTCCA
CONSENSUS	LG-V	Chr05	9465294	74.214	TTTAGAACAATAGCAGATACAACTTCACCCATACTTACCGTTTCGTGACCATTCAATTTGAAAGCTCTCTTGGTAGTACACAACTCCTTCAAGAATTTGGCATACTTCGGAATTTGCTTGATAGCATCAAGCAAAGGAATGTTGAGTTCCACTTTCTTGAAAACCTCTAAAATCTCTTTTTCTTTGTCTTCTTTCTTTGAC
CONSENSUS	LG-V	Chr05	9525294	74.716	ACCTTCCTTATCCATGACCCGAGACTTACCCCAGGTGAACCCCTAAATCAAGTTTTAAAAGTATGATAATAACTATTTTTAACTTATATTGACTTGTGTAAACCCAGGTTGACCTTCTTGGCACATGATTTAAGTCTTACCCTAGGTCGATTTTTGAGTAGAGTTTTAAAACTATGATAACAACCACTTTTATTTTTAGAT
CONSENSUS	LG-V	Chr05	9665294	75.098	GAAGATGTCTCTTTACCTCTTGAAGTTTCTTCATATTCCCCTTCATTTTCAATTAAAATAGATTGCACTTCAGTGTTCTCTTCCAGGTTGATATCAGCATATGATTTGATATAATTTCTTGTTACCATGTTTTTTCCAACAATAATTGTCATTGCTTCATACATATCAAGTTTTTTGTTGAGATACTTGTCATGATTGAGA
CONSENSUS	LG-V	Chr05	9755294	75.511	CGCTAAATTAAAGGTCTATAAATCATAAGAAAATAAATAGCAAAACTCGTAGAACAACTTTTAGTCTGATTTCAAACACATTGTGTTTCTCTTGTTTTGATGAATTATTGGGCTTACCATATATGAATAAAAAACTTGAGATTCTTAGTTTTTAGCCCAACTAAAATAGCAATAAAATTCCTCATATAGCTTCAAAAATGT
CONSENSUS	LG-V	Chr05	9845294	76.712	CTAGGTTGCTCTACTCTAATTTTATGGTTGCAACTTCTTCATGAGTACTTCGAAGAGCTTTTGCAGAAACCCATAAGCAAACTCGAGGCTGGTCAGGATGAAAGTCTAGAAGGCTCTCCTTTTTTGTTAGGTCTTTCTAATGGAGAACTTGATGGCATGCATTCCTTTCATTTGCAGAGGCAGACTCTGCTCCTTTTTCTA
CONSENSUS	LG-V	Chr05	10035294	77.514	TGTCATCACAAAAATCAGCACTGTCATCAACCAGATTTCATGGGATTTCCTTTTATTTACAGCTAAATCATTGTATTTTATTAGTTTAAATACTTCACTTGTACGTACAGCCTAGTAGTTCATGTAGAAAAAATAAGAACAGAAACTGAATATTCATTTGCAAAACACTCTGTCAGCTCAGCTTATTTTTTTCTTTAACCC
CONSENSUS	LG-V	Chr05	10075294	77.692	CTTGAAACATCCTTCAATTGATAAAAAAAAACCTAAAATCAAAAGAAAAGAAATATTCTAGAAACCTAACCATTTTTCCCGGGTAGATAAAAGTTCCAAACCAGTCTAACAAAGCTCCTCTTGGCAAGATGAACTCATAGACATCAAGATTGATTTTTTTGTTGCAAAAAGTATGGCAAACCAACCTCTTTATCTCTCCCT
CONSENSUS	LG-V	Chr05	10225294	79.153	AATTGATCTTGCATAAATTAGAGTTATAAAACTTCAAATATAGAATAAAAATCAAAGATAGGTGTAAACTGAGAGCAGTAGGACAAATTCCATATGTTGTTGTAATTAATGATTTTAGATGTCTAGATGGCCAAACTGAGATTAGAGTTTTTCATCGAAGTTGTAGAAAAATATTTTAGCTTTCCAAAAAAATACACTATG
CONSENSUS	LG-V	Chr05	10255294	79.316	TTTTAAAAATGCAAAAAATAAAAATAAATAGATATCATAACTAGTTTATGATTATCTGTCAGGATTTGACCAAAATTTCAAAAACCCTTCACCAATCATTTTGTTCATTTTATATTAGGGTGTATAAGTAGACTTTAATATTTAAGGGTGTAAATCTACACAATAGAGTACACCATCAGGTTTTAAAGATACAAAGTGAAA
CONSENSUS	LG-V	Chr05	10335294	79.471	CTTATTTAGTTTAGAAAATCAAATATTAAGATTGGTAATTTAACATTTCTTTATTTGTTTAGGATTTTCATTGTTTTTCCTTTATTTTCAGGTTTTCTAGCTTGTTTAAGTTAATTTTGGAGTTTATTTAAGGAGTTATAAACCTGTTAGTGAGACAAGTTATTTGAAGAGAAATATTAAGTGATAAAATTATGAATTATG
CONSENSUS	LG-V	Chr05	10405294	80.011	ATGAGATATTTGGAAATATGGGAAGATAGGCTTGATTTAAGATGGTGAATATTCAGTACAAGAGATTTTGGGACCTGATATTTCTAGATCTCTTTACTTAGTGGCTTATGGCTTTGTTGGTAGAGGTTTATGGATCGATGGGCATCATTTTTTTTTTTTGTAGAAGGTATAATTTGAAAAATCTTACTAGGAAAAACAAAT
CONSENSUS	LG-V	Chr05	10565294	81.514	ACAAAATGGCATGAATCAGAGTGTGGTCATTAGCACACACATATGCACACATGCAGAGACGCATGTAAATATGTTTGCTACATGCAATAATACATAAAGAGAGAGCTTACTTTTGGCATGTATAGGTCAATTATCTCCCCATATTTCTCAAAGTGACTGCAAAAGGAAAAACATATCATGGCCTGCGATCAATTCCATATC
CONSENSUS	LG-V	Chr05	10685294	82.224	ATAAAAACATAATTTTAAATAAATTGAATTAAATAATTTAATTTATTATCAATTCAAAAATTAATTGATTTATATTTAAAGATTAAATGTATCGTTTAGCAACATATCATGACTCCTAAATATTAAAAAAAAGTTATATATGGTTTGACTTAATCTTTTAGTGATCAGTTTCTTGGTATAATTATTATTCATTCATCCAAA
CONSENSUS	LG-V	Chr05	10815294	82.891	ACCCATGATGATTGGGTCGGGAATTAAGTTATGAGATGCGAACTGTTAGAAGTGTAAACAGGTTACATGTCGGTAACTTGGGACCTTCCGGTATAAGGGGACTCCATCGAAATTCCGGTAGATGTTAATACGAAGACCATGAATATATATATATATATATATATATATATATATATATATATATGTTTTTCTATTGACATG
CONSENSUS	LG-V	Chr05	10975294	83.089	TTTTTTTTTTTTTTTTTTTTTTTTTTTTTTTTTTTTTTTTTTTTTTTGTAGATTACGTTGGAGTCAGATAATTAAACGATTTGTGATTTGTGATAACCTAACCTTTAAAGAATTATTCAAATAGTTTTGAATGAAAAATTATTGGTCAAGGTAGAATGAGATTTGAAAATAGTTTCAAATCTTATTCAAATGATCAAGGAC
CONSENSUS	LG-V	Chr05	11065294	83.421	AGGGAAAAGGAAAAACAATATCAATTAGGCTCATAAATGAAAAGGAAAAGAATAGAAAGGGGGAAAAGAAAAGGAAAAAGACTGTCATAGATACGTACTATATAGGAGGATTTCCCTTGTCAAGATGAAATTAAATCCACCAAGAAAGACTTCATCAAAGGCCAAAAATTATTACACACATAGCTAGAAATTGGCAGGCTT
CONSENSUS	LG-V	Chr05	11165294	84.097	GGTGTGAAAGGGAATTAGGTTTTTTAAGGAAAACACAATGTTTATTTAGGGCAAGACACATATGGCTTTTGAGAGTGGCAGTAAAGAGGTGGTATTGGAATTTTGTGTGAAAGGGAAAATAGTACGGTTGGAAGCAAAGGCTGGTTAATTTTAGATGAAGGAAAACCGAGAAAAAATATATGTTTGGAAGTGTGGTAGTGG
CONSENSUS	LG-V	Chr05	11305294	84.706	GACCGGTTTGGTTTTATAAGCCTGAAACTAAAAAAACCAAACCGAACCGAAAAAAAACCGAAAAAAAACCGAGCCAAACCGGAAAAAAACCGAGCAAAACTGGTTTGAACCAGTTTTTGTCCAAAAAAACCGAACCGAACCGAACCAAAACCGGTCAGTTTGAACCGGTTTCAGTTTTTTTTAAAAAAAATTTCGATTTGA
CONSENSUS	LG-V	Chr05	11375294	85.154	GATTTGTTATTTTAATCAGGTCTCATTTCATGATATGATTGATATATTATACATAACAATTATATGTAAACATACATCTCTAGTATGTCATTCTATTTGGATGATTATGGACATATCTAAACTAATTTCCTCGAGCCATCGAAGAAAATTAGGTGATCAAAACCTAAGTAACAACTATAAATCTTCATAAGTCCTTTACAA
CONSENSUS	LG-V	Chr05	11475294	85.27	AAAAAGAAAAAACATAAAATCTAGGAAAAATAATCCTTCTGGCCAGCTTGCCAAACTCAAGGATCAAAGGCACTAGCCTTGCCAGAAGCCACCAGTCTCTCATCCTTGCCTATAAAAGACTCATATCGAAAAGACAAAAAAGAAGGAAAAAGGGATAGAAAACATAGTGAAAGCAGGGGGGGTTTAGAAATGAAGAGATAC
CONSENSUS	LG-V	Chr05	11585294	85.793	GACTACTCTAGTGTAATAATCTACACCTTAACTATTTTAAAAAGTTTGCTAACTAATAGGTTACGCGTCCTATTTCTCTTCAACTGGCAACAATGACTGGTGTTCAGTGGGTTCTGTGTTGGGTTTTATTCATGTTGGAGAAGATATTTTTTTGCAGGATAAAGGCGTCAATGTAGCTTAATAGAAAGAGAAAAAGCTATG
CONSENSUS	LG-V	Chr05	11725294	86.029	ATCTCCTGCCATTGGTGGAGTTTACTTATAATAATAGCCATCAAGCTACTATTGGTATGGCTTCATATAAAGCATTGTATGGGAGGAAATGTCGTACCCTAATTTATTGGGAAGAAGTAGGAGAAAGGAAGCTTTTAGAACCTGAAATGGTGCAATTGACAACTGACAAGGTGAGGGTGATCAGTAAGAGGATGAAGGAAG
CONSENSUS	LG-V	Chr05	11925294	86.137	TCCATAGACGCCAAAACTGAAGTTATTAGTGGTTGAAATCCAGCCACCAAGTTTCCTATTTCCTTAAAAGTTTTCGATGACTTTCTCTATCTTATTTCAAGACTTAGGGATATAAATGCAAAAAAAAAGAGAAAAAGTTTGAGATCAAAACAAAATATCTACAATAGAAGGGATAAAAATAAAATAAAAACTAAAATTAAG
CONSENSUS	LG-V	Chr05	11995294	86.302	TTTCTAAAACTTTTTTAAAACATAAAAACAAAAAAGGGACGCATAAGTGGAATGAATGAATGGAGGACAGGGAAGTCTTAATCAATAATTAGCCCCGAGTGCTTGAGCAACTGGACAGGTTAATTGAGATTTAGAAATCAAATCCGTGTACGGATTTGATTAAACTGTATGATTAGTTGTATGGGGTCCCCTACATTAATG
CONSENSUS	LG-V	Chr05	12045294	86.446	GAAAAAAGAAAAATCCGCAAACTATTCTTTGTAGTTATATGCCAAAATATCAAGTCGGCTCATTTATCTCTTGATGTTTATTGTTACAGGCCTTTTGAATCTTCTATTTACCTATTTTTTTTCCTTAATTTAGTATTTTTATATATATGAAATATAATTTTACTGGTGTTTTTTTTATTATTGATTGATAAGAATTTTCTT
CONSENSUS	LG-V	Chr05	12105294	86.553	ATCCCACGTCAAGTCTATTGCCACCGGTAGTTTTTTCATATGCCATGTATCCTGCAGTTCAAGAATCAATATATAAAATTATGCATTAATAAAAATATTAGACAGAATAGGAACATAGAGAAATCAAGACAGTATCATTCAGAAATCATCTTGGCATATTTACCTTATGTTCCAACTAGGAAAGATATAGCACACACGGAA
CONSENSUS	LG-V	Chr05	12285294	86.757	TTGTTGATGAGTTGCAAGTTTTGGCATCCAAACTCAAAAAATATAAAGATTAAAGTTTCTAAACCCTTGTAAATGGCTACACTTATTATAAAGTTTCTACCAACTTCTACCAACTTGGAGTAACTATAGAAAGAAACTCATGCATTCAAATGAAGATATTAATGTGGATTAACTCTTGAAGTACATTTAAATTGAGAAAGA
CONSENSUS	LG-V	Chr05	12325294	86.834	AACAATAAATCAATCTAGTTAATTAAAAATTAAAACCCCTCTTTTGCATAATTTCTAACTTTCTATTTTGAAAATACGCTGTAGAAATTGGATCCAAATTAAAAATATTCATTTTCATAATTTGTTCTTCTTTCTCAATGCTGTCCAATTCTTGTTTCTCTTGACTTCATTGAATTATCATAACTTGTTGCTCTAACATAA
CONSENSUS	LG-V	Chr05	12635294	86.985	CAATTCCTTCAACATTTGATTTGCTGATAATTGAGTTTCAAATATTTTTTTATTTTACTTTCTATGGGATTATCACATTCTGATTTAATTTTTTTCTTTCTATAAAGACCCTTTAAGAATATTAGGGGATAACTTTCCATAATATTGATAATCGTTTATTTTTTGCAATTTATCATTGCTAAAGTTTTGTTTAGTTCGGTT
CONSENSUS	LG-V	Chr05	12805294	87.135	CTCATTCCAACCTTAAGAAGCATCACACGTTATCACAAATGTCTTAGCAAAATATTGAAGTGTTAAAACAGGAGCAGTATATAACTTCTCTTTAATCAACTCAAAAGATTTTTGTGCATTTTTGCTCCACCAAAACTCACTTTCCTTTTTCAACAATTCGGTCAAAGGTGCAACTATAGAACTGAAGTTCTTCACAAATCA
[truncated: 28,876 more rows]

## Sheet: Table S6
Table S6: Summary statistics for median female and male genetic maps
[truncated: 24 more rows]

## Sheet: Table S7
Table S7: Chi-square test for equal CO counts between females and males
[truncated: 21 more rows]

[truncated: 6 more sheets: Table S8, Table S9, Table S10, Table S11, Table S12, Table S13]
